# Supplementary material for: Unlinking the methylome pattern from nucleotide sequence, revealed by large-scale in vivo genome engineering and methylome editing in medaka fish
Source: PLoS Genet. 2017 Dec 21;13(12):e1007123. doi: 10.1371/journal.pgen.1007123 (PMC5755920; doi:10.1371/journal.pgen.1007123)
Supplement: S2 Table — (XLSX) [file pgen.1007123.s012.xlsx]

## Sheet: Sheet1
Name	Sequence (5’ to 3’)
F2-01F	TAGTGGATCCACCGGGGTCCTGCTCACCTGTTTCT
F2-01R	TGCGGTGGCGACCGGTTGACTTCTGTTGTGAAGTTAGATG
F2-02F	TAGTGGATCCACCGGTCAACCAAATATTAGTAATGACCCTTT
F2-02R	TGCGGTGGCGACCGGTGCACCACTAAGGTTAAATTGG
F2-03F	TAGTGGATCCACCGGTCTGATGAACAAGGAAAAACCA
F2-03R	TGCGGTGGCGACCGGTTCCAGACCTCCCTCAGAAATG
F2-04F	CCACCGGTCGCCACCGCAGGAATTCAATTACAGTG
F2-04R	GCCCTTGCTCACCATGGCTAAACTGGAAAAGAACA
F2-05F	ATGGTGAGCAAGGGCGAGGAG
F2-05R	GGTGGCGACCGGTGGATCCA
F2-06F	TTTTGTGTATTTTTTATTATTAGAAAAATG
F2-06R	AAAAACCTCTCCAACCTCAATAAC
F2-07F	TGGATTTGATATATATTTTAATTGT
F2-07R	TAAAACTACAAAACTCTAACACCTC
F2-08F	TTTTAAAGAAAGTGTGAAATTAGGATG
F2-08R	AAATCTTAACAAAAATCACATAACC
F2-09F	GGATGTTATAGGTGATTATTGGTTTG
F2-09R	CCTTAAAACTCCAACTTAACACAATTT
F2-10F	GTTGAAGGTTTGTGAATTTGAATTT
F2-10R	TCCAAACAACAATATAACCACTACC
F2-11F	TTTATGTGAGGATGAAGGTTAGTAGG
F2-11R	AACCTCCCTCAAAAATACAAAATAC
F3-01F	GGAGTGAAGGAGGTTAGGGGTAAGT
F3-01R	AAAAACCATAAAACCCTATACCTAATCTATC
F3-02top	ACACTCTTTCCCTACACGACGCTCTTCCGATC-phosphorothioate-T
F3-02bottom	5’phosphate-GATCGGAAGAGCTCGTATGCCGTCTTCTGCTTG
F3-03F	NNNNNNTAGGGATAACAGGGTAATGGAGTGAAGGAGGTTAGGGGTAAGTACACTCTTTCCCTACACGACGCTCTTCCGATCT
F3-03R	NNNNNNTAGGGATAACAGGGTAATAAAAACCATAAAACCCTATACCTAATCTATCCAAGCAGAAGACGGCATACGAGCTCTTCCGATCT
F3-04F	AAAAGTCTCAACACTGCCTCC
F3-04R	AGAGCCTTCCATGTTTGACC
F4-01F	GCCGCCACCATGGATACCTA
F4-01R	CTATCACACTTTCCGCTTTTTCT
F4-02F	GGTTAGGGGTAAGTAGATCTGAATTAAAGAAAGTTCTACAAAC
F4-02R	ATACCTAATCTATCAGATCTACATCATCCTCTTCATCATTGA
F4-03F	GGTTAGGGGTAAGTAGATCTGGGCAGAAACGCATTTTGGG
F4-03R	ATACCTAATCTATCAGATCTTTTGAAATTGAAAATCAAGCA
F4-04F	GGTTAGGGGTAAGTAGATCTCGGACATGCAGAGCTTCG
F4-04R	ATACCTAATCTATCAGATCTAGAAGTCTGATCCTTGTCAGA
F4-05F	GGTTAGGGGTAAGTAGATCTGCATTCTGTGCACGAGACG
F4-05R	ATACCTAATCTATCAGATCTGGGAAGAGTGGCGAGTAGTT
F4-06F	GGTTAGGGGTAAGTAGATCTGCACTCAAAGGCAGCAGG
F4-06R	ATACCTAATCTATCAGATCTAGAACATAAACATCAACCACGGT
F4-07F	GGTTAGGGGTAAGTAGATCTGGAAATAACAGCGGACTACGG
F4-07R	ATACCTAATCTATCAGATCTATCTTTTCCTCTCACGTGGC
F4-08F	GGTTAGGGGTAAGTAGATCTGATTCAAAATGCTGCCATGACG
F4-08R	ATACCTAATCTATCAGATCTATGCTAAGTGCATTAGCCGA
F4-09F	GGTTAGGGGTAAGTAGATCTGGCTAACCTCGCATAGCG
F4-09R	ATACCTAATCTATCAGATCTGTCCGGGTTGCTGCATAC
F4-10F	GGTTAGGGGTAAGTAGATCTGGGGCTCAAAGCTGCACATT
F4-10R	ATACCTAATCTATCAGATCTGTTCAGAGCGAGTCACTGC
F4-11F	GGTTAGGGGTAAGTAGATCTGACATGGCTTCCGGGTTAAA
F4-11R	ATACCTAATCTATCAGATCTACTTCCACCTGTGCGCAC
F4-12F	GGTTAGGGGTAAGTAGATCTGTCTGTGTTAACATTGAGCCCT
F4-12R	ATACCTAATCTATCAGATCTATACAAAAATTGCCGCCAAACC
F5-01a	GGCATTTGGAGGCAGCGATC
F5-01b	GGAAACTGGAAAGGATCTCC
F5-01c	GGACAACCAGGAGCGCATCA
F5-01f	GGACCTGATTGGGCAGAAGC
F5-01e	GGAAAGGATCTCCCGGCTGG
F5-01f	GGTGGCTCAGCTCAAGCAGA
F5-02a	GGTGAGCTCGAGGGCTGAGT
F5-02b	GGTGCATGACCAGCGGTGCT
F5-02c	GGTGACGCGGTGGGGACAGT
F5-02d	GGCAGGGCTAGCATGGCTAG
F5-02e	GGATGCTAACCTCCTCAACT
F5-02f	GGAAAATGACCGAGTTGAGG
F5-03F	AGAYGGTATYGGATATGTAGAGTTT
F5-03R	AAAATCTAATCCTTATCAAATACAAATA
F5-04F	AGGGAGAGGTTTAGATTTATGAT
F5-04R	AAAAAACTCTTTTAATCCCAAAATTC
F5-05F	CCATCAGTCTTTCTCGCAGC
F5-05R	CTGACGTAATCTCCCACCGA
F5-06F	ACCAGCCCTGTCCTTTAACA
F5-06R	GATACGTGACAGGGCTAGCA
F5-07F	CCCCTGTCTCCGATCGATAT
F5-07R	TGTTGCTCAATAGGCCTGGA
F5-08F	TACCGGACATGCAGAGCTTC
F5-08R	GCTCGATGTTCTGCGTCTTC
F5-09F	CAACCAGGAGCGCATCAAG
F5-09R	CAGGTGTTCTTCTGCATCCG
