# Supplementary material for: Unlinking the methylome pattern from nucleotide sequence, revealed by large-scale in vivo genome engineering and methylome editing in medaka fish
Source: PLoS Genet. 2017 Dec 21;13(12):e1007123. doi: 10.1371/journal.pgen.1007123 (PMC5755920; doi:10.1371/journal.pgen.1007123)
Supplement: S1 Dataset — (ZIP) [file pgen.1007123.s015.zip]

Archive with 104 entries (101 files):
- S1_Dataset/
- S1_Dataset/.DS_Store
- __MACOSX/
- __MACOSX/S1_Dataset/
- __MACOSX/S1_Dataset/._.DS_Store
- S1_Dataset/Fig2A_BSP_core_drR.fasta
- S1_Dataset/Fig2A_BSP_core_HNI.fasta
- S1_Dataset/Fig2A_BSP_flankR_drR.fasta
- S1_Dataset/Fig2A_BSP_flankR_HNI.fasta
- S1_Dataset/Fig2B_BSP_core_drR.fasta
- S1_Dataset/Fig2B_BSP_core_HNI.fasta
- S1_Dataset/Fig2B_BSP_flankL_drR.fasta
- S1_Dataset/Fig2B_BSP_flankL_HNI.fasta
- S1_Dataset/Fig2B_BSP_flankR_drR.fasta
- S1_Dataset/Fig2B_BSP_flankR_HNI.fasta
- S1_Dataset/Fig2C_BSP_core_drR.fasta
- S1_Dataset/Fig2C_BSP_core_HNI.fasta
- S1_Dataset/Fig4C_BSP.fasta
- S1_Dataset/Fig4C_synthetic_HyperMDs_for_cloning.fasta
- S1_Dataset/Fig4D_BSP.fasta
- S1_Dataset/Fig5B_BSP_R1.ab1
- __MACOSX/S1_Dataset/._Fig5B_BSP_R1.ab1
- S1_Dataset/Fig5B_BSP_R2.ab1
- __MACOSX/S1_Dataset/._Fig5B_BSP_R2.ab1
- S1_Dataset/Fig5C_BSP_R1.ab1
- __MACOSX/S1_Dataset/._Fig5C_BSP_R1.ab1
- S1_Dataset/Fig5C_BSP_R2.ab1
- __MACOSX/S1_Dataset/._Fig5C_BSP_R2.ab1
- S1_Dataset/S2_Fig_A_qPCR_amplification_plot_premethylated_lib.csv
- __MACOSX/S1_Dataset/._S2_Fig_A_qPCR_amplification_plot_premethylated_lib.csv
- S1_Dataset/S2_Fig_A_qPCR_amplification_plot_unmethylated_lib.csv
- __MACOSX/S1_Dataset/._S2_Fig_A_qPCR_amplification_plot_unmethylated_lib.csv
- S1_Dataset/S2_Fig_B_qPCR_amplification_plot_premethylated_HypoMDs.csv
- __MACOSX/S1_Dataset/._S2_Fig_B_qPCR_amplification_plot_premethylated_HypoMDs.csv
- S1_Dataset/S2_Fig_B_qPCR_amplification_plot_unmethylated_HyperMDs.csv
- __MACOSX/S1_Dataset/._S2_Fig_B_qPCR_amplification_plot_unmethylated_HyperMDs.csv
- S1_Dataset/S9_Fig_A_3dpf_BSP_F.ab1
- __MACOSX/S1_Dataset/._S9_Fig_A_3dpf_BSP_F.ab1
- S1_Dataset/S9_Fig_A_3dpf_BSP_R.ab1
- __MACOSX/S1_Dataset/._S9_Fig_A_3dpf_BSP_R.ab1
- S1_Dataset/S9_Fig_A_3dpf_genotyping1_F.ab1
- __MACOSX/S1_Dataset/._S9_Fig_A_3dpf_genotyping1_F.ab1
- S1_Dataset/S9_Fig_A_3dpf_genotyping1_R.ab1
- __MACOSX/S1_Dataset/._S9_Fig_A_3dpf_genotyping1_R.ab1
- S1_Dataset/S9_Fig_A_3dpf_genotyping2_F.ab1
- __MACOSX/S1_Dataset/._S9_Fig_A_3dpf_genotyping2_F.ab1
- S1_Dataset/S9_Fig_A_3dpf_genotyping2_R.ab1
- __MACOSX/S1_Dataset/._S9_Fig_A_3dpf_genotyping2_R.ab1
- S1_Dataset/S9_Fig_A_3dpf_genotyping3_F.ab1
- __MACOSX/S1_Dataset/._S9_Fig_A_3dpf_genotyping3_F.ab1
- S1_Dataset/S9_Fig_A_3dpf_genotyping3_R.ab1
- __MACOSX/S1_Dataset/._S9_Fig_A_3dpf_genotyping3_R.ab1
- S1_Dataset/S9_Fig_A_7dpf_BSP_F.ab1
- __MACOSX/S1_Dataset/._S9_Fig_A_7dpf_BSP_F.ab1
- S1_Dataset/S9_Fig_A_7dpf_BSP_R.ab1
- __MACOSX/S1_Dataset/._S9_Fig_A_7dpf_BSP_R.ab1
- S1_Dataset/S9_Fig_A_7dpf_genotyping1_F.ab1
- __MACOSX/S1_Dataset/._S9_Fig_A_7dpf_genotyping1_F.ab1
- S1_Dataset/S9_Fig_A_7dpf_genotyping1_R.ab1
- __MACOSX/S1_Dataset/._S9_Fig_A_7dpf_genotyping1_R.ab1
- S1_Dataset/S9_Fig_A_7dpf_genotyping2_F.ab1
- __MACOSX/S1_Dataset/._S9_Fig_A_7dpf_genotyping2_F.ab1
- S1_Dataset/S9_Fig_A_7dpf_genotyping2_R.ab1
- __MACOSX/S1_Dataset/._S9_Fig_A_7dpf_genotyping2_R.ab1
- S1_Dataset/S9_Fig_A_7dpf_genotyping3_F.ab1
- __MACOSX/S1_Dataset/._S9_Fig_A_7dpf_genotyping3_F.ab1
- S1_Dataset/S9_Fig_A_7dpf_genotyping3_R.ab1
- __MACOSX/S1_Dataset/._S9_Fig_A_7dpf_genotyping3_R.ab1
- S1_Dataset/S9_Fig_A_lollipop_0dpf_unnormalized.png
- __MACOSX/S1_Dataset/._S9_Fig_A_lollipop_0dpf_unnormalized.png
- S1_Dataset/S9_Fig_A_lollipop_3dpf_unnormalized.png
- __MACOSX/S1_Dataset/._S9_Fig_A_lollipop_3dpf_unnormalized.png
- S1_Dataset/S9_Fig_A_lollipop_7dpf_unnormalized.png
- __MACOSX/S1_Dataset/._S9_Fig_A_lollipop_7dpf_unnormalized.png
- S1_Dataset/S9_Fig_B_3dpf_BSP_F.ab1
- __MACOSX/S1_Dataset/._S9_Fig_B_3dpf_BSP_F.ab1
- S1_Dataset/S9_Fig_B_3dpf_BSP_R.ab1
- __MACOSX/S1_Dataset/._S9_Fig_B_3dpf_BSP_R.ab1
- S1_Dataset/S9_Fig_B_3dpf_genotyping1_F.ab1
- __MACOSX/S1_Dataset/._S9_Fig_B_3dpf_genotyping1_F.ab1
- S1_Dataset/S9_Fig_B_3dpf_genotyping1_R.ab1
- __MACOSX/S1_Dataset/._S9_Fig_B_3dpf_genotyping1_R.ab1
- S1_Dataset/S9_Fig_B_3dpf_genotyping2_F.ab1
- __MACOSX/S1_Dataset/._S9_Fig_B_3dpf_genotyping2_F.ab1
- S1_Dataset/S9_Fig_B_3dpf_genotyping2_R.ab1
- __MACOSX/S1_Dataset/._S9_Fig_B_3dpf_genotyping2_R.ab1
- S1_Dataset/S9_Fig_B_7dpf_BSP_F.ab1
- __MACOSX/S1_Dataset/._S9_Fig_B_7dpf_BSP_F.ab1
- S1_Dataset/S9_Fig_B_7dpf_BSP_R.ab1
- __MACOSX/S1_Dataset/._S9_Fig_B_7dpf_BSP_R.ab1
- S1_Dataset/S9_Fig_B_7dpf_genotyping1_F.ab1
- __MACOSX/S1_Dataset/._S9_Fig_B_7dpf_genotyping1_F.ab1
- S1_Dataset/S9_Fig_B_7dpf_genotyping1_R.ab1
- __MACOSX/S1_Dataset/._S9_Fig_B_7dpf_genotyping1_R.ab1
- S1_Dataset/S9_Fig_B_7dpf_genotyping2_F.ab1
- __MACOSX/S1_Dataset/._S9_Fig_B_7dpf_genotyping2_F.ab1
- S1_Dataset/S9_Fig_B_7dpf_genotyping2_R.ab1
- __MACOSX/S1_Dataset/._S9_Fig_B_7dpf_genotyping2_R.ab1
- S1_Dataset/S9_Fig_B_lollipop_0dpf_unnormalized.png
- __MACOSX/S1_Dataset/._S9_Fig_B_lollipop_0dpf_unnormalized.png
- S1_Dataset/S9_Fig_B_lollipop_3dpf_unnormalized.png
- __MACOSX/S1_Dataset/._S9_Fig_B_lollipop_3dpf_unnormalized.png
- S1_Dataset/S9_Fig_B_lollipop_7dpf_unnormalized.png
- __MACOSX/S1_Dataset/._S9_Fig_B_lollipop_7dpf_unnormalized.png
