# Supplementary material for: Unlinking the methylome pattern from nucleotide sequence, revealed by large-scale in vivo genome engineering and methylome editing in medaka fish
Source: PLoS Genet. 2017 Dec 21;13(12):e1007123. doi: 10.1371/journal.pgen.1007123 (PMC5755920; doi:10.1371/journal.pgen.1007123)
Supplement: S1 Dataset — (ZIP) [file pgen.1007123.s015.zip › S1_Dataset/Fig2A_BSP_flankR_drR.fasta]

>clone1
AAATCTTAACAAAAATCACATAACCAACGAAAACAAAAAAAATATAATTCCGAAACGTAAAAAACCACATCATCCACTCGAAATCCGCTACATCCTACAAAAAATAAAAATACATTAATAAAAACTAACCCCAAAAATTTACGAATCACAAATTTAACAACAAAATCATAAAACCCAACTTAAAAAACTTACCATTTTCCTTCCAAAATAATACCATCCTAATTTCACACTTTCTTTAAAA

>clone2
AAATCTTAACAAAAATCACATAACCAACGAAAACAAAAAAAATATAATTCCGAAACGTAAAAAACCACATCATCCGCTCGAAATCCGCTACATCCTACAAAAAATAAAAATACATTAATAAAAACTAACCCCAAAAATTTACGAATCACAAATTTAACAACAAAATCATAAAACCCAACTTAAAAAACTTACCATTTTCCTTCCAAAATAATACCATCCTAATTTCACACTTTCTTTAAAA

>clone3
AAATCTTAACAAAAATCACATAACCAACGAAAACAAAAAAAATATAATTCCAAAACGTAAAAAACCACATCATCCACTCGAAATCCGCTACATCCTACAAAAAATAAAAATACATTAATAAAAACTAACCCCAAAAATTTACGAATCACAAATTTAACAACAAAATCATAAAACCCAACTTAAAAAACTTACCATTTTCCTTCCAAAATAATACCATCCTAATTTCACACTTTCTTTAAAA

>clone4
AAATCTTAACAAAAATCACATAACCAACGAAAACAAAGAAAATATAATTCCGAAACGTAAAAAACCACATCATCCACTCGAAATCCGCTACATCCTACAAAAAATAAAAATACATTAATAAAAACTAACCCCAAAAATTTACGAATCACAAATTTAACAACAAAATCATAAAACCCAACTTAAAAAACTTACCATTTTCCTTCCAAAATAATACCATCCTAATTTCACACTTTCTTTAAAA

>clone5
AAATCTTAACAAAAATCACATAACCAACGAAAACAAAAAAAATATAATTCCGAAACGTAAAAAACCACATCATCCACTCGAAATCCGCTACATCCTACAAAAAATAAAAATACATTAATAAAAACTAACCCCAAAAATTTACGAATCACAAATTTAACAACAAAATCATAAAACCCAACTTAAAAAACTTACCATTTTCCTTCCAAAATAATACCATCCTAATTTCACACTTTCTTTAAAA

>clone6
AAATCTTAACAAAAATCACATAACCAACGAAAACAAAAAAAATATAATTCCGAAACGTAAAAAACCACATCATCCACTCGAAATCCGCTACATCCTACAAAAAATAAAAATACATTAATAAAAACTAACCCCAAAAATTTACGAATCACAAATTTAACAACAAAATCATAAAACCCAACTTAAAAAACTTACCATTTTCCTTCCAAAATAATACCATCCTAATTTCACACTTTCTTTAAAA

>clone7
AAATCTTAACAAAAATCACATAACCAACGAAAACAAAAAAAATATAATTCCGAAACGTAAAAAACCACATCATCCACTCGAAATCCGCTACATCCTACAAAAAATAAAAATACATTAATAAAAACTAACCCCAAAAATTTACGAATCACAAATTTAACAACAAAATCATAAAACCCAACTTAAAAAACTTACCATTTTCCTTCCAAAATAATACCATCCTAATTTCACACTTTCTTTAAA

>clone8
AAATCTTAACAAAAATCACATAACCAACGAAAACAAAAAAAATATAATTCCGAAACGTAAAAAACCACATCATCCACTCGAAATCCGCCACATCCTACAAAAAATAAAAATACATTAATAAAAACTAACCCCAAAAATTTACGAATCACAAATTTAACAACAAAATCATAAAACCCAACTTAAAAAACTTACCATTTTCCTTCCAAAATAATACCATCCTAATTTCACACTT

>clone9
AAATCTTAACAAAAATCACATAACCAACGAAAACAAAAAAAATATAATTCCGAAACGTAAAAAACCACATCATCCACTCGAAATCCGCTACATCCTACAAAAAATAAAAATACATTAATAAAAACTAACCCCAAAAATTTACGAATCACAAATTTAACAACAAAATCATAAAACCCAACTTAAAAAACTTACCATTTTCCTTCCAAAATAATACCATCCTAATTTCACACTTT

>clone10
AAATCTTAACAAAAATCACATAACCAACGAAAACAAAAAAAATATAATTCCGAAACGTAAAAAACCACATCATCCACTCGAAATCCGCTACATCCTACAAAAAATAAAAATACATTAATAAAAACTAACCCCAAAAATTTACGAATCACAAATTTAACAACAAAATCATAAAACCCAACTTAAAAAACTTACCATTTTCCTTCCAAAATAATACCATCCTAATTTCACACTTTCTTTAAAA

>clone11
AAATCTTAACAAAAATCACATAACCAACGAAAACAAAGAAAATATAATTCCGAAACGTAAAAAACCACATCATCCACTCGAAATCCGCTACATCCTACAAAAAATAAAAATACATTAATAAAAACTAACCCCAAAAATTTACGAATCACAAATTTAACAACAAAATCATAAAACCCAACTTAAAAAACTTACCATTTTCCTTCCAAAATAATACCATCCTAATTTCACACTTTCTTTAAAA

>clone12
AAATCTTAACAAAAATCACATAACCAACGAAAACAAAAAAAATATAATTCCGAAACGTAAAAAACCACATCATCCACTCGAAATCCGCTACATCCTACAAAAAATAAAAATACATTAATAAAAACTAACCCCAAAAATTTACGAATCACAAATTTAACAACAAAATCATAAAACCCAACTTAAAAAACTTACCATTTTCCTTCCAAAATAATACCATCCTAATTTCACACTTTCTTTAAAA

>clone13
AAATCTTAACAAAAATCACATAACCAACGAAAACAAAAAAAATATAATTCCGAAACGTAAAAAACCACATCATCCACTCGAAATCCGCTACATCCTACAAAAAATAAAAATACATTAATAAAAACTAACCCCAAAAATTTACGGATCACAAATTTAACAACAAAATCATAAAACCCAACTTAAAAAACTTACCATTTTCCTTCCAAAATAATACCATCCTAATTTCACACTTTCTTT

>clone14
AAATCTTAACAAAAATCACATAACCAACGAAAACAAAAAAAATATAATTCCGAAACGTAAAAAACCACATCATCCACTCGAAATCCGCTACATCCTACAAAAAATAAAAATACATTAATAAAAACTAACCCCAAAAATTTACGAATCACAAATTTAACAACAAAATCATAAAACCCAACTTAAAAAACTTACCATTTTCCTTCCAAAATAATACCATCCTAATTTCACACTTTCTTTAAAA
