# Supplementary material for: Unlinking the methylome pattern from nucleotide sequence, revealed by large-scale in vivo genome engineering and methylome editing in medaka fish
Source: PLoS Genet. 2017 Dec 21;13(12):e1007123. doi: 10.1371/journal.pgen.1007123 (PMC5755920; doi:10.1371/journal.pgen.1007123)
Supplement: S1 Dataset — (ZIP) [file pgen.1007123.s015.zip › S1_Dataset/Fig2B_BSP_core_drR.fasta]

>clone1
CCTTAAAACTCCAACTTAACACAATTTTAAAAATAATTATCATTATCTCTATCTTTAATTATAAATTTTTAATTATCGTACAAATAATTCTCCGTATCCATAATCAAAACGTCCACCGCAATACCCTAAAATAACCCCAACCTCAACCTAAATACCTTCAACTCATCCTCCACTAAAAATAAATCGTACTCGCCCGTTTTAATCACTACGTCTCAATCCACAAACTTCACTCCCAATTTATAATAAACGAAACCGAAAATAAACTAATTAAAATACTTATTTCCAAACCAATAATCACCTATAACATCC

>clone2
CCTTAAAACTCCAACTTAACACAATTTTAAAAATAATTATCATTATCTCTATCTTTAATTATAAATTTTTAATTATCGTACAAATAATTCTCCGTATCCATAATCAAAACGTCCACCGCAATACCCTAAAATAACCCCAACCTCAACCTAAATACCTTCAACTCATCCTCCACTAAAAATAAATCGTACTCGCCCGTTTTAATCACTACGTCTCGATCCACAAACTTCACTCCCAATTTATAATAAACGAAACCGAAAATAAACTAATTAAAATACTTATTTCCAAACCAATAATCACCTATAACATCC

>clone3
CCTTAAAACTCCAACTTAACACAATTTTAAAAATAATTATCATTATCTCTATCTTTAATTATAAATTTTTAATTATCGTACAAATAATTCTCCGTATCCATAATCAAAACGTCCACCGCAATACCCTAAAATAACCCCAACCTCAACCTAAATACCTTCAACTCATCCTCCACTAAAAATAAATCGTACTCGCCCGTTTTAATCACTACGTCTCGATCCACAAACTTCACTCCCAATTTATAATAAACGAAACCGAAAATAAACTAATTAAAATACTTATTTCCAAACCAATAATCACCTATAACATCC

>clone4
CCTTAAAACTCCAACTTAACACAATTTTAAAAATAATTATCATTATCTCTATCTTTAATTATAAATTTTTAATTATCGTACAAATAATTCTCCGTATCCATAATCAAAACGTCCACCACAATACCCTAAGATAACCCCAACCTCAACCTAAATACCTTCAACTCATCCTCCACTAAAAATAAATCGTACTCGCCCGTTTTAATCACTACGTCTCGATCCACAAACTTCACTCCCAATTTATAATAAACGAAACCGAAAATAAACTAATTAAAATACTTATTTCCAAACCAATAATCACCTATAACATCC

>clone5
CCTTAAAACTCCAACTTAACACAATTTTAAAAATAATTATCATTATCTCTATCTTTAATTATAAATTTTTAATTATCGTACAAATAATTCTCCGTATCCATAATCAAAACGTCCACCGCAATACCCTAAAATAACCCCAACCTCAACCTAAATACCTTCAACTCATCCTCCACTAAAAATAAATCGTACTCGCCCGTTTTAATCACTACGTCTCGATCCACAAACTTCACTCCCAATTTATAATAAACGAAACCGAAAATAAACTAATTAAAATACTTATTTCCAAACCAATAATCACCTATAACATCC

>clone6
CCTTAAAACTCCAACTTAACACAATTTTAAAAATAATTATCATTATCTCTATCTTTAATTATAAATTTTTAATTATCGTACAAATAATTCTCCGTATCCATAATCAAAACGTCCACCGCAATACCCTAAAATAACCCCAACCTCAACCTAAATACCTTCAACTCATCCTCCACTAAAAATAAATCGTACTCGCCCGTTTTAATCACTACGTCTCGATCCACAAACTTCACTCCCAATTTATAATAAACGAAACCGAAAATAAACTAATTAAAATACTTATTTCCAAACCAATAATCACCTATAACATCC

>clone7
CCTTAAAACTCCAACTTAACACAATTTTAAAAATAATTATCATTATCTCTATCTTTAATTATAAATTTTTAATTATCGTACAAATAATTCTCCGTATCCATAATCAAAACGTCCACCGCAATACCCTAAAATAACCCCAACCTCAACCTAAATACCTTCAACTCATCCTCCACTAGAAATAAATCGTACTCGCCCGTTTTAATCACTACGTCTCGATCCACAAACTTCACTCCCAATTTATAATAAACGAAACCGAAAATAAACTAATTAAAATACTTATTTCCAAACCAATAATCACCTATAACATCC

>clone8
CCTTAAAACTCCAACTTAACACAATTTTAAAAATAATTATCATTATCTCTATCTTTAATTATAAATTTTTAATTATCGTACAAATAATTCTCCGTATCCATAATCAAAACGTCCACCGCAATACCCTAAAATAACCCCAACCTCAACCTAAATACCTTCAACTCATCCTCCACTAAAAATAAATCGTACTCGCCCGTTTTAATCACTACGTCTCGATCCACAAACTTCACTCCCAATTTATAATAAACGAAACCGAAAATAAACTAATTAAAATACTTATTTCCAAACCAATAATCACCTATAACATCC

>clone9
CCTTAAAACTCCAACTTAACACAATTTTAAAAATAATTATCATTATCTCTATCTTTAATTATAAATTTTTAATTATCGTACAAATAATTCTCCGTATCCATAATCAAAACGTCCACCGCAATACCCTAAAATAACCCCAACCTCAACCTAAATACCTTCAACTCATCCTCCACTAAAAATAAATCGTACTCGCCCGTTTTAATCACTACGTCTCGATCCACAAACTTCACTCCCAATTTATAATAAACGAAACCGAAAATAAACTAATTAAAATACTTATTTCCAAACCAATAATCACCTATAACATCC

>clone10
CCTTAAAACTCCAACTTAACACAATTTTAAAAATAATTATCATTATCTCTATCTTTAATTATAAATTTTTAATTATCGTACAAATAATTCTCCGTATCCATAATCAAAACGTCCACCGCAATACCCTAAAATAACCCCAACCTCAACCTAAATACCTTCAACTCATCCTCCACTAAAAATAAATCGTACTCGCCCGTTTTAATAACTACGTCTCGATCCACAAACTTCACTCCCAATTTATAATAAACGAAACCGAAAATAAACTAATTAAAATACTTATTTCCAAACCAATAATCACCTATAACATCC

>clone11
CCTTAAAACTCCAACTTAACACAATTTTAAAAATAATTATCATTATCTCTATCTTTAATTATAAATTTTTAATTATCGTACAAATAATTCTCCGTATCCATAATCAAAACGTCCACCGCAATACCCTAAAATAACCCCAACCTCAACCTAAATACCTTCAACTCATCCTCCACTAAAAATAAATCGTACTCGCCCGTTTTAATCACTACGTCTCGATCCACAAACTTCACTCCCAATTTATAATAAACGAAACCGAAAATAAACTAATTAAAATACTTATTTCCAAACCAATAATACCTATAACATCC

>clone12
CCTTAAAACTCCAACTTAACACAATTTTAAAAATAATTATCATTATCTCTATCTTTAATTATAAATTTTTAATTATCGTACAAATAATTCTCCGTATCCATAATCAAAACGTCCACCGCAATACCCTAAAATAACCCCAACCTCAACCTAAATACCTTCAACTCATCCTCCACTAAAAATAAATCGTACTCGCCCGTTTTAATCACTACGTCTCGATCCACAAACTTCACTCCCAATTTATAATAAACGAAACCGAAAATAAACTAATTAAAATACTTATTTCCAAACCAATAATCACCTATAACATCC

>clone13
CCTTAAAACTCCAACTTAACACAATTTTAAAAATAATTATCATTATCTCTATCTTTAATTATAAATTTTTAATTATCGTACAAATAATTCTCCGTATCCATAATCAAAACGTCCACCGCAATACCCTAAAATAACCCCAACCTCAACCTAAATACCTTCAACTCATCCTCCACTAAAAATAAATCGTACTCGCCCGTTTTAATAACTACGTCTCGATCCACAAACTTCACTCCCAATTTATAATAAACGAAACCGAAAATAAACTAATTAAAATACTTATTTCCAAACCAATAATCACCTATAACATCC

>clone14
CCTTAAAACTCCAACTTAACACAATTTTAAAAATAATTATCATTATCTCTATCTTTAATTATAAATTTTTAATTATCGTACAAATAATTCTCCGTATCCATAATCAAAACGTCCACCGCAATACCCTAAAATAACCCCAACCTCAACCTAAATACCTTCAACTCATCCTCCACTAAAAATAAATCGTACTCGCCCGTTTTAATCACTACGTCTCGATCCACAAACTTCACTCCCAATTTATAATAAACGAAACCGAAAATAAACTAATTAAAATACTTATTTCCAAACCAATAATCACCTATAACATCC

>clone15
CCTTAAAACTCCAACTTAACACAATTTTAAAAATAATTATCATTATCTCTATCTTTAATTATAAATTTTTAATTATCGTACAAATAATTCTCCGTATCCATAATCAAAACGTCCACCGCAATACCCTAAAATAACCCCAACCTCAACCTAAATACCTTCAACTCATCCTCCACTAAAAATAAATCGTACTCGCCCGTTTTAATCGCTACGTCTCGATCCACAAACTTCACTCCCAATTTATAATAAACGAAACCGAAAATAAACTAATTAAAATACTTATTTCCAAACCAATAATCACCTATAACATCC

>clone16
CCTTAAAACTCCAACTTAACACAATTTTAAAAATAATTATCATTATCTCTATCTTTAATTATAAATTTTTAATTATCGTACAAATAATTCTCCGTATCCATAATCAAAACGTCCACCGCAATACCCTAAAATAACCCCAACCTCAACCTAAATACCTTCAACTCATCCTCCACTAAAAATAAATCGTACTCGCCCGTTTTAATCACTACGTCTCGATCCACAAACTTCACTCCCAATTTATAATAAACGAAACCGAAAATAAACTAATTAAAATACTTATTTCCAAACCAATAATCACCTATAACATCC

>clone17
CCTTAAAACTCCAACTTAACACAATTTTAAAAATAACTATCATTATCTCTATCTTTAATTATAAATTTTTAATTATCGTACAAATAATTCTCCGTATCCATAATCAAAACGTCCACCGCAATACCCTAAAATAACCCCAACCTCAACCTAAATACCTTCAACTCATCCTCCACTAAAAATAAATCGTACTCGCCCGTTTTAATCACTACGTCTCGATCCACAAACTTCACTCCCAATTTATAATAAACGAAACCGAAAATAAACTAATTAAAATACTTATTTCCAAACCAATAATCACCTATAACATCC

>clone18
CCTTAAAACTCCAACTTAACACAATTTTAAAAATAATTATCATTATCTCTATCTTTAATTATAAATTTTTAATTATCGTACAAATAATTCTCCGTATCCATAATCAAAACGTCCACCGCAATACCCTAAAATAACCCCAACCTCAACCTAAATACCTTCAACTCATCCTCCACTAAAAATAAATCGTACTCGCCCGTTTTAATCACTACGTCTCGATCCACAAACTTCACTCCCAATTTATAATAAACGAAACCGAAAATAAACTAATTAAAATACTTATTTCCAAACCAATAATCACCTATAACATCC

>clone19
CCTTAAAACTCCAACTTAACACAATTTTAAAAATAATTATCATTATCTCTATCTTTAATTATAAATTTTTAATTATCGTACAAATAATTCTCCGTATCCATAATCAAAACGTCCACCGCAATACCCTAAAATAACCCCAACCTCAACCTAAATACCTTCAACTCATCCTCCACTAAAAATAAATCGTACTCGCCCGTTTTAATCACTACGTCTCGATCCACAAACTTCACTCCCAATTTATAATAAACGAAACCGAAAATAAACTAATTAAAATACTTATTTCCAAACCAATAATCACCTATAACATCC

>clone20
CCTTAAAACTCCAACTTAACACAATTTTAAAAATAATTATCATTATCTCTATCTTTAATTATAAATTTTTAATTATCGTACAAATAATTCTCCGTATCCATAATCAAAACGTCCACCGCAATACCCTAAAATAACCCCAACCTCAACCTAAATACCTTCAACTCATCCTCCACTAAAAATAAATCGTACTCGCCCGTTTTAATCACTACATCTCGATCCACAAACTTCACTCCCAATTTATAATAAACGAAACCGAAAATAAACTAATTAAAATACTTATTTCCAAACCAATAATCACCTATAACATCC

>clone21
CCTTAAAACTCCAACTTAACACAATTTTAAAAATAATTATCATTATCTCTACCTTTAATTATGAATTTTTAATTATCGTACAAATAATTCTCCGTATCCATAATCAAAACGTCCACCGCAATACCCTAAAATAACCCCAACCTCAACCTAAATACCTTCAACTCATCCTCCACTAAAAATAAATCATACTCACCCATTTTAATCACTACGTCTCAATCCACAAACTTCACTCCCAATTTATAATAAACGAAACCGAAAATAAACTAATTAAAATACTTATTTCCAAACCAATAATCACCTATAACATCC

>clone22
CCTTAAAACTCCAACTTAACACAATTTTAAAAATAATTACCATTATCTCTATCTTTAATTATAAATTTTTAATTATCGTACAAATAATTCTCCGTATCCATAATCAAAACGTCCACCGCAATACCCTAAAATAACCCCAACCTCAACCTAAATACCTTCAACTCATCCTCCACTAAAAATAAATCGTACTCGCCCGTTTTAATCACTACGTCTCGATCCACAAACTTCACTCCCAATTTATAATAAACGAAACCGAAAATAAACTAATTAAAATACTTATTTCCAAACCAATAATCACCTATAACATCC

>clone23
CCTTAAAACTCCAACTTAACACAATTTTAAAAATAATTATCATTATCTCTATCTTTAATTATAAATTTTTAATTATCGTACAAATAATTCTCCATATCCATAATCAAAACGTCCACCGCAATACCCTAAAATAACCCCAACCTCAACCTAAATACCTTCAACTCATCCTCCACTAAAAATAAATCGTACTCGCCCGTTTTAATCACTACGTCTCGATCCACAAACTTCACTCCCAATTTATAATAAACGAAACCGAAAATAAACTAATTAAAATACTTATTTCCAAACCAATAATCACCTATAACATCC

>clone24
CCTTAAAACTCCAACTTAACACAATTTTAAAAATAATTATCATTATCTCTATCTTTAATTATAAATTTTTAATTATCGTACAAATAATTCTCCGTATCCATAATCAAAACGTCCACCGCAATACCCTAAAATAACCCCAACCTCAACCTAAATACCTTCAACTCATCCTCCACTAAAAATAAATCGTACTCGCCCGTTTTAATCACTACGTCTCGATCCACAAACTTCACTCCCAATTTATAATAAACGAAACCGAAAATAAACTAATTAAAATACTTATTTCCAAACCAATAATCACCTATAACATCC

>clone25
CCTTAAAACTCCAACTTAACACAATTTTAAAAATAATTATCATTATCTCTATCTTTAATTATAAATTTTTAATTATCGTACAAATAATTCTCCGTATCCATAATCAAAACGTCCACCGCAATACCCTAAAATAACCCCAACCTCAACCTAAATACCTTCAACTCATCCTCCACTAAAAATAAATCGTACTCGCCCGTTTTAATCACTACGTCTCGATCCACAAACTTCACTCCCAATTTATAATAAACGAAACCGAAAATAAACTAATTAAAATACTTATTTCCAAACCAATAATCACCTATAACATCC

>clone26
CCTTAAAACTCCAACTTAACACAATTTTAAAAATAATTATCATTATCTCTATCTTTAATTATAAATTTTTAATTATCGTACAAATAATTCTCCGTATCCATAATCAAAACGTCCACCGCAACACCCTAAAATAACCCCAACCTCAACCTAAATACCTTCAACTCATCCTCCACTAAAAATAAATCGTACTCGCCCGTTTTAATCACTACGTCTCGATCCACAAACTTCACTCCCAATTTATAATAAACGAAACCGAAAATAAACTAATTAAAATACTTATTTCCAAACCAATAATCACCTATAACATCC
