# Supplementary material for: Unlinking the methylome pattern from nucleotide sequence, revealed by large-scale in vivo genome engineering and methylome editing in medaka fish
Source: PLoS Genet. 2017 Dec 21;13(12):e1007123. doi: 10.1371/journal.pgen.1007123 (PMC5755920; doi:10.1371/journal.pgen.1007123)
Supplement: S1 Dataset — (ZIP) [file pgen.1007123.s015.zip › S1_Dataset/Fig2B_BSP_flankR_HNI.fasta]

>clone1
AACCTCCCTCAAAAATACAAAATACAAAAACAATAAAAACGAAATTAAAAACATAAACAAACAACTCAATTTCTTCCAAACACCTCACAAAAATACCTCACAAAAAAACAACAAATACATATCTTACAAATTCAAACCAATAACCCAAAAACCTCACATAAAACACCACAACAATAACAAAAACTCCAAAATAATATCATCAATCTTCTCCTCCACTAAATCCATAACTATTCCCTCCACATCATCAACATCCAAACCTATAAATAACACACTAAAAAACCAAATCACCAAAAAAAAAAAACTAATACTAATTAAAAAAAAAAAAACAACTCAAACCCTCAACACCATCCTACTAACCTTCATCCTCACATAAA

>clone2
AACCTCCCTCAAAAATACAAAATACAAAAACAATAAAAACAAAACTAAAAACATAAACAAACAACTCAATTTCTTCCAAACACCTCACAAAAATACCTCACAAAAAAACAACAAATACATATCTTACAAATTCAAACCAATAACCCAAAAACCTCACATAAAACACCACAACAATAACAAAAACTCCAAAATAATATCATCAATCTTCTCCTCCACTAAATCCATAACTATTCCCTCCACATCATCAACATCCAAACCTATAAATAACACACTAAAAAACCAAATCACCAAAAAAAAAAAACTAATACTAATTAAAAAAAAAAAAAACAACTCAAACCCTCAACACCATCCTACTAACCTTCATCCTCACATAAA

>clone3
AACCTCCCTCAAAAATACAAAATACAAAAACAATAAAAACAAAACTAAAAACATAAACAAACAACTCAATTTCTTCCAAACACCTCACAAAAATACCTCACAAAAAAACAACAAATACATATCTTACAAATTCAAACCAATAACCCAAAAACCTCACATAAAACACCACAACAATAACAAAAGCTCCAAAATAATATCATCAATCTTCTCCTCCACTAAATCCATAACTATTCCCTCCACATCATCAACATCCAAACCTATAAATAACACACTAAAAAACCAAATCACCAAAAAAAAAAAACTAATACTAATTAAAAAAAAAAAACAACTCAAACCCTCAACACCATCCTACTAACCTTCATCCTCACATAAA

>clone4
AACCTCCCTCAAAAATACAAAATACGAAAACAATAAAAACAAAATTAAAAACATAAACGAACAACTCAATTTCTTCCAAACACCTCACAAAAATACCTCACAAAAAAACAACAAATACATATCTTACAAATTCAAACCAATAACCCAAAAACCTCACATAAAACACCACAACAATAACAAAAACTCCAAAATAATATCATCAATCTTCTCCTCCACTAAATCCATAACTATCCCCTCCACATCATCAACATCCAAACCTATAAATAACACACTAAAAAACCAAATCACCAAAAAAAAAAAACTAATACTAATTAAAAAAAAAAAAAACAACTCAAACCCTCAACACCATCCTACTAACCTTCATCCTCACATAAA

>clone5
AACCTCCCTCAAAAATACAAAATACAAAAACAATAAAAACAAAACTAAAAACATAAACAAACAACTCAATTTCTTCCAAACACCTCACAAAAATACCTCACAAAAAAACAACAAATACATATCTTACAAATTCAAACCAATAACCCAAAAACCTCACATAAAACACCACAACAATAACAAAAACTCCAAAATAATATCATCAATCTTCTCCTCCACTAAATCCATAACTATTCCCTCCACATCATCAACATCCAAACCTATAAATAACACACTAAAAAACCAAATCACCAAAAAAAAAAAACTAATACTAATTAAAAAAAAAAAAACAACTCAAACCCTCAACACCATCCTACTAACCTTCATCCTCACATAAA

>clone6
AACCTCCCTCAAAAATACAAAATACAAAAACAATAAAAACGAAATTAAAAACGTAAACAAACAACTCAATTTCTTCCAAACACCTCACAAAAATACCTCACAAAAAAACAACAAATACATATCTTACAAATTCAAACCAATAACCCAAAAACCTCACATAAAACACCACAACAATAACAAAAACTCCAAAATAATATCATCAATCTTCTCCTCCACTAAATCCATAACCATTCCCTCCACATCATCAACATCCAAACCTATAAATAACACACTAAAAAACCAAATCACCAAAAAAAAAAAACTAATACTAATTAAAAAAAAAAAAACAACTCAAACCCTCAACGCCATCCTACTAACCTTCATCCTC

>clone7
AACCTCCCTCAAAAATACAAAATACGAAAACAATAAAAACGAAATTAAAAACGTAAACGAACAACTCAATTTCTTCCAAACGCCTCGCAAAAATACCTCACAAAAAAACAACAAATACATATCTTACAAATTCAAACCAATAACCCAAAAACCTCACATAAAACACCACAACAATAACAAAAACTCCAAAATAATATCATCAATCTTCTCCTCCGCTAAATCCATAACTATTCCCTCCACATCATCAACATCCAAACCTATAAATAACACACTAAAAAACCAAATCACCAAAAAAAAAAAAACTAATACTAATTAAAAAAAAAAAACAACTCAAACCCTCAACACCATCCTACTAACCTTCATCCTCACATAAA

>clone8
AACCTCCCTCAAAAATACAAAATACAAAAACAATAAAAACAAAATTAAAAACGTAAACGAACAACTCAATTTCTTCCAAACACCTCACAAAAATACCTCACAAAAAAACAACAAATACATATCTTACAAATTCAAACCAATAACCCAAAAACCTCACATAAAACACCACAACAATAACAAAAACTCCAAAATAATATCATCAATCTTCTCCTCCACTAAATCCATAACTATTCCCTCCACATCATCAACATCCAAACCTATAAATAACACACTAAAAAACCAAATCACCAAAAAAAAAAAACTAATACTAATTAAAAAAAAAAAAACAACTCAAACCCTCAACACCATCCTACTAACCTTCATCCTCACATAAA

>clone9
AACCTCCCTCAAAAATACAAAATACGAGAACAATAAAAACGAAACTAAAAACATAAACGAACAACTCAATTTCTTCCAAACACCTCACAAAAATACCTCACAAAAAACAACAAATACGTATCTTACAAATTCAAACCAATAACCCAAAAACCTCACATAAAACACCACAACAATAACAAAAACTCCAAAATAATATCATCAATCTTCTCCTCCGCTAAATCCATAACTATTCCCTCCACATCATCAGCATCCAAACCTATAAATAACACACCAAAAAACCAAATCACCAAAAAAAAAACTAATACTAATTAAAAAAAAAAAAACAACTCAAACCCTCAACACCATCCTACTAACCTTCATCCTCAC
