# Supplementary material for: Unlinking the methylome pattern from nucleotide sequence, revealed by large-scale in vivo genome engineering and methylome editing in medaka fish
Source: PLoS Genet. 2017 Dec 21;13(12):e1007123. doi: 10.1371/journal.pgen.1007123 (PMC5755920; doi:10.1371/journal.pgen.1007123)
Supplement: S1 Dataset — (ZIP) [file pgen.1007123.s015.zip › S1_Dataset/Fig2C_BSP_core_drR.fasta]

>clone1
AAAAACCTCTCCAACCTCAATAACCACCTAACTATCTACATCAACAAAATACACTCACTAAAAACCAAAAACACCTACT-TACAAATACACATCACTAAATCAAAAACCAAAATAACCCAAAAACTAACTAACCTAAAAAACACCTACAAAACAAAACTAACAAACACACACAAAACACTAAACTCTATAACCAAAAAACACACTCAACTACAACTAAAACTAAAAAAACTACAAAAAAACCACAAAAAACTAAAAACCAAATAAATTCTATTTAAAA-CCATATTTTTTTTCCATATTCTTATAACATTTTTCTAATAATAAAAAATACACAAAA

>clone2
AAAAACCTCTCCAACCTCAATAACCACCTAACTATCTACATCAACAAAATACACTCACTAAAAACCAAAAACACCTACT-TACAAATACACATCACTAAATCAAAAACCAAAATAACCCAAAAACTGACTAACCTAAAAAACACCTACAAAACAAAACTAACAAACACACACAAAACACCAAACTCTATAACCAAAAAACACACTCAACTACAACTAAAACTAAAAAAACTACAAAAAAACCACAAAAAACTAAAAACCAAATAAATTCTATTTAAAA-CCATATTTTTTTTCCATATTCTTATAACATTTTTCTAATAATAAAAAATACACAAAA

>clone3
AAAAACCTCTCCAACCTCAATAACCACCTAACTATCTACATCAACAAAATACACTCACTAAAAACCAAAAACACCTACT-TACAAATACACATCACTAAATCAAAAACCAAAATAACCCAAAAACTAACTAACCTAAAAAACACCTACAAAACAAAACTAACAAACACACACAAAACACTAAACTCTATAACCAAAAAACACACTCAACTACAACTAAAACTAAAAAAACTACAAAAAAACCACAAAAAACTAAAAACCAAATAAATTCTATTTAAAA-CCATATTTTTTTTCCATATTCTTATAACATTTTTCTAATAATAAAAAATACACAAAA

>clone4
AAAAACCTCTCCAACCTCAATAACCACCTAACTATCTACATCAACAAAATACACTCACTAAAAACCAAAAACACCTACT-TACAAATACACATCACTAAATCAAAAACCAAAATAACCCAAAAACTAACTAACCTAAAAAACACCTACAAAACAAAACTAACAAACGCACACAAAACACTAAACTCTATAACCAAAAAACACACTCAACTACAACTAAAACTAAAAAAACTACAAAAAAACCACAAAAAACTAAAAACCAAATAAATTCTATTTAAAA-CCATATTTTTTTTCCATATTCTTATAACATTTTTCTAATAATAAAAAATACAAAA

>clone5
AAAAACCTCTCCAACCTCAATAACCACCTAACTATCTACATCAACAAAATACACTCACTAAAAACCAAAAACACCTACT-TACAAATACACATCACTAAATCAAAAACCAAAATAACCCGAAAACTAACTAACCTAAAAAACACCTACAAAACAAAACTAACAAACACACACAAAACACTAAACTCTATAACCAAAAAACACACTCAACTACAACTAAAACTAAAAAAACTACAAAAAAACCACAAAAAACTAAAAACCAAATAAATTCTATTTAAAA-CCATATTTTTTTTACATATTCTTATAACATTTTTCTAATAATAAAAAATACAC

>clone6
AAACCTCTCCAACCTCAATAACCACCTAACTATCTACATCAACAAAATACACTCACTAAAAACCAAAAACACCTACT-TACAAATACACATCACTAAATCAAAAACCAAAATAACCCAAAAACTAACTAACCTAAAAAACACCTACAAAACAAAACTAACAAACACACACAAAACACTAAACTCTATAACCAAAAAACACACTCAACTACAACTAAAACTAAAAAAACTACAAAAAACCCACAAAAAACTAAAAACCAAATAAATTCTATTTAAAA-CCATATTTTTTTTCCATATTCTTATAACATTTTTCTAATAATAAAAAATACACAAAA

>clone7
AAAAACCTCTCCAACCTCAATAACCACCTAACTATCTACATCAACAAAATACACTCACTAAAAACCAAAAACACCTACT-TACAAATACACATCACTAAATCAAAAACCAAAATAACCCAAAAACTAACTAACCTAAAAAACACCTACAAAACAAAACTAACAAACACACACAAAACACTAAACTCTATAACCAAAAAACACACTCAACTACAACTAAAACTAAAAAAACTACAAAAAAACCACAAAAAACTAAAAACCAAATAAATTCTATTTAAAA-CCATATTTTTTTTCCATATTCTTATAACATTTTTCTAATAATAAAAAATACACAAAA

>clone8
AAAAACCTCTCCAACCTCAATAACCACCTAACTATCTACATCAACAAAATACACTCACTAAAAACCAAAAACACCTACT-TACAAATACACATCACTAAATCAAAAACCAAAATAACCCAAAAACTAACTAACCTAAAAAACACCTACAAAACAAAACTAACAAACACACACAAAACACTAAACTCTATAACCAAAAAACACACTCAACTACAACTAAAACTAAAAAAACTACAAAAAAACCACAAAAAACTAAAAACCAAATAAATTCTATTTAAAA-CCATATTTTTTTTCCATATTCTTATAACATTTTTCTAATAATAAAAAATACACAAAA

>clone9
AAAAACCTCTCCAACCTCAATAACCACCTAACTATCTACATCAACAAAATACACTCACTAAAAACCAAAAACACCTACT-TACAAATACACATCACTAAATCAAAAACCAAAATAACCCAAAAACTAACTAACCTAAAAAACACCTACAAAACAAAACTAACAAACACACACAAAACACTAAACTCTATAACCAAAAACACACTCAACTACAACTAAAACTAAAAAAACTACAAAAAAACCACAAAAAACTAAAAACCAAATAAATTCTATTTAAAA-CCATATTTTTTTTCCATATTCTTATAACATTTTTCTAATAATAAAAAATACACAAA

>clone10
AAAAACCTCTCCAACCTCAATAACCACCTAACTATCTACATCAACAAAATACACTCACTAAAAACCAAAAACACCTACT-TACAAATACACATCACTAAATCAAAAACCAAAATAACCCAAAAACTAACTAACCTAAAAAACACCTACAAAACAAAACTAACAAACACACACAAAACACTAAACTCTATAACCAAAAAACACACTCAACTACGACTAAAACTAAAAAAACTACAAAAAAACCACAAAAAACTAAAAACCAAATAAATTCTATTTAAAAACATATTTTTTTTCCATATTCTTATAACATTTTTCTAATAATAAAAAATACACAAAA

>clone11
AAAAACCTCTCCAACCTCAATAACCACCTAACTATCTACATCAACAAAATACACTCACTAAAAACCAAAAACACCTACT-TACAAATACACATCACTAAATCAAAAACCAAAATAACCCAAAAACTAACTAACCTAAAAAACACCTACAAAACAAAACTAACAAACACACACAAAACACTAAACTCTATAACCAAAAAACACACTCAACTACAACTAAAACTAAAAAAACTACAAAAAAACCACAAAAAACTAAAAACCAAATAAATTCTATTTAAAA-CCATATTTTTTTTCCATATTCTTATAACATTTTTCTAATAATAAAAAATACACAAAA

>clone12
AAAAACCTCTCCAACCTCAATAACCACCTAACTATCTACATCAACAAAATACACTCACTAAAAACCAAAAACACCTACT-TACAAATACACATCACTAAATCAAAAACCAAAATAACCCAAAAACTAACTAACCTAAAAAACACCTACAAAACAAAACTAACAAACACACACAAAACACTAAACTCTATAACCAAAAAACACACTCAACTACAACTAAAACTAAAAAAACTACAAAAAAACCACAAAAAACTAAAAACCAAATAAATTCTATTTAAAA-CCATATTTTTTTTCCATATTCTTATAACATTTTTCTAATAATAAAAAATACACAAAA

>clone13
AAAAACCTCTCCAACCTCAATAACCACCTAACTATCTACATCAACAAAATACACTCACTAAAAACCAAAAACACCTACT-TACAAATACACATCACTAAATCAAAAACCAAAATAACCCAAAAACTAACTAACCTAAAAAACACCTACAAAACAAAACTAACAAACACACACAAAACACTAAACTCTATAACCAAAAAACACACTCAACTACAACTAAAACTAAAAAAACTACAAAAAAACCACAAAAAACTAAAAACCAAATAAATTCTATTTAAAA-CCATATTTTTTTTCCATATTCTTATAACATTTTTCTAATAATAAAAAATACACAAAA
