# Supplementary material for: Unlinking the methylome pattern from nucleotide sequence, revealed by large-scale in vivo genome engineering and methylome editing in medaka fish
Source: PLoS Genet. 2017 Dec 21;13(12):e1007123. doi: 10.1371/journal.pgen.1007123 (PMC5755920; doi:10.1371/journal.pgen.1007123)
Supplement: S1 Dataset — (ZIP) [file pgen.1007123.s015.zip › S1_Dataset/Fig4C_BSP.fasta]

>Locus1_clone1
AGCATTAGGTGACCTATAGAATACTCAAGCTATGCATCAAGCTTGGTACCGAGCTCGGATCCACTAGTAACGGCCGCCAGTGTGCTGGAATTCGCCCTTAAAAACCATAAAACCCTATACCTAATCTATCAAATCTCAACCCAACTAAACCTTCACAACACAATAACTCAACAACACTAAAACCACACCTAACTCAAATCAACCTAACAACTAACCATAAAAAACTAAACACCAAAAAAAACTTCTCACACACCCAAACCTAACATTAAAAAACACTACACTACTAAACCTCCCACCTACAAAACTACAAAACCTATCAATACAAACAACAAAACTCTACTTTAAAAAAAAAAATTCAACAAAACTAATCCATCAACAACTAAAATCTCATCACCACAACAATAACCACAAAAACCTAAAATACTTAAAAACCATTTCTACTAATATACAACTCTTCACTTAAAAAAAATCTACTCCCCCATAATAATATACACCTTAATAAAAATCTACTTACCCCTAACCTCCTTCACTCCAAGGGCGAATTCTGCAAATATCCATCACACTGGCGGCCGCTCGAGCATGCATCTAGAGGGCCCAATTCGCCCTATAGTGAGTCGTATTACAATTCACTGGCCGTCGTTTTACAACGTCGTGACTGGGAAAACCCTGGCGTTACCCAACTTAATCGCCTTGCAGCACATCCCCCTTTCGCCAGCTGGCGTAAATAGCGAAGAGGCCCGCACCGATCGCCCTTCCCAACAGTTGCGCAGCCTGAAATGGCGAATGGACGCGCCCTGTAGCGGCGCATAAAGCGCGCGCGGTTGTGTGTTAACGCGCAGCGTGACGCTACACTTGCAGCGCCTAGCGCCGGCCTCCTTTCGCTTTTCTTTCCCTTCCATT
>Locus1_clone2
ACCATTTACGTGAACTATAGAATACTCAAGCTATGCATCAAGCTTGGTACCGAGCTCGGATCCACTAGTAACGGCCGCCAGTGTGCTGGAATTCGCCCTTAAAAACCATAAAACCCTATACCTAATCTATCAAATCTCAACCCAACTAAACCTTCACAACACAATAACTCAACAACACTAAAACCACACCTAACTCAAATCAACCTAACAACTAACCATAAAAAACTAAACACCAAAAAAAACTTCTCACACACCCAAACCTAACATTAAAAAACACTACACTACTAAACCTCCCACCTACAAAACTACAAAACCTATCAATACAAACAACAAAACTCTACTTTAAAAAAAAAATTCAACAAAACTAATCCATCAAAAACTAAAATCTCGTCACCACAACAATAACCACAAAAACCTAAAATACTTAAAAACCATTTCTACTAATATACAACTCTTCACTTAAAAAAAATCTACTCCCCCATAATAATATACACCTTAATAAAAATCTACTTACCCCTAACCTCCTTCACTCCAAGGGCGAATTCTGCAGATATCCATCACACTGGCGGCCGCTCGAGCATGCATCTAGAGGGCCCAATTCGCCCTATAGTGAGTCGTATTACAATTCACTGGCCGTCGTTTTACAACGTCGTGACTGGGAAAACCCTGGCGTTACCCAACTTAATCGCCTTGCAGCACATCCCCCTTTCGCCAGCTGGCGTAATAGCGAAGAGGCCCGCACCGATCGCCCTTCCCAACAGTTGCGCAGCCTGAATGGCGAATGGACGCGCCCTGTAGCGGCGCATTAAGCGCGGCGGGGGTGTTGGTGTTACGCGCAGCGTGACGCTACACTTGCCAGCGCCCTAGCGCCCGCTCCCTTTCGCTTTTCTTCCC
>Locus1_clone3
GACCATTATGTGACCTATAGAATACTCAAGCTATGCATCAAGCTTGGTACCGAGCTCGGATCCACTAGTAACGGCCGCCAGTGTGCTGGAATTCGCCCTTAAAAACCATAAAACCCTATACCTAATCTATCAAATCTCAACCCAACTAAACCTTCACAACACAATAACTCAACAACACTAAAACCACACCTAACTCAAATCAACCTAACAACTAACCATAAAAAACTAAACACCAAAAAAAACTTCTCACACACCCAAACCTAACATTAAAAAACACTACACTACTAAACCTCCCACCTACAAAACTACAAAACCTATCAATACAAACAACAAAACTCTACTTTAAAAAAAAAAATTCAACAAAACTAATCCATCAACAACTAAAATCTCATCACCACAACAATAACCACAAAAACCTAAAATACTTAAAAACCATTTCTACTAATATACAACTCTTCACTTAAAAAAAATCTACTCCCCCATAATAATATACACCTTAATAAAAATCTACTTACCCCTAACCTCCTTCACTCCAAGGGCGAATTCTGCAGATATCCATCACACTGGCGGCCGCTCGAGCATGCATCTAGAGGGCCCAATTCGCCCTATAGTGAGTCGTATTACAATTCACTGGCCGTCGTTTTACAACGTCGTGACTGGGAAAACCCTGGCGTTACCCAACTTAATCGCCTTGCAGCACATCCCCCTTTCGCCAGCTGGCGTAATAGCGAAGAGGCCCGCACCGATCGCCCTTCCCAACAGTTGCGCAGCCTGAAATGGCGAATGGACGCGCCCTGTAGCGGCGCATAAGCGCGGCGGGGGTGTGGTGGTACGCGCAGCGTGACGCTACACTTGCCAGCGCCTAGCGCCCGCTCCTTTCGCTACGTC
>Locus1_clone4
ACCAATTTTAGGTGAACTATAGAATACTCAAGCTATGCATCAAGCTTGGTACCGAGCTCGGATCCACTAGTAACGGCCGCCAGTGTGCTGGAATTCGCCCTTAAAAACCATAAAACCCTATACCTAATCTATCAAATCTCAACCCAACTAAACCTTCACAACACAATAACTCAACAACACTAAAACCACACCTAACTCAAATCAACCTAACAACTAACCATAAAAAACTAAACACCAAAAAAACTTCTCACACACCCAAACCTAACATTAAAAAACACTACACTACTAAACCTCCCACCTACAAAACTACAAAACCTATCAATACAAACAACAAAACTCTACTTTAAAAAAAAAAATTCAACAAAACTAATCCATCAACAACTAAAATCTCATCACCACAACAATAACCACAAAAACCTAAAATACTTAAAAACCATTTCTACTAATATACAACTCTTCACTTAAAAAAAATCTACTCCCCCATAATAATATACACCTTAATAAAAATCTACTTACCCCTAACCTCCTTCACTCCAAGGGCGAATTCTGCAGATATCCATCACACTGGCGGCCGCTCGAGCATGCATCTAGAGGGCCCAATTCGCCCTATAGTGAGTCGTATTACAATTCACTGGCCGTCGTTTTACAACGTCGTGACTGGGAAAACCCTGGCGTTACCCAACTTAATCGCCTTGCAGCACATCCCCCTTTCGCCAGCTGGCGTAATAGCGAAGAGGCCCGCACCGATCGCCCTTCCCAACAGTTGCGCAGCCTGAATGGCGAATGGACGCGCCCTGTAGCGGCGCATTAAGCGCGCGGGTGTGTGCACGCGCAGCGTGACGCTACACTTGCAGCGCCTAGCGCCCCGCTCCTTTCGCTTTCCTTC
>Locus1_clone5
GCCATTTAGGTGACCTATAGAATACTCAAGCTATGCATCAAGCTTGGTACCGAGCTCGGATCCACTAGTAACGGCCGCCAGTGTGCTGGAATTCGCCCTTAAAAACCATAAAACCCTATACCTAATCTATCAAATCTCAACCCAACTAAACCTTCACAACACAATAACTCAACAACACTAAAACCACACCTAACTCAAATCAACCTAACAACTAACCATAAAAAACTAAACACCAAAAAAAACTTCTCACACACCCAAACCTAACATTAAAAAACACTACACTACTAAACCTCCCACCTACAAAACTACAAAACCTATCAATACAAACAACAAAACTCTACTTTAAAAAAAAAAATTCAACAAAACTAATCCATCAACAACTAAAATCTCATCACCACAACAATAACCACAAAAACCTAAAATACTTAAAAACCATTTCTACTAATATACAACTCTTCACTTAAAAAAAATCTACTCCCCCATAATAATATACACCTTAATAAAAATCTACTTACCCCTAACCTCCTTCACTCCAAGGGCGAATTCTGCAGATATCCATCACACTGGCGGCCGCTCGAGCATGCATCTAGAGGGCCCAATTCGCCCTATAGTGAGTCGTATTACAATTCACTGGCCGTCGTTTTACAACGTCGTGACTGGGAAAACCCTGGCGTTACCCAACTTAATCGCCTTGCAGCACATCCCCCCTTTTCGCCAGCTGGCGTAATAGCGAAGAGGCCCGCACCGATCGCCCTTCCCAACAGTTGCGCAGCCTGAATGGCGAATGGACGCGCCCTGTAGCGGCGCATAAGCGCGCGGGGTTGTGGTGGTTACGCGCAGCGTGACGCTACACTTGCCAGCGCCTAGCGCCCGCTCCTTTCGCTTTTCTTCCT
>Locus1_clone6
CTCCATTTACGTGACCTATAGAATACTCAAGCTATGCATCAAGCTTGGTACCGAGCTCGGATCCACTAGTAACGGCCGCCAGTGTGCTGGAATTCGCCCTTAAAAACCATAAAACCCTATACCTAATCTATCAAATCTCAACCCAACTAAACCTTCACAACACAATAACTCAACAACACTAAAACCACACCTAACTCAAATCAACCTAACAACTAACCATAAAAAACTAAACACCAAAAAAAACTTCTCACACACCCAAACCTAACATTAAAAAACACTACACTACTAAACCTCCCACCTACAAAACTACAAAACCTATCAATACAAACAACAAAACTCTACTTTAAAAAAAAAAATTCAACAAAACTAATCCATCAACAACTAAAATCTCATCACCACAACAATAACCACAAAGACCTAAAATACTTAAAAACCATTTCTACTAATATACAACTCTTCACTTAAAAAAAATCTACTCCCCCATAATAATATACACCTTAATAAAAATCTACTTACCCCTAACCTCCTTCACTCCAAGGGCGAATTCTGCAGATATCCATCACACTGGCGGCCGCTCGAGCATGCATCTAGAGGGCCCAATTCGCCCTATAGTGAGTCGTATTACAATTCACTGGCCGTCGTTTTACAACGTCGTGACTGGGAAAACCCTGGCGTTACCCAACTTAATCGCCTTGCAGCACATCCCCCTTTCGCCAGCTGGCGTAATAGCGAAGAGGCCCGCACCGATCGCCCTTCCCAACAGTTGCGCAGCCTGAAATGGCGAATGGACGCGCCCTGTAGCGGCGCATAAGCGCGCGGGGTGGTGTGTTACGCGCAGCGTGACGCTACACTTGCAGCGCCCTAGCGCCCGCTCCTTTCGCTACT
>Locus1_clone7
ATCAATTAGGTGACCTATAGAATACTCAAGCTATGCATCAAGCTTGGTACCGAGCTCGGATCCACTAGTAACGGCCGCCAGTGTGCTGGAATTCGCCCTTAAATCTCAACCCAACTAAACCTTCACAACACAATAACTCAACAACACTAAAACCACACCTAACTCAAATCAACCTAACAACTAACCATAAAAAACTAAACACCAAAAAAAACTTCTCACACACCCAAACCTAACATTAAAAAACACTACACTACTAAACCTCCCACCTACAAAACTACAAAACCTATCAATACAAACAACAAAACTCTACTTTAAAAAAAAAAATTCAACAAAACTAATCCATCAACAACTAAAATCTCATCACCACAACAATAACCACAAAAACCTAAAATACTTAAAAACCATTTCTACTAATATACAACTCTTCACTTAAAAAAAATCTACTCCCCCATAATAATATACACCTTAATAAAAATCTAAGGGCGAATTCTGCAGATATCCATCACACTGGCGGCCGCTCGAGCATGCATCTAGAGGGCCCAATTCGCCCTATAGTGAGTCGTATTACAATTCACTGGCCGTCGTTTTACAACGTCGTGACTGGGAAAACCCTGGCGTTACCCAACTTAATCGCCTTGCAGCACATCCCCCCTTTCGCCAGCTGGCGTAATAGCGAAGAGGCCCGCACCGATCGCCCTTCCCAACAGTTGCGCAGCCTGAATGGCGAATGGACGCGCCCTGTAGCGGCGCATAAGCGCGGCGGGGTGTTGTGATACGCGCAGCGTGACGCTACACTTGCCAGCGCCTAGCGCCGCTCCTTTCGCTTTTCTTT
>Locus1_clone8
ATCATTTAGGTGACCTATAGAATACTCAAGCTATGCATCAAGCTTGGTACCGAGCTCGGATCCACTAGTAACGGCCGCCAGTGTGCTGGAATTCGCCCTTAAATCTCAACCCAACTAAACCTTCACAACACAATAACTCAACAACACTAAAACCACACCTAACTCAAATCAACCTAACAACTAACCATAAAAAACTAAACACCAAAAAAAACTTCTCACACACCCAAACCTAACATTAAAAAACACTACACTACTAAACCTCCCACCTACAAAACTACAAAACCTATCAATACAAACAACAAAACTCTACTTTAAAAAAAAAAATTCAACAAAACTAATCCATCAACAACTAAAATCTCATCACCACAACAATAACCACAAAAACCTAAAATACTTAAAAACCATTTCTACTAATATACAACTCTTCACTTAAAAAAAATCTACTCCCCCATAATAATATACACCTTAATAAAAATCTAAGGGCGAATTCTGCAGATATCCATCACACTGGCGGCCGCTCGAGCATGCATCTAGAGGGCCCAATTCGCCCTATAGTGAGTCGTATTACAATTCACTGGCCGTCGTTTTACAACGTCGTGACTGGGAAAACCCTGGCGTTACCCAACTTAATCGCCTTGCAGCACATCCCCCTTTCGCCAGCTGGCGTAATAGCGAAGAGGCCCGCACCGATCGCCCTTCCCAACAGTTGCGCAGCCTGAAATGGCGAATGGACGCGCCCTGTAGCGGCGCATAAGCGCGGCGGGGTGTGGTGGTACGCGCAGCGTGACCGCTACACTTGCCAGCGCCCTAGCGCCCGCTCCCTTTCGGCTTTTCTTT
>Locus2_clone1
AATCCATTTTGGTGACCTATAGAATACTCAAGCTATGCATCAAGCTTGGTACCGAGCTCGGATCCACTAGTAACGGCCGCCAGTGTGCTGGAATTCGCCCTTAAAAACCATAAAACCCTATACCTAATCTATCAAATCTTACTTTTATTAATATTACAATTATTATAAAACACCTTTTCACTCATCATTTTAATTTCAATCCTTTAATCAATACTTTTTCTATTAAAAAACAAAACCAAAAACCAAAATTAACAATATACTAACACAAACTAACAACATTAACATAAACATAAATCCATACATAAAACACTCCAATCTACATCTTAACTACACATCAACCTTTATTTTATCAAAACTCAACTAAAAACACAAATCCACATAATTATTTAAATAATTTCTAAAAACTAAACAACCTTTCTACTTCAAAACTCACACACTACATTAACTAACACTCCAAACTCTACCCAAATCTACTTACCCCTAACCTCCTTCACTCCAAGGGCGAATTCTGCAGATATCCATCACACTGGCGGCCGCTCGAGCATGCATCTAGAGGGCCCAATTCGCCCTATAGTGAGTCGTATTACAATTCACTGGCCGTCGTTTTACAACGTCGTGACTGGGAAAACCCTGGCGTTACCCAACTTAATCGCCTTGCAGCACATCCCCCTTTCGCCAGCTGGCGTAATAGCGAAGAGGCCCGCACCGATCGCCCTTCCCAACAGTTGCGCAGCCTGAATGGCGAATGGACGCGCCCTGTAGCGGCGCATTAAGCGCGGCGGGTGTGGTGGATACGCGCAGCGTGACCGCTACACTTGCCAGCGCCCTAGCGCCGCTCTTTTCGCTTTCTTCCCTTCCTTTCTCGCCACGTTTCGCCGGGCTTTCCCCCGTCAAGCTCTAAAATTCG
>Locus2_clone2
CCTCCATTTTAGGTGACCTATAGAATACTCAAGCTATGCATCAAGCTTGGTACCGAGCTCGGATCCACTAGTAACGGCCGCCAGTGTGCTGGAATTCGCCCTTAAAAACCATAAAACCCTATACCTAATCTATCAAATCTTACTTTTACTAATATTACAATTATTATAAAACACCTTTCCACTCATCATTTTAATTTCAATCCTTTAATCAATACTTTTTCTATTAAAAAACAAAACCAAAAACCAAAATTAACAACATACTAACACAAACTAACAACATTAACATAAACATAAATCCATACATAAAACACTCCAATCTACATCTTAACTACACATCAACCTTTATTTTATCAAAACACAACTAAAAACACAAATCCACATAATTATTTAAATAATTTCTAAAAACTAAACAACCTTTCTACTTCAAAACTCACACACTACATTAACCAACACTCCAAACTCTACCCAAATCTACTTACCCCTAACCTCCTTCACTCCAAGGGCGAATTCTGCAGATATCCATCACACTGGCGGCCGCTCGAGCATGCATCTAGAGGGCCCAATTCGCCCTATAGTGAGTCGTATTACAATTCACTGGCCGTCGTTTTACAACGTCGTGACTGGGAAAACCCTGGCGTTACCCAACTTAATCGCCTTGCAGCACATCCCCCTTTCGCCAGCTGGCGTAATAGCGAAGAGGCCCGCACCGATCGCCCTTCCCAACAGTTGCGCAGCCTGAATGGCGAATGGACGCGCCCTGTAGCGGCGCATTAAGCGCGGCGGGTGTGGTGGTTACGCGCAGCGTGACCGCTACACTTGCCAGCGCCCTAGCGCCCGCTCTTTTCGCTTTCTTCCCCTTCCTTTCTCGCACGTTTCGCCCGGCTTTCCCCGGTCAAGCTCCTT
>Locus2_clone3
ACCCCATTTAGGTGAACTATAGAATACTCAAGCTATGCATCAAGCTTGGTACCGAGCTCGGATCCACTAGTAACGGCCGCCAGTGTGCTGGAATTCGCCCTTAAATCTTACTTTTATTAATATTACAATTATCATAAAACACCTTTTCACTCATCATTTTAATTTCAATCCTTTAATCAATACTTTTTCTATTAAAAAACAAAACCAAAAACCAAAATTAACAATATACTAACACAAACTAACAACATTAACATAAACATAAATCCATACATAAAACACTCCAATCTACATCTTAACTACACATCAACCTTTATTTCATCAAAACACAACTAAAAACACAAATCCACATAATTATTTAAATAATTTCTAAAAACTAAACAACCTTTCTACTTCAAAACTCACACACTACATTAACTAACACTCCAAACTCTACCCAAATCTAAGGGCGAATTCTGCAGATATCCATCACACTGGCGGCCGCTCGAGCATGCATCTAGAGGGCCCAATTCGCCCTATAGTGAGTCGTATTACAATTCACTGGCCGTCGTTTTACAACGTCGTGACTGGGAAAACCCTGGCGTTACCCAACTTAATCGCCTTGCAGCACATCCCCCTTTCGCCAGCTGGCGTAATAGCGAAGAGGCCCGCACCGATCGCCCTTCCCAACAGTTGCGCAGCCTGAATGGCGAATGGACGCGCCCTGTAGCGGCGCATTAAGCGCGGCGGGTGTGGTGGTTACGCGCAGCGTGACCGCTACACTTGCCAGCGCCCTAGCGCCGCTTCTTTCGCTTCTCCCTCGTTTCTCGCACGTCGCGGCTTTCCCCGTCAGCTCTAAATCGGGGGC
>Locus2_clone4
CTAATTTTAGGTGACCTATAGAATACTCAAGCTATGCATCAAGCTTGGTACCGAGCTCGGATCCACTAGTAACGGCCGCCAGTGTGCTGGAATTCGCCCTTAAATCTTACTTTTATTAATATTACAATTATTATAAAACACCTTTTCACTCATCATTTTAATTTCAATCCTTTAATCAATACTTTTTCTATTAAAAAACAAAACCAAAAACCAAAATTAACAATATACTAACACAAACTAACAACATTAACATAAACATAAATCCATACATAAAACACTCCAATCTACATCTTAACTACACATCAACCTTTATTTTATCAAAACACAACTAAAAACACAAATCCACATAATTATTTAAATAATTTCTAAAAACTAAACAACCTTTCTACTTCAAAACTCACACACTACATTAACTAACACTCCAAACTCTACCCAAATCTAAGGGCGAATTCTGCAGATATCCATCACACTGGCGGCCGCTCGAGCATGCATCTAGAGGGCCCAATTCGCCCTATAGTGAGTCGTATTACAATTCACTGGCCGTCGTTTTACAACGTCGTGACTGGGAAAACCCTGGCGTTACCCAACTTAATCGCCTTGCAGCACATCCCCCTTTCGCCAGCTGGCGTAATAGCGAAGAGGCCCGCACCGATCGCCCCTTCCCAACAGTTGCGCAGCCTGAATGGCGAATGGACGCGCCCTGTAGCGGCGCATTAAGCGCGGCGGGTGTGGTGGGTTACGCGCAGCGTGACCGCTACACTTGCCAGCGCCCTAGCGCCCGCTCTTTTCGCTTTTCTTCCCTTTCCTTTCTCGCCACGTTTCGCCGGCTTTCCCCGTCAAGCT
>Locus2_clone5
CTCCAATTTAGGTGAACTATAGAATACTCAAGCTATGCATCAAGCTTGGTACCGAGCTCGGATCCACTAGTAACGGCCGCCAGTGTGCTGGAATTCGCCCTTAAATCTTACTTTTATTAATATTACAATTATTATAAAACACCTTTTCACTCATCATTTTAATTTCAATCCTTTAATCAATACTTTTTCTATTAAAAAACAAAACCAAAAACCAAAATTAACAATATACTAACACAAACTAACAACATTAACATAAACATAAATCCATACATAAAACACTCCAATCTACATCTTAACTACACATCAACCTTTATTTTATCAAAACACAACTAAAAACACAAATCCACATAATTATTTAAATAATTTCTAAAAACTAAACAACCTTTCTACTTCAAAACTCACACACTACATTAACTAACACTCCAAACTCTACCCAAATCTAAGGGCGAATTCTGCAGATATCCATCACACTGGCGGCCGCTCGAGCATGCATCTAGAGGGCCCAATTCGCCCTATAGTGAGTCGTATTACAATTCACTGGCCGTCGTTTTACAACGTCGTGACTGGGAAAACCCTGGCGTTACCCAACTTAATCGCCTTGCAGCACATCCCCCTTTCGCCAGCTGGCGTAATAGCGAAGAGGCCCGCACCGATCGCCCTTCCCAACAGTTGCGCAGCCTGAATGGCGAATGGACGCGCCCTGTAGCGGCGCATTAAGCGCGGCGGGTGTGGTGGTTTACGCGCAGCGTGACCGCTACACTTGCCAGCGCCCTAGCGCCGCTCTTTCGCTTTCTCCCTTCTTTCTCGCCACGTTCGCCGGCTTTCCCCGTCAAGCTTCTTAAATCCGAG
>Locus2_clone6
CCCCCCTTTTAGGTGACCTATAGAATACTCAAGCTATGCATCAAGCTTGGTACCGAGCTCGGATCCACTAGTAACGGCCGCCAGTGTGCTGGAATTCGCCCTTAAATCTTACTTTTATTAATATTACAATTATTATAAAACACCTTTTCACTCATCATTTTAATTTCAATCCTTTAATCAATACTTTTTCTATTAAAAAACAAAACCAAAAACCAAAATTAACAATATACTAACACAAACTAACAACATTAACATAAACATAAATCCATACATAAAACACTCCAATCTACATCTTAACTACACATCAACCTTTATTTTATCAAAACACAACTAAAAACACAAATCCACATAATTATTTAAATAATTTCTAAAAACTAAACAACCTTTCTACTTCAAAACTCACACACTACATTAACTAACACTCCAAACTCTACCCAAATCTAAGGGCGAATTCTGCAGATATCCATCACACTGGCGGCCGCTCGAGCATGCATCTAGAGGGCCCAATTCGCCCTATAGTGAGTCGTATTACAATTCACTGGCCGTCGTTTTACAACGTCGTGACTGGGAAAACCCTGGCGTTACCCAACTTAATCGCCTTGCAGCACATCCCCCTTTCGCCAGCTGGCGTAATAGCGAAGAGGCCCGCACCGATCGCCCTTCCCAACAGTTGCGCAGCCTGAATGGCGAATGGACGCGCCCTGTAGCGGCGCATTAAGCGCGGCGGGTGTGGTGGTTACGCGCAGCGTGACCGCTACACTTGCCAGCGCCCTAGCGCCGCTCTTTCGCTTTCTCCTCTTTCTCGCACGTCGCGGCTTTCCCGTCAGCTCTAAATCGGGGGGG
>Locus2_clone7
GTCATTTACGTGACCTATAGAATACTCAAGCTATGCATCAAGCTTGGTACCGAGCTCGGATCCACTAGTAACGGCCGCCAGTGTGCTGGAATTCGCCCTTAAATCTTACTTTTATTAATATTACAATTATTATAAAACACCTTTTCACTCATCATTTTAATTTCAATCCTTTAATCAATACTTTTTCTATTAAAAAACAAAACCAAAAACCAAAATTAACAATATACTAACACAAACTAACAACATTAACATAAACATAAATCCATACATAAAACACTCCAATCTACATCTTAACTACACATCAACCTTTATTTTATCAAAACACAACTAAAAACACAAATCCACATAATTATTTAAATAATTTCTAAAAACTAAACAACCTTTCTACTTCAAAACTCACACACTACATTAACTAACACTCCAAACTCTACCCAAATCTAAGGGCGAATTCTGCAGATATCCATCACACTGGCGGCCGCTCGAGCATGCATCTAGAGGGCCCAATTCGCCCTATAGTGAGTCGTATTACAATTCACTGGCCGTCGTTTTACAACGTCGTGACTGGGAAAACCCTGGCGTTACCCAACTTAATCGCCTTGCAGCACATCCCCCTTTCGCCAGCTGGCGTAATAGCGAAGAGGCCCGCACCGATCGCCCTTCCCAACAGTTGCGCAGCCTGAATGGCGAATGGACGCGCCCTGTAGCGGCGCATTAAGCGCGGCGGGGGTGGTGGGTGGTTACGCGCAGCGTGACCGCTACACTTGCCAGCGCCCTAGCGCCGCTCTTTCGCTTTCTTCCCTTCTTTCTCGCCACGTTCGCCGGCTTTCCCCGTCAGGCTC
>Locus2_clone8
GCCATTACGTGACCTATAGAATACTCAAGCTATGCATCAAGCTTGGTACCGAGCTCGGATCCACTAGTAACGGCCGCCAGTGTGCTGGAATTCGCCCTTAAATCTTACTTTTATTAATATTACAATTATTATAAAACACCTTTTCACTCATCATTTTAATTTCAATCCTTTAATCAATACTTTTTCTATTAAAAAACAAAACCAAAAACCAAAATTAACAATATACTAACACAAACTAACAACATTAACATAAACATAAATCCATACATAAAACACTCCAATCTACATCTTAACCACACATCAACCTTTATTTTATCAAAACACAACTAAAAACACAAATCCACATAATTATTTAAATAATTTCTAAAAACTAAACAACCTTTCTACTTCAAAACTCACACACTACATTAACTAACACTCCAAACTCTACCCAAATCTAAGGGCGAATTCTGCAGATATCCATCACACTGGCGGCCGCTCGAGCATGCATCTAGAGGGCCCAATTCGCCCTATAGTGAGTCGTATTACAATTCACTGGCCGTCGTTTTACAACGTCGTGACTGGGAAAACCCTGGCGTTACCCAACTTAATCGCCTTGCAGCACATCCCCCTTTCGCCAGCTGGCGTAATAGCGAAGAGGCCCGCACCGATCGCCCTTCCCAACAGTTGCGCAGCCTGAATGGCGAATGGACGCGCCCTGTAGCGGCGCATAAGCGCGGCGGGGGTGGTGGTGGTACGCGCAGCGTGACCGCTACACTTGCCAGCGCCTTAGCGCGCTCGTTTCGCTTCCTCCTCTTCCTCGCACGATCGCGGCTTTCCCCGTCAGC
>Locus2_clone9
CCCCATTTTAGGTGAACTATAGAATACTCAAGCTATGCATCAAGCTTGGTACCGAGCTCGGATCCACTAGTAACGGCCGCCAGTGTGCTGGAATTCGCCCTTAAATCTTACTTTTATTAATATTACAATTATTATAAAACACCTTTTCACTCATCATTTTAATTTCAATCCTTTAATCAATACTTTTTCTATTAAAAAACAAAACCAAAAACCAAAATTAACAATATACTAACACAAACTAACAACATTAACATAAACATAAATCCATACATAAAACACTCCAATCTACATCTTAACTACACATCAACCCTTATTTTATCAAAACACAACTAAAAACACAAATCCACATAATTATTTAAATAATTTCTAAAAACTAAACAACCTTTCTACTTCAAAACTCACACACTACATTAACTAACACTCCAAACTCTACCCAAATCTAAGGGCGAATTCTGCAGATATCCCATCACACTGGGCGGCCGCTCGAGCATGCATCTAGAGGGCCCAATTCGCCCTATAGTGAGTCGTATTACAATTCACTGGCCGTCGTTTTACAACGTCGTGACTGGGAAAACCCTGGCGTTACCCAACTTAATCGCCTTGCAGCACATCCCCCTTTCGCCAGCTGGCGTAATAGCGAAGAGGCCCGCACCGATCGCCCTTCCCAACAGTTGCGCAGCCTGAATGGCGAATGGACGCGCCCTGTAGCGCGCATTAAGCGCGGCGGGTGTGGTGTACGCGCAGCGTGACCGCTACACTGCAGCGTCTAGCGCCGCTTCTTCGCTTTCTCCTCTTTCTCGCCACGTCGCCGGCTTTCCCCG
>Locus2_clone10
CCCTCAATTTTTAGGTTGACACTATAGAATACTCAAGCTATGCATCAAGCTTTGGTACCGAGCTCGGATCCACTAGTAACGGCCGCCAGTGTGCTGGAATTCGCCCTTAAATCTTACTTTTATTAATATTACAATTATTATAAAACACCTTTTCACTCATCATTTTAATTTCAATCCTTTAATCAATACTTTTTCTATTAAAAAACAAAACCAAAAACCAAAATTAACAATATACTAACACAAACTAACAACATTAACATAAACATAAATCCATACATAAAACACTCCAATCTACATCTTAACTACACATCAACCTTTATTTTATCAAAACACAACTAAAAACACAAATCCACATAATTATTTAAATAATTTCTAAAAACTAAACAACCTTTCTACTTCAAAACTCACACACTACATTAACTAACACTCCAAACTCTACCCAAATCTAAGGGCGAATTCTGCAGATATCCATCACACTGGCGGCCGCTCGAGCATGCATCTAGAGGGCCCAATTCGCCCTATAGTGAGTCGTATTACAATTCACTGGCCGTCGTTTTACAACGTCGTGACTGGGAAAACCCTGGCGTTACCCAACTTAATCGCCTTGCAGCACATCCCCCTTTCGCCAGCTGGCGTAATAGCGAAGAGGCCCGCACCGATCGCCCTTCCCAACAGTTGCGCAGCCTGAATGGCGAATGGACGCGCCCTGTAGCGGCGCATTAAGCGCGGCGGGTGTGGTGATTACGCGCAGCGTGACGCTACACTTGCAGCGCCCTAGCGCCCGCTCTTTCGCTTTCTTCCTTCCTTTCTCGCCACGATTCGCGGCTTTCCCCGTCAAGCTCTAAAATCGGGGGGG
>Locus2_clone11
ATCATTAGGTGACCTATAGAATACTCAAGCTATGCATCAAGCTTGGTACCGAGCTCGGATCCACTAGTAACGGCCGCCAGTGTGCTGGAATTCGCCCTTAAATCTTACTTTTATTAATATTACAATTATTATAAAACACCTTTTCACTCATCATTTTAATTTCAATCCTTTAATCAATACTTTTTCTATTAAAAAACAAAACCAAAAACCAAAATTAACAATATACTAACACAAACTAACAACATTAACATAAACATAAATCCATACATAAAACACTCCAATCTACATCTTAACTACACATCAACCTTTATTTTATCAAAACACAACTAAAAACACAAATCCACATAATTATTTAAATAATTTCTAAAAACTAAACAACCTTTCTACTTCAAAACTCACACACTACATTAACTAACACTCCAAACTCTACCCAAATCTAAGGGCGAATTCTGCAGATATCCATCACACTGGCGGCCGCTCGAGCATGCATCTAGAGGGCCCAATTCGCCCTATAGTGAGTCGTATTACAATTCACTGGCCGTCGTTTTACAACGTCGTGACTGGGAAAACCCTGGCGTTACCCAACTTAATCGCCTTGCAGCACATCCCCCTTTCGCCAGCTGGCGTAATAGCGAAGAGGCCCGCACCGATCGCCCTTCCCAACAGTTGCGCAGCCTGAATGGCGAATGGACGCGCCCTGTAGCGGCGCATTAAGCGCGGCGGGTGTGGTGGTTACGCGCAGCGTGACCGCTACACTTGCCAGCGCCCTAGCGCCGCTTCTTCGCTTCTCCGTCTTCTCGCACGTTCGCGGCTTTCCCCGTCAAGCTC
>Locus2_clone12
CTCATTTTAGGTGAACTATAGAATACTCAAGCTATGCATCAAGCTTGGTACCGAGCTCGGATCCACTAGTAACGGCCGCCAGTGTGCTGGAATTCGCCCTTAAATCTTACTTTTATTAATATTACAATTATTATAAAACACCTTTTCACTCATCATTTTAATTTCAATCCTTTAATCAATACTTTTTCTATTAAAAAACAAAACCAAAAACCAAAATTAACAATATACTAACACAAACTAACAACATTAACATAAACATAAATCCATACATAAAACACTCCAATCTACATCTTAACTACACATCAACCTTTATTTTATCAAAACACAACTAAAAACACAAATCCACATAATTATTTAAATAATTTCTAAAAACTAAACAACCTTTCTACTTCAAAACTCACACACTACATTAACTAACACTCCAAACTCTACCCAAATCTAAGGGCGAATTCTGCAGATATCCATCACACTGGCGGCCGCTCGAGCATGCATCTAGAGGGCCCAATTCGCCCTATAGTGAGTCGTATTACAATTCACTGGCCGTCGTTTTACAACGTCGTGACTGGGAAAACCCTGGCGTTACCCAACTTAATCGCCTTGCAGCACATCCCCCTTTCGCCAGCTGGCGTAATAGCGAAGAGGCCCGCACCGATCGCCCTTCCCAACAGTTGCGCAGCCTGAATGGCGAATGGACGCGCCCTGTAGCGGCGCATTAAGCGCGGCGGGTGTGGTGGTTACGCGCAGCGTGACCGCTACACTTGCCAGCGCCCTAGCGCCCGCTCTTCGCTTTCTTCCCTTCCTTTCTCGCACGTTCGCCGGCTTTCCCCGTCAAGCTCT
>Locus2_clone13
CGGGCTTTTTAGGGTGAAACTATAGAATACTCAAGCTATGCATCAAGCTTGGTACCGAGCTCGGATCCACTAGTAACGGCCGCCAGTGTGCTGGAATTCGCCCTTAAATCTTACTTTTATTAATATTACAATTATTATAAAACACCTTTTCACTCATCATTTTAATTTCAATCCTTTAATCAATACTTTTTCTATTAAAAAACAAAACCAAAAACCAAAATTAACAATATACTAACACAAACTAACAACATTAACATAAACATAAATCCATACATAAAACACTCCAATCTACATCTTAACTACACATCAACCTTTATTTTATCAAAACACAACTAAAAACACAAATCCACATAATTATTTAAATAATTTCTAAAAACTAAACAACCTTTCTACTTCAAAACTCACACACTACATTAACTAACACTCCAAACTCTACCCAAATCTAAGGGCGAATTCTGCAGAGATCCATCACACTGGCGGCCGCTCGAGCATGCATCTAGAGGGCCCAATTCGCCCTATAGTGAGTCGTATTACAATTCAGTGGCCGGCGTTTTACAACGTCGTGACTGGGAAAACCCTGGCGTTACCCAACTTAATCGCCTTGCAGCACATCCCCCTTTCGCCAGCTGGCGTAATAGCGAAGAGGCCCGCACCGATCGCCCTTCCCAACAGTTGCGCAGCCTGAATGGGCGAATGGGACGCGCGCCTGTAGCGGCGCATTAAGCGCGGCGGGCTGTGGTGGTTACGCGCAGCGTGACCGCTACACTTGCCAGGCGCCTTAGCGCCCGCTCCTATCGCTTTCGTTCCCGTACTTTTCTTCGGCACGTTTCGGCCGGCTTTTCCCCGTCGAGGCTTCTAAATTCAGGGGGGG
>Locus2_clone14
ATAACCATTTTAAGGTTGACACTATAGAATACTCAAGCTATGCATCAAGCTTGGTACCGAGCTCGGATCCACTAGTAACGGCCGCCAGTGTGCTGGAATTCGCCCTTAAATCTTACTTTTATTAATATTACAATTATTACAAAACACCTTTTCACTCATCATTTTAATTTCAATCCTTTAATCAATACTTTTTCTATTAAAAAACAAAACCAAAAACCAAAATTAACAATATACTAACACAAACTAACAACATTAACATAAACATAAATCCATACATAAAACACTCCAATCTACATCTTAACTACACATCAACCTTTATTTTATCAAAACACAACTAAAAACACAAATCCACATAATTATTTAAATAATTTCTAAAAACTAAACAACCTTTCTACTTCAAAACTCACACACTACATTAACTAACACTCCAAACTCTACCCAAATCTAAGGGCGAATTCTGCAGATATCCATCACACTGGCGGCCGCTCGAGCATGCATCTAGAGGGCCCAATTCGCCCTATAGTGAGTCGTATTACAATTCACTGGCCGTCGTTTTACAACGTCGTGACTGGGAAAACCCTGGCGTTACCCAACTTAATCGCCTTGCAGCACATCCCCCTTTCGCCAGCTGGCGTAATAGCGAAGAGGCCCGCACCGATCGCCCTTCCCAACAGTTGCGCAGCCTGAATGGCGAATGGACGCGCCCTGTAGCGGCGCATTAAGCGCGGCGGGTGTGGTGGTTACGCGCAGCGTGACGCTACACTTGCCAGCGCCCTAGCGCCGCTCTTTCGCTTTCTTCCCTTCTTCTCGTCACGTTCGCCGGCTTTCCCCGTCAAGCTCTAAATCGGGGGGAA
>Locus2_clone15
GTCAATTACGTGACCTATAGAATACTCAAGCTATGCATCAAGCTTGGTACCGAGCTCGGATCCACTAGTAACGGCCGCCAGTGTGCTGGAATTCGCCCTTAAATCTTACTTTTATTAACATTACAATTATTATAAAACACCTTTTCACTCATCATTTTAATTTCAATCCTTTAATCAATACTTTTTCTATTAAAAAACAAAACCAAAAACCAAAATTAACAATATACTAACACAAACTAACAACATTAACATAAACATAAATCCATACATAAAACACTCCAATCTATATCTTAACTACACATCAACCTTTATTTTATCAAAACACAACTAAAAACACAAATCCACATAATTATTTAAATAATTTCTAAAAACTAAACAACCTTTCTACTTCAAAACTCACACACTACATTAACTAACACTCCAAACTCTACCCAAATCTAAGGGCGAATTCTGCAGATATCCATCACACTGGCGGCCGCTCGAGCATGCATCTAGAGGGCCCAATTCGCCCTATAGTGAGTCGTATTACAATTCACTGGCCGTCGTTTTACAACGTCGTGACTGGGAAAACCCTGGCGTTACCCAACTTAATCGCCTTGCAGCACATCCCCCTTTCGCCAGCTGGCGTAATAGCGAAGAGGCCCGCACCGATCGCCCTTCCCAACAGTTGCGCAGCCTGAATGGCGAATGGACGCGCCCTGTAGCGGCGCATAAGCGCGGGCGGGGGGTGTTGGGTGTTAACGCGCAGCGTGACCGCTACACTTGCCAGCGCCCTAGCGCCGCTCCTTTCGCTTCTTCCTTCTTTCTCGCCACGGTTCGCCGGCTTTCCCCGTCAAGAGCCCTCTCTTAAA
>Locus2_clone16
CTAAATTTTAGGGTGACACTATAGAATACTCAAGCTATGCATCAAGCTTGGTACCGAGCTCGGATCCACTAGTAACGGCCGCCAGTGTGCTGGAATTCGCCCTTAAATCTTACTTTTATTAATATTACAATTATTATAAAACACCTTTTCACTCATCATTTTAATTTCAATCCTTTAATCAATACTTTTTCTATTAAAAAACAAAACCAAAAACCAAAATTAACAATATACTAACACAAACTAACAACATTAACATAAACATAAATCCATACATAAAACACTCCAATCTACATCTTAACTACACATCAACCTTTATTTTATCAAAACACAACTAAAAACACAAATCCACATAATTATTTAAATAATTTCTAAAAACTAAACAACCTTTCTACTTCAAAACTCACACACTACATTAACTAACACTCCAAACTCTACCCAAATCTAAGGGCGAATTCTGCAGATATCCATCACACTGGCGGCCGCTCGAGCATGCATCTAGAGGGCCCAATTCGCCCTATAGTGAGTCGTATTACAATTCACTGGCCGTCGTTTTACAACGTCGTGACTGGGAAAACCCTGGCGTTACCCAACTTAATCGCCTTGCAACACATCCCCCTTTCCCCCGAGCCGTAGGAGTTACCACAATACCTTAAAGCCTAAGACTGGATGACCTATCCCCACAGGCTCTTCCACTGCAGCAACCTTCACTGCACTTACGCTGACTCGACGCAGTCCAACTGGGACGAGGCTGTAGCAGGCGGGTAGCGTAGAAGGTATAATCTGCTACAGCTCGCTACGCCGACGCTGGCTACTTATCGACTTTCCTTCTTCTTCCACTTGCTCTGCCTGCGTTTCTTCTCCGCTTTCTGAA
>Locus2_clone17
CCCATTACGTGACCTATAGAATACTCAAGCTATGCATCAAGCTTGGTACCGAGCTCGGATCCACTAGTAACGGCCGCCAGTGTGCTGGAATTCGCCCTTAAATCTTACTTTTATTAATATTACAATTATTATAAAACACCTTTTCACTCATCATTTTAATTTCAATCCTTTAATCAATACTTTTTCTATTAAAAAACAAAACCAAAAACCAAAATTAACAATATACTAACACAAACTAACAACATTAACATAAACATAAATCCATACATAAAACACTCCAATCTACATCTTAACTACACATCAACCTTTATTTTATCAAAACACAACTAAAAACACAAATCCACATAATTATTTAAATAATTCCTAAAAACTAAACAACCTTTCTACTTCAAAACTCACACACTACATTAACTAACACTCCAAACTCTACCCAAATCTAAGGGCGAATTCTGCAGATATCCATCACACTGGCGGCCGCTCGAGCATGCATCTAGAGGGCCCAATTCGCCCTATAGTGAGTCGTATTACAATTCACTGGCCGTCGTTTTACAACGTCGTGACTGGGAAAACCCTGGCGTTACCCAACTTAATCGCCTTGCAGCACATCCCCCTTTCGCCAGCTGGCGTAATAGCGAAGAGGCCCGCACCGATCGCCCTTCCCAACAGTTGCGCAGCCTGAATGGCGAATGGACGCGCCCTGTAGCGGCGCATAAGCGCGGGGGGGGGGTGGTGGGGGTTACGCGCAGCGTGACCGCTACACTTGCCAGCGCCCTAGCGCGCTCTTTCGCTTCTCCCTTCTTTCTCGCCACGTTCGCCGGCTTTCCCCGTCAGCTTCTCTTAAATC
>Locus2_clone18
ATCATTAGGTGACCTATAGAATACTCAAGCTATGCATCAAGCTTGGTACCGAGCTCGGATCCACTAGTAACGGCCGCCAGTGTGCTGGAATTCGCCCTTAAATCTTACTTTTATTAATATTACAATTATTATAAAACACCTTTTCACTCATCATTTTAATTTCAATCCTTTAATCAATACTTTTTCTATTAAAAAACAAAACCAAAAACCAAAATTAACAATATACTAACACAAACTAACAACATTAACATAAACATAAATCCATACATAAAACACTCCAATCTACATCTTAACTACACATCAACCTTTATTTTATCAAAACACAACTAAAAACACAAATCCACATAATTATTTAAATAATTTCTAAAAACTAAACAACCTTTCTACTTCAAAACTCACACACTACATTAACTAACACTCCAAACTCTACCCAAATCTAAGGGCGAATTCTGCAGATATCCATCACACTGGCGGCCGCTCGAGCATGCATCTAGAGGGCCCAATTCGCCCTATAGTGAGTCGTATTACAATTCACTGGCCGTCGTTTTACAACGTCGTGACTGGGAAAACCCTGGCGTTACCCAACTTAATCGCCTTGCAGCACATCCCCCTTTCGCCAGCTGGCGTAATAGCGAAGAGGCCCGCACCGATCGCCCTTCCCAACAGTTGCGCAGCCTGAATGGCGAATGGACGCGCCCTGTAGCGGCGCATTAAGCGCGGCGGGGGTGGTGGGTGGTTACGCGCAGCGTGACCGCTACACTTGCCAGCGCCCTAGCGCGCTTCTTCGCTTCCTCCTTCTTTCTCGCACGTCGCGGCTTTCCCCGTCAGCCTCTAA
>Locus2_clone19
AGTACCATTTTAAGGTGACACTATAGAATACTCAAGCTATGCATCAAGCTGTGGTACCGAGCTCGGATCCACTAGTAACGGCCGCCAGTGTGCTGGAATTCGCCCTTAAATCTTACTTTTATTAATATTACAATTATTATAAAACACCTTTTCACTCATCATTTTAATTTCAATCCTTTAATCAATACTTTTTCTATTAAAAAACAAAACCAAAAACCAAAATTAACAATATACTAACACAAACTAACAACATTAACATAAACATAAATCCATACATAAAACACTCCAATCTACATCTTAACTACACATCAACCTTTATTTTATCAAAACACAACTAAAAACACAAATCCACATAATTATTTAAATAATTTCTAAAAACTAAACAACCTTTCTACTTCAAAACTCACACACTACATTAACTAACACTCCAAACTCTACCCAAATCTAAGGGCGAATTCTGCAGATATCCATCACACTGGCGGCCGCTCGAGCATGCATCTAGAGGGCCCAATTCGCCCTATAGTGAGTCGTATTACAATTCACTGGCCGTCGTTTTACAACGTCGTGACTGGGAAAACCCTGGCGTTACCCAACTTAATCGCCTTGCAGCACATCCCCCTTTCGCCAGCTGGCGTAATAGCGAAGAGGCCCGCACCGATCGCCCTTCCCAACAGTTGCGCAGCCTGAATGGCGAATGGACGCGCCCTGTAGCGGCGCATTAAGCGCGGCGGGTGTGGTGGTTACGCGCAGCGTGACCGCTACACTTGCCAGCGCCCTAGCGCCGCTCTTCGCTTTCTTCCTTCTTTCTCGCCACGTTTCGCCCGGCTTTCCCCGTCGAGGCTCTTAAATTCGAG
>Locus2_clone20
CTAATTTAGGTGAACTATAGAATACTCAAGCTATGCATCAAGCTTGGTACCGAGCTCGGATCCACTAGTAACGGCCGCCAGTGTGCTGGAATTCGCCCTTAAATCTTACCTTTATTAATATTACAATTATTATAAAACACCTTTTCACTCATCATTTTAATTTCAATCCTTTAATCAATACTTTTTCTATTAAAAAACAAAACCAAAAACCAAAATTAACAATATACTAACACAAACTAACAACATTAACATAAACATAAATCCATACATAAAACACTCCAATCTACATCTTAACTACACATCAACCTTTATTTTATCAAAACACAACTAAAAACACAAATCCACATAATTATTTAAATAATTTCTAAAAACTAAACAACCTTTCTACTTCAAAACTCACACACTACATTAACTAACACTCCAAACTCTACCCAAATCTAAGGGCGAATTCTGCAGATATCCATCACACTGGCGGCCGCTCGAGCATGCATCTAGAGGGCCCAATTCGCCCTATAGTGAGTCGTATTACAATTCACTGGCCGTCGTTTTACAACGTCGTGACTGGGAAAACCCTGGCGTTACCCAACTTAATCGCCTTGCAGCACATCCCCCTTTCGCCAGCTGGCGTAATAGCGAAGAGGCCCGCACCGATCGCCCTTCCCAACAGTTGCGCAGCCTGAATGGCGAATGGACGCGCCCTGTAGCGGCGCATTAAGCGCGGCGGGTGTGGTGGTTACGCGCAGCGTGACCGCTACACTTGCCAGCGCCCTAGCGCCGCTCTTTCGCTTTCTCCCTCTTTCTCGCCACGTTCGCCGGGCTTTCCCCCGTCAAGCTC
>Locus2_clone21
CCCAATTTTAGGGTGACCTATAGAATACTCAAGCTATGCATCAAGCTTGGTACCGAGCTCGGATCCACTAGTAACGGCCGCCAGTGTGCTGGAATTCGCCCTTAAATCTTACTTTTATTAATATTACAATTATTATAAAACACCTTTTCACTCATCATTTTAATTTCAATCCTTTAATCAATACTTTTTCTATTAAAAAACAAAACCAAAAACCAAAATTAACAATATACTAACACAAACTAACAACATTAACATAAACATAAATCCATACATAAAACACTCCAATCTACATCTTAACTACACATCAACCTTTATTTTATCAAAACACAACTAAAAACACAAATCCACATAATTATTTAAATAATTTCTAAAAACTAAACAACCTTTCTACTTCAAAACTCACACACTACATTAACTAACACTCCAAACTCTACCCAAATCTAAGGGCGAATTCTGCAGATATCCATCACACTGGCGGCCGCTCGAGCATGCATCTAGAGGGCCCAATTCGCCCTATAGTGAGTCGTATTACAATTCACTGGCCGTCGTTTTACAACGTCGTGACTGGGAAAACCCTGGCGTTACCCAACTTAATCGCCTTGCAGCACATCCCCCTTTCGCCAGCTGGCGTAATAGCGAAGAGGCCCGCACCGATCGCCCTTCCCAACAGTTGCGCAGCCTGAATGGCGAATGGACGCGCCCTGTAGCGGCGCATTAAGCGCGGCGGGTGTGGTGGTTACGCGCAGCGTGACCGCTACACTTGCCAGCGCCCTAGCGCCCGCTCATTCGCTTTCTTCCCCTTCCTTTTCTCGCCACGTTTCGCCGGGCTTTCCCCGTTCAAGC
>Locus2_clone22
CTACTTTTTTGGGTGAACTATAGAATACTCAAGCTATGCATCAAGCTTGGTACCGAGCTCGGATCCACTAGTAACGGCCGCCAGTGTGCTGGAATTCGCCCTTAAATCTTACTTTTATTAATATTACAATTATTATAAAACACCTTTTCACTCATCATTTTAATTTCAATCCTTTAATCAATACTTTTTCTATTAAAAAACAAAACCAAAAACCAAAATTAACAATATACTAACACAAACTAACAACATTAACATAAACATAAATCCATACATAAAACACTCCAATCTACATCTTAACTACACATCAACCTTTATTTTATCAAAACACAACTAAAAACACAAATCCACATAATTATTTAAATAATTTCTAAAAACTAAACAACCTTTCTACTTCAAAACTCACACACTACATTAACTAACACTCCAAACTCTACCCAAATCTAAGGGCGAATTCTGCAGATATCCATCACACTGGCGGCCGCTCGAGCATGCATCTAGAGGGCCCAATTCGCCCTATAGTGAGTCGTATTACAATTCACTGGCCGTCGTTTTACAACGTCGTGACTGGGAAAACCCTGGCGTTACCCAACTTAATCGCCTTGCAGCACATCCCCCTTTCGCCAGCTGGCGTAATAGCGAAGAGGCCCGCACCGATCGCCCTTCCCAACAGTTGCGCAGTCCTGAATGGCGAATGGACGCGCCCTGTAGCGGCGCATTAATCGCGGCGGGTGTGGTGCTACGCGCAGCGTGACCGCTACACTTGCAGCGCCCTAGCGCCCGCTCTTTCGCTTCTTCCCTTTCCTTTCTCGCTCACGTTTCGTTCGGCCTTATCCCTCGGTCAATAGGC
>Locus2_clone23
GCCATTACGTGACCTATAGAATACTCAAGCTATGCATCAAGCTTGGTACCGAGCTCGGATCCACTAGTAACGGCCGCCAGTGTGCTGGAATTCGCCCTTAAATCTTACTTTTATTAATATTACAATTATTATAAAACACCTTTTCACTCATCATTTTAATTTCAATCCTTTAATCAATACTTTTTCTATTAAAAAACAAAACCAAAAACCAAAATTAACAATATACTAACACAAACTAACAACATTAACATAAACATAAATCCATACATAAAACACTCCAATCTACATCTTAACTACACATCAACCTTTATTTTATCAAAACACAACTAAAAACACAAATCCACATAATTATTTAAATAATTTCTAAAAACTAAACAACCTTTCTACTTCAAAACTCACACACTACATTAACTAACACTCCAAACTCTACCCAAATCTAAGGGCGAATTCTGCAGATATCCATCACACTGGCGGCCGCTCGAGCATGCATCTAGAGGGCCCAATTCGCCCTATAGTGAGTCGTATTACAATTCACTGGCCGTCGTTTTACAACGTCGTGACTGGGAAAACCCTGGCGTTACCCAACTTAATCGCCTTGCAGCACATCCCCCTTTCGCCAGCTGGCGTAATAGCGAAGAGGCCCGCACCGATCGCCCTTCCCAACAGTTGCGCAGCCTGAATGGCGAATGGACGCGCCCTGTAGCGGCGCATTAAGCGCGGCGGGGGTGGTGGTGGTACGCGCAGCGTGACCGCTACACTTGCCAGCGCCCTAGCGCCGCTCGTTCGCTTCTCCCTTCTTTTCTCGCACGTTCGCCGGCTTTCCCCGTCAGCTCTCTAAATC
>Locus3_clone1
CTCATTTAGGTGACCTATAGAATACTCAAGCTATGCATCAAGCTTGGTACCGAGCTCGGATCCACTAGTAACGGCCGCCAGTGTGCTGGAATTCGCCCTTAAAAACCATAAAACCCTATACCTAATCTATCAAATCTAAAACCTTCCATATTTAACCATCACCCTTTATATTATACAAACATTTCCAAAAATACAACACAAAATAAAAAACAAACTAACTAACATATCATTCCACAACAAAAACACAACACAAAAAAATCATCCTAAACCAACATCATCAAAACCAAAACATAAAATTCAACAAAACAAAACCATCTAATTTCTAATACATTCAACACAAACTTTCCCACACAACAAAAACATACTCAAAAAACAATTCTACATTAACCAATCACAACAACAAAAACAAACATCATTAAAATCCCACATAAAATCAATCTAATACAACAAACTCTTTTTCATACAATTACACATTACACCACACAAAAACAATATTAAAACTTTTAAATCTACTTACCCCTAACCTCCTTCACTCCAAGGGCGAATTCTGCAGATATCCATCACACTGGCGGCCGCTCGAGCATGCATCTAGAGGGCCCAATTCGCCCTATAGTGAGTCGTATTACAATTCACTGGCCGTCGTTTTACAACGTCGTGACTGGGAAAACCCTGGCGTTACCCAACTTAATCGCCTTGCAGCACATCCCCCCTTTCGCCAGCTGGCGTAATAGCGAAGAGGCCCGCACCGATCGCCCTTCCCAACAGTTGCGCAGCCTGAAATGGCGAATGGACGCGCCCTGTAGCGGCGCATAAGCGCGCGGGTGTGTGCTACGCGCAGCGTGACCGCTACACTTGCCAGCGCCTAGCGCCGCTCCCTTTCGCTTC
>Locus3_clone2
CACTTCAATTTAGGTGAACTATAGAATACTCAAGCTATGCATCAAGCTTGGTACCGAGCTCGGATCCACTAGTAACGGCCGCCAGTGTGCTGGAATTCGCCCTTAAAAACCATAAAACCCTATACCTAATCTATCAAATCTAAAACCTTCCATATTTAACCATCACCCTTTATATTATACAAACATTTCCAAAAATACAACACAAAATAAAAAACAAACTAACTATCCTATCATTCCACAACAAAAACACAACACAAAAAAATCATCCTAAACCAACATCATCAAAACCAAAACATAAAATTCAACAAAACAAAACCATCTAATTTCTAATACATTCAACACAAACTTTCCCACACAACAAAACCATACTCAAAAAACAATTCTACGTTAACCAATCACAACAACAAAAACAAACATCATTAAAATCCCACATAAAATCAATCTAATACAACAAACTCTTTTTCATACAATTACACATTACACCACACAAAAACAATATTAAAACTTTTAAATCTACTTACCCCTAACCTCCTTCACTCCAAGGGCGAATTCTGCAGATATCCATCACACTGGCGGCCGCTCGAGCATGCATCTAGAGGGCCCAATTCGCCCTATAGTGAGTCGTATTACAATTCACTGGCCGTCGTTTTACAACGTCGTGACTGGGAAAACCCTGGCGTTACCCAACGTAATCGCCTTGCAGCACATCCCCCTTTCGCCAGCTGGCGTAATAGCGAAGAGGCCCGCACCGATCGCCCTTCCCAACAGTTGCGCAGCCTGAATGGCGAATGGACGCGCCCTGTAGCCGGCGCATTAAGCGTCGGCGTGTGTGGTGCTACGCGCAGCGTGACTGCCTACTACTTTGCCAGTCGCTCTTTAGCCGCCCCGCTCGTTTTGCGCTT
>Locus3_clone3
GTCATTTTACGTGACCTATAGAATACTCAAGCTATGCATCAAGCTTGGTACCGAGCTCGGATCCACTAGTAACGGCCGCCAGTGTGCTGGAATTCGCCCTTAAAAACCATAAAACCCTATACCTAATCTATCAAATCTAAAACCTTCCATATTTAACCATCACCCTTTATACTATACAAACATTTCCAAAAATACAACACAAAATAAAAAACAAACCAACTATCCTATCATTCCACAACAAAAACACAACACAAAAAAATCATCCTAAACCAACATCATCAAAACCAAAACATAAAATTCAACAAAACAAAACCATCTAATTTCTAATACATTCAACACAAACTTTCCCACACAACAAAAACATACTCAAAAAACAATTCTACATTAACCAATCACAACAACAAAAACGAACATCATCAAAATCCCACATAAAATCAATCTAATACAACAAACTCTTTTTCATACAATTACACATTACACCACACAAAAACAATATTAAAACTTTTAAATCTACTTACCCCTAACCTCCTTCACTCCAAGGGCGAATTCTGCAGATATCCATCACACTGGCGGCCGCTCGAGCATGCATCTAGAGGGCCCAATTCGCCCTATAGTGAGTCGTATTACAATTCACTGGCCGTCGTTTTACAACGTCGTGACTGGGAAAACCCTGGCGTTACCCAACTTAATCGCCTTGCAGCACATCCCCCTTTCGCCAGCTGGCGTAATAGCGAAGAGGCCCGCACCGATCGCCCTTCCCAACAGTTGCGCAGCCTGAAATGGCGAATGGACGCGCCCTGTAGCGGCGCATAAGCGCGGCGGGGGTGGGTGGGTGGTTACCGCCGCAGCGTGACCGCTACACTTTGCCAGCGCCCTAGCGCCCGCTCCCTTTTCCGCAT
>Locus3_clone4
AACATTACGTGACCTATAGAATACTCAAGCTATGCATCAAGCTTGGTACCGAGCTCGGATCCACTAGTAACGGCCGCCAGTGTGCTGGAATTCGCCCTTAAAAACCATAAAACCCTATACCTAATCTATCAAATCTAAAACCTTCCATATTTAACCATCACCCTTTATATTATACAAACATTTCCAAAAATACAACACAAAATAAAAAACAAACTAACTATCCTATCATTCCACAACAAAAACACAACACAAAAAAATCATCCTAAACCAACATCATCAAAACCAAAACATAAAATTCAACAAAACAAAACCATCTAATTTCTAATACATTCAACACAAACTTTCCCACACAACAAAAACACACTCAAAAAACAATTCTACATTAACCAATCACAACAACAAAAACAAACATCATTAAAATCCCACATAAAATCAATCTAATACAACAAACTCTTTTTCATACAATTACACATTACACCACACAAAAACAATATTAAAACTTTTAAATCTACTTACCCCTAACCTCCTTCACTCCAAGGGCGAATTCTGCAGATATCCATCACACTGGCGGCCGCTCGAGCATGCATCTAGAGGGCCCAATTCGCCCTATAGTGAGTCGTATTACAATTCACTGGCCGTCGTTTTACAACGTCGTGACTGGGAAAACCCTGGCGTTACCCAACTTAATCGCCTTGCAGCACATCCCCCTTTCGCCAGCTGGCGTAATAGCGAAGAGGCCCGCACCGATCGCCCTTCCCAACAGTTGCGCAGCCTGAAATGGCGAATGGACGCGCCCTGTAGCGGCGCATAAAGCGCGGCGGGGGTGGTGGTGGTTACGCGCAGCGTGACCGCTACACTTTGCCAGCGCCCTAGCGCCCGCCTCCTTTCGGC
>Locus3_clone5
CTCATTTACGTGACCTATAGAATACTCAAGCTATGCATCAAGCTTGGTACCGAGCTCGGATCCACTAGTAACGGCCGCCAGTGTGCTGGAATTCGCCCTTAAAAACCATAAAACCCTATACCTAATCTATCAAATCTAAAACCTTCCATATTTAACCATCACCCTCTATATTATACCAACATTTCCAAAAATACAACACAAAATAAAAAACAAACTAACTATCCTATCATTCCACAACAAAAACACAACACAAAAAAATCATCCTAAACCAACATCATCAAAACCAAAACATAAAATTCAACAAAACAAAACCATCTAATTTCTAATACATTCAACACAAACTTTCCCACACAACAAAAACATACTCAAAAAACAATTCTACATTAACCAATCACAACAACAAAAACAAACATCATTAAAATCCCACATAAAATCAATCTAATACAACAAACTCTTTTTCATACAATTACACATTACACCACACAAAAACAATATTAAAACTTTTAAATCTACTTACCCCTAACCTCCTTCACTCCAAGGGCGAATTCTGCAGATATCCATCACACTGGCGGCCGCTCGAGCATGCATCTAGAGGGCCCAATTCGCCCTATAGTGAGTCGTATTACAATTCACTGGCCGTCGTTTTACAACGTCGTGACTGGGAAAACCCTGGCGTTACCCAACTTAATCGCCTTGCAGCACATCCCCCCTTTCGCCAGCTGGCGTAATAGCGAAGAGGCCCGCACCGATCGCCCTTCCCAACAGTTGCGCAGCCTGAATGGCGAATGGACGCGCCCTGTAGCGGCGCATAGCGCGGCGGGTGTGGTTGTAACGCGCAGCGTGACGCTACACTTGCCAGCGCCCTAGCGCCCGCTCCCTTTCGGCTTC
>Locus3_clone6
CGCATTTAGGTGAACTATAGAATACTCAAGCTATGCATCAAGCTTGGTACCGAGCTCGGATCCACTAGTAACGGCCGCCAGTGTGCTGGAATTCGCCCTTAAAAACCATAAAACCCTATACCTAATCTATCAAATCTAAAACCTTCCATATTTAACCATCACCCTTTATATTATACAAACATTTCCGAAAATACAACACAAAATAAAAAACAAACTAACTATCCTATCATTCCACAACAAAAACACAACACAAAAAAATCATCCTAAACCAACATCATCAAAACCAAAACATAAAATTCAACAAAACAAAACCATCTAATTTCTGATACATTCAACACAAACTTTCCCACACAACAAAAACATACTCAAAAAACAATTCTACATTAACCAATCACAACAACAAAAACAAACATCATTAAAATCCCACATAAAATCAATCTAATACAACAAACTCTTTTTCATACAATTACACATTACACCACACAAAAACAATATTAAAACTTTTAAATCTACTTACCCCTAACCTCCTTCACTCCAAGGGCGAATTCTGCAGATATCCATCACACTGGCGGCCGCTCGAGCATGCATCTAGAGGGCCCAATTCGCCCTATAGTGAGTCGTATTACAATTCACTGGCCGTCGTTTTACAACGTCGTGACTCGGAAAACACTGGCGTTACCCAACTTAATCGCCTTGCAGCACATCCCCCTTTCGCCAGCTGGCGCAATAGCGAAGAGGCGCGCACCGCTCGCGCTTCGCACAGTTGCGCAGCACTGTATGGGGAATGTGCGCGCCCTGTGTCGTCGCATTTAACGCGGCCCAGTCGTGCTGGCTTATCTGCATCGCGCAGCTCTCTACTCTCCGAGCGACCTCTCGTAGGCTCCCGCGTTCCTCTCTTCCTTTGGTC
>Locus3_clone7
CTCATTTATGTGACCTATAGAATACTCAAGCTATGCATCAAGCTTGGTACCGAGCTCGGATCCACTAGTAACGGCCGCCAGTGTGCTGGAATTCGCCCTTATTCCGATAGTAAGGGCGAATTCGCCCTTAAAAACCATAAAACCCTATACCTAATCTATCAAATCTAAAACCTTCCATATTTAACCATCACCCTTTATATTATACAAACATTTCCAAAAATACAACACAAAATAAAAAACAAACTAACTATCCTATCATTCCACAACAAAAACACAACACAAAAAAATCATCCTGAACCAACATCATCAAAACCAAAACATAAAATTCAACAAAACAAAACCATCTAATTTCTAATACATTCAACACAAACTTTCCCACACAACAAAAACATACTCAAAAAACAATTCTACATTAACCAATCACAACAACAAAAACAAACATCATTAAAATCCCACATAAAATCAATCTAATACAACAAACTCTTTTTCATACAATTACACATTACACCACACAAAAACAATATTAAAACTTTTAAATCTACTTACCCCTAACCTCCTTCACTCCAAGGGCGAATTCTGCAGATATCCATCACACTGGCGGCCGCTCGAGCATGCATCTAGAGGGCCCAATTCGCCCTATAGTGAGTCGTATTACAATTCACTGGCCGTCGTTTTACAACGTCGTGACTGGGAAAACCCTGGCGTTACCCAACTTAATCGCCTTGCAGCACATCCCCCTTTCGCCAGCTGGCGTAATAGCGAAGAGGCCCGCACCGATCGCCCTTTCCCACAGTTGCGCAGCCTGAATGGCGATGGACGCGCCCTGTAGCGCGCATAGCGCCGCGGGTGTTGGTTGTTTACGCGCAGCGTGACGCTACACTTGCCAG
>Locus3_clone8
CCCCATTTTACGTGACCTATAGAATACTCAAGCTATGCATCAAGCTTGGTACCGAGCTCGGATCCACTAGTAACGGCCGCCAGTGTGCTGGAATTCGCCCTTAAAAACCATAAAACCCTATACCTAATCTATCAAATCTAAAACCTTCCATATTTAACCATCACCCTTTATATTATACAAACATTTCCAAAAATACAACACAAAATAAAAAACAAACTAACTATCCTATCATTCCACAACAAAAACACAACACAAAAAAATCATCCTAAACCAACATCATCAAAACCAAAACATAAAATTCAACAAAACAAAACCATCTAATTTCTAATACATTCAACACAAACTTTCCCACACAACAAAAACATACTCAAAAAACAATTCTACATTAACCAATCACAACAACAAAAACAAACATCATTAAAATCCCACACAAAATCAATCTAATACAACAAACTCTTTTTCATACAATTACACATTACACCACACAAAAACAATATTAAAACTTTTAAATCTACTTACCCCTAACCTCCTTCACTCCAAGGGCGAATTCTGCAGATATCCATCACACTGGCGGCCGCTCGAGCATGCATCTAGAGGGCCCAATTCGCCCTATAGTGAGTCGTATTACAATTCACTGGCCGTCGTTTTACAACGTCGTGACTGGGAAAACCCTGGCGTTACCCAACTTAATCGCCTTGCAGCACATCCCCCTTTCGCCAGCTGGCGTAATAGCGAAGAGGCCCGCACCGATCGCCCTTCCCAACAGTTGCGCAGCCTGAAATGGCGATGGACGCGCCCTGTAGCGGCGCATAAGCGCGCGGGGTTGTGTGCTACGCGCAGCGTGACGCTACACTTGCCAGCGCCTAGCGCCCGCTCCATG
>Locus3_clone9
AACATTAGGTGAACTATAGAATACTCAAGCTATGCATCAAGCTTGGTACCGAGCTCGGATCCACTAGTAACGGCCGCCAGTGTGCTGGAATTCGCCCTTAAAAACCATAAAACCCTATACCTAATCTATCAAATCTAAAACCTTCCATATTTAACCATCGCCCTTTATATTATACAAACATTTCCAAAAATACAACACAAAATAAAAAACAAACTAACTATCCTATCATTCCACAACAAAAACACAACACAAAAAAATCATCCTAAACCAACATCATCAAAACCAAAACATAAAATTCAACAAAACAAAACCATCTAATTTCTAATACATTCAACACAAACTTTCCCACACAACAAAAACATACTCAAAAAACAATTCTACATTAACCAATCACAACAACAAAAACAAACATCATTAAAATCCCACATAAAATCAATCTAATACAACAAACTCTTTTTCATACAATTACACATTACACCACACAAAAACAATATTAAAACTTTTAAATCTACTTACCCCTAACCTCCTTCACTCCAAGGGCGAATTCTGCAGATATCCATCACACTGGCGGCCGCTCGAGCATGCATCTAGAGGGCCCAATTCGCCCTATAGTGAGTCGTATTACAATTCACTGGCCGTCGTTTTACAACGTCGTGACTGGGAAAACCCTGGCGTTACCCAACTTAATCGCCTTGCAGCACATCCCCCTTTCGCCAGCTGGCGTAATAGCGAAGAGGCCCGCACCGATCGCCCTTCCCAACAGTTGCGCAGCCTGAAATGGCGAATGGACGCGCCCTGTAGCGGCGCATAAGCGCGCGGGGTGTGGTGTTACGCGCAGCGTGACGCTACACTTGCAGCGCCTAGCGCCCGCTCCTTTCGCTTCT
>Locus3_clone10
CTTCATTTTTTGGTGACCTATAGAATACTCAAGCTATGCATCAAGCTTGGTACCGAGCTCGGATCCACTAGTAACGGCCGCCAGTGTGCTGGAATTCGCCCTTAAAAACCAAACCCTATACCTAATCTATCAAATCTAAAACCTTCCATATTTAACCATCACCCTTTATATTATACAAACATTTCCAAAAATACAACACAAAATAAAAAACAAACTAACTATCCTATCATTCCACAACAAAAACACAACACAAAAAAATCATCCTAAACCAACATCATCAAAACCAAAACATAAAATTCAACAAAACAAAACCATCTAATTTCTAATACATTCAACACAAACTTTCCCACACAACAAAAACATACTCAAAAAACAATTCTACATTAACCAATCACAACAACAAAAACAAACATCATTAAAATCCCACATAAAATCAATCTAATACAACAAACTCTTTTTCATACAATTACACATTACACCACACAAAAACAATATTAAAACTTTTAAATCTACTTACCCCTAACCTCCTTCACTCCAAGGGCGAATTCTGCAGATATCCATCACACTGGCGGCCGCTCGAGCATGCATCTAGAGGGCCCAATTCGCCCTATAGTGAGTCGTATTACAATTCACTGGCCGTCGTTTTACAACGTCGTGACTGGGAAAACCCTGGCGTTACCCAACTTAATCGCCTTGCAGCACATCCCCCTTTCGCCAGCTGGCGTAATAGCGAAGAGGCCCGCACCGATCGCCCTTCCCAACAGTTGCGCAGCCTGAATGGCGAATGGACGCGCCCTGTAGCGGCGCATTAAGCGCGGCGGGTGTGTCTACGCGCAGCGTGACGCTACACTTGCCAGCGCCCTAGCGCCCGCTCCTTTTCGGCCTCCTC
>Locus3_clone11
CATCAATTTAGGTGACCTATAGAATACTCAAGCTATGCATCAAGCTTGGTACCGAGCTCGGATCCACTAGTAACGGCCGCCAGTGTGCTGGAATTCGCCCTTAAAAACCATAAAACCCTATACCTAATCTATCAAATCTAAAACCTTCCATATTTAACCATCACCCTTTATATTATACAAACATTTCCAAAAATACAACACAAAATAAAAAACAAACTAACTATCCTATCATTCCACAACAAAAACACAACACAAAAAAAATCATCCTAAACCAACATCATCAAAACCAAAACATAAAATTCAACAAAACAAAACCATCTAATTTCTAATACATTCAACACAAACTTTCCCACACAACAAAAACATACTCAAAAAACAATTCTACATTAACCAATCACAACAACAAAAACAAACATCATTAAAATCCCACATAAAATCAATCTAATACAACAAACTCTTTTTCATACAATTACACATTACACCACACAAAAACAATATTAAAACTTTTAAATCTACTTACCCCTAACCTCCTTCACTCCAAGGGCGAATTCTGCAGATATCCATCACACTGGCGGCCGCTCGAGCATGCATCTAGAGGGCCCAATTCGCCCTATAGTGAGTCGTATTACAATTCACTGGCCGTCGTTTTACAACGTCGTGACTGGGAAACCCTGGCGTTACCCAACTTAATCGCCTTGCAGCACATCCCCCTTTCGCCAGCTGGCGTAATAGCGAAGAGGCCCGCACCGATCGCCCTTCCCAACAGTTGCGCAGCCTGAATGGCGAATGGACGCGCCCTGTAGCGGCGCATTAAGCGCGCGGGTGTGGTGATACGCGCAGCGTGACCGCTACACTTGCCAGCGCCCTAGCGGCCCCGCCTCCGTTC
>Locus3_clone12
CTAAAATTAGGTGACACTATAGAATACTCAAGCTATGCATCAAGCTTGGTACCGAGCTCGGATCCACTAGTAACGGCCGCCAGTGTGCTGGAATTCGCCCTTAAAAACCATAAAACCCTATACCTAATCTATCAAATCTAAAACCTTCCATATTTAACCATCACCCTTTATATTATACAAACATTTCCAAAAATACAACACAAAATAAAAAACAAACTAACTATCCTATCATTCCACAACAAAAACACAACACAAAAAAATCATCCTAAACCAACATCATCAAAACCAAAACATAAAATTCAACAAAACAAAACCATCTAATTTCTAATACATTCAACACAAACTTTCCCACACAACAAAAACATACTCAAAAAACAATTCTACATTAACCAATCACAACAACAAAAACAAACATCATTAAAATCCCACATAAAATCAATCTAATACAACAAACTCTTTTTCATACAATTACACATTACACCACACAAAAACAATATTAAAACTTTTAAATCTACTTACCCCTAACCTCCTTCACTCCAAGGGCGAATTCTGCAGATATCCATCACACTGGCGGCCGCTCGAGCATGCATCTAGAGGGCCCAATTCGCCCTATAGTGAGTCGTATTACAATTCACTGGCCGTCGTTTTACAACGTCGTGACTGGGAAAACCCTGGCGTTACCCAACTTAATCGCCTTGCAGCACATCCCCCTTTCGCCAGCTGGCGTAATAGCGAAGAGGCCCGCACCGATCGCCCTTCCCAACAGTTGCGCAGCCTGAAATGGCGAATGCACGCGCTCTGTAGCGGCGCATTAGCGCGGCGGTGTGGTGATACGCGCAGCGTGACCGCTACACGTGCCAGCGCCCCTAGCGCCCCGCCTTCTTTTTCGGC
>Locus3_clone13
CGCATTAGGTGACACTATAGAATACTCAAGCTATGCATCAAGCTTGGTACCGAGCTCGGATCCACTAGTAACGGCCGCCAGTGTGCTGGAATTCGCCCTTAAAAACCATAAAACCCTATACCTAATCTATCAAATCTAAAACCTTCCATATTTAACCATCACCCTTTATATTATACAAACATTTCCAAAAATACAACACAAAATAAAAAACAAACTAACTATCCTATCATTCCACAACAAAAACACAACACAAAAAATCATCCTAAACCAACATCATCAAAACCAAAACATAAAATTCAACAAAACAAAACCATCTAATTTCTAATACATTCAACACAAACTTTCCCACACAACAAAAACATACTCAAAAAACAATTCTACATTAACCAATCACAACAACAAAAACAAACATCATTAAAATCCCACATAAAATCAATCTAATACAACAAACTCTTTTTCATACAATTACACATTACACCACACAAAAACAATATTAAAACTTTTAAATCTACTTACCCCTAACCTCCTTCACTCCAAGGGCGAATTCTGCAGATATCCATCACACTGGCGGCCGCTCGAGCATGCATCTAGAGGGCCCAATTCGCCCTATAGTGAGTCGTATTACAATTCACTGGCCGTCGTTTTACAACGTCGTGACTGGGAAAACCCTGGCGTTACCCAACTTAATCGCCTTGCAGCACATCCCCCTTTCGCCAGCTGGCGTAATAGCGAAGAGGCCCGCACCGATCGCCCTTCCCAACAGTTGCGCAGCCTGAATGGCGAATGGACGCGCCCTGTAGCGGCGCATAGCGCGGCGGGGGTTGTGTTGCACGCGCAGCGTGACGCTACACTTGCCAGCGCCTAGCGCCCGCTCCCTTTCGCTGC
>Locus3_clone14
CTCATTAGGTGACCTATAGAATACTCAAGCTATGCATCAAGCTTGGTACCGAGCTCGGATCCACTAGTAACGGCCGCCAGTGTGCTGGAATTCGCCCTTAAAAACCATAAAACCCTATACCTAATCTATCAAATCTAAAACCTTCCATATTTAACCATCACCCTTTATATTATACAAACATTTCCAAAAATACAACACAAAATAAAAAACAAACTAACTATCCTATCATTCCACAACAAAAACACAACACAAAAAAATCATCCTAAACCAACATAATCAAAACCAAAACATAAAATTCAACAAAACAAAACCATCTAATTTCTAATACATTCAACACAAACTTTCCCACACAACAAAAACATACTCAAAAAACAATTCTACATTAACCAATCACAACAACAAAAACAAACATCATTAAAATCCCACATAAAATCAATCTAATACAACAAACTCTTTTTCATACAATTACACATTACACCACACAAAAACAGTATTAAAACTTTTAAATCTACTTACCCCTAACCTCCTTCACTCCAAGGGCGAATTCTGCAGATATCCATCACACTGGCGGCCGCTCGAGCATGCATCTAGAGGGCCCAATTCGCCCTATAGTGAGTCGTATTACAATTCACTGGCCGTCGTTTTACAACGTCGTGACTGGGAAAACCCTGGCGTTACCCAACTTAATCGCCTTGCAGCACATCCCCCTTTCGCCAGCTGGCGTAATAGCGAAGAGGCCCGCACCGATCGCCCTTCCCAACAGTTGCGCAGCCCTGAATGGCGAATGGACGCGCCCTGTAGCGGCGCATTAAGCGCGGCGGTGTGGTGCTTACGCGCAGCGTGACGCTACACTTGCCAGGCGACCTAGCGCCCCGCCTCCCTTTTCGGC
>Locus3_clone15
TGTAAGCCATTAAGGGTGACCTATAGAATACTCAAGCTATGCATCAAGCTTGGTACCGAGCTCGGATCCACTAGTAACGGCCGCCAGTGTGCTGGAATTCGCCCTTAAAAACCATAAAACCCTATACCTAATCTATCAAATCTAAAACCTTCCATATTTAACCATCACCCTTTATATTATACAAACATTTCCAAAAATACAACACAAAATAAAAAACAAACTAACTATCCTATCATTCCACAACAAAAACACAACACAAAAAAATCATCCTAAACCAACATCATCAAAACCAAAACATAAAATTCAACAAAACAAAACCATCTAATTTCTAATACATTCAACACAAACTTTCCCACACAACAAAAACATACTCAAAAAACAATTCTACATTAACCAATCACAACAACAAAAACAAACATCATTAAAATCCCACATAAAATCAATCTAATACAACAAACTCTTTTTCATACAATTACACATTACACCACACAAAAACAACATTAAAACTTTTAAATCTACTTACCCCTAACCTCCTTCACTCCAAGGGCGAATTCTGCAGATATCCATCACACTGGCGGCCGCTCGAGCATGCATCTAGAGGGCCCAATTCGCCCTATAGTGAGTCGTATTACAATTCACTGGCCGTCGTTTTACAACGTCGTGACTGGGAAAACCCTGGCGTTACCCAACTTAATCGCCTTGCAGCACATCCCCCTTTCGCCAGCTGGCGTAATAGCGAAGAGGCCCGCACCGATCGCCCTTTCCCAACAGTTGCGCAGCCTGAAATGGCGAATGGACGCGCCCTGTAGCGGCGCATTAGCGCGCGGGTGTGTGGCTACGCGCAGCGTGACTGCTACACTTGCCAGCGCTCCTTAGCGCCCGGCTTCCCT
>Locus3_clone16
CCTCATTAGGTGACCTATAGAATACTCAAGCTATGCATCAAGCTTGGTACCGAGCTCGGATCCACTAGTAACGGCCGCCAGTGTGCTGGAATTCGCCCTTAAAAACCATAAAACCCTATACCTAATCTATCAAATCTAAAACCTTCCATATTTAACCATCACCCTTTATATTATACAAACATTTCCAAAAATACAACACAAAATAAAAAACAAACTAACTATCCTATCATTCCACAACAAAAACACAACACAAAAAAATCATCCTAAACCAACATCATCAAAACCAAAACATAAAATTCAACAAAACAAAACCATCTAATTTCTAATACATTCAACACAAACTTTCCCACACAACAAAAACATACTCAAAAAACAATTCTACATTAACCAATCACAACAACAAAAACAAACATCATTAAAATCCCACATAAAATCAATCTAATACAACAAACTCTTTTTCATACAATTACACATTACACCACACAAAAACAATATTAAAACTTTTAAATCTACTTACCCCTAACCTCCTTCACTCCAAGGGCGAATTCTGCAGATATCCATCACACTGGCGGCCGCTCGAGCATGCATCTAGAGGGCCCAATTCGCCCTATAGTGAGTCGTATTACAATTCACTGGCCGTCGTTTTACAACGTCGTGACTGGGAAAACCCCTGGCGTTACCCAACTTAATCGCCTTGCAGCACATCCCCCTTTCGCCAGCTGGCGTAATAGCGAAGAGGCCCGCACCGATCGCCCTTCCCAACAGTTGCGCAGCCTGAATGGCGAATGGACGCGCCCTGTAGCGGCGCATTAAGCGCGCGGTGTGGTGCTACGCGCAGCGTGACGCTACACTTGCCCAGCGCCCTAGCGCCCCCGCTTCGATG
>Locus3_clone17
ATCATTACGTGACCTATAGAATACTCAAGCTATGCATCAAGCTTGGTACCGAGCTCGGATCCACTAGTAACGGCCGCCAGTGTGCTGGAATTCGCCCTTAAAAACCATAAAACCCTATACCTAATCTATCAAATCTAAAACCTTCCATATTTAACCATCACCCTTTATGTTATACAAACATTTCCAAAAATACAACACAAAATAAAAAACAAACTAACTATCCTATCATTCCACAACAAAAACACAACACAAAAAAATCATCCTAAACCAACATCATCAAAACCAAAACATAAAATTCAACAAAACAAAACCATCTAATTTCTAATACATTCAACACAAACTTTCCCACACAACAAAAACATACTCAAAAAACAATTCTACATTAACCAATCACAACAACAAAAACAAACATCATTAAAATCCCACATAAAATCAATCTAATACAACAAACTCTTTTCCATACAATTACACATTACACCACACAAAAACAATATTAAAACTTTTAAATCTACTTACCCCTAACCTCCTTCACTCCAAGGGCGAATTCTGCAGATATCCATCACACTGGCGGCCGCTCGAGCATGCATCTAGAGGGCCCAATTCGCCCTATAGTGAGTCGTATTACAATTCACTGGGCCGTCGTTTTACAACGTCGTGACTGGGGAAAACCCCTGGGCGTTACCCAACTTAATCGCCTTGCAGCACATCCCCCCTTTCGCCAGCTGGCGTAATAGCGAAGAGGCCCGCACCGATCGCCCTTCCCAACAGTTGCGCAGCCTGAAATGGCGAATGGACGCGCCCTGTAGCGGCGCATAAGCGCGCCAGATGTTGTGTTACGCGCAGCGTGACGCTACACTTGCCAGCGCCCTAGCGCCCGCTCCCTTTCGCTTTTTCTTT
>Locus4_clone1
CAACATTTAGGTGACCTATAGAATACTCAAGCTATGCATCAAGCTTGGTACCGAGCTCGGATCCACTAGTAACGGCCGCCAGTGTGCTGGAATTCGCCCTTAAAAACCATAAAACCCTATACCTAATCTATCAAATCTCACTTTTCTTCCAATCAAACATTCTTTCCAATAACTTTTATCCATCTAAACACAACTTCTAACTCCAATCAAACAACTAATAAAAATAAATTAAATTTTTATTTCACATCTATCTAATAAATAACACAACACAAAAAAAATAAATAAATAAAATTACAAAACTTAAAAATCACAAATTTACAAATTTTTTTTCATAAATTTATAAAATCAAAATAATAAACAAACAAAACAACAAATAAACACAAAAAAAACAATTTTTAATACATTCAACGTTTTCATTCCTCTTTATTATTTTATACTAAAACAAAACATTTCATAAAAAAAAAACATATAAAACACTATTTACTTCAAATCTACTTACCCCTAACCTCCTTCACTCCAAGGGCGAATTCTGCAGATATCCATCACACTGGCGGCCGCTCGAGCATGCATCTAGAGGGCCCAATTCGCCCTATAGTGAGTCGTATTACAATTCACTGGCCGTCGTTTTACAACGTCGTGACTGGGAAAACCCTGGCGTTACCCAACTTAATCGCCTTGCAGCACATCCACCTTTCGCCAGCTGGCGTAATAGCGAAGAGGCCCGCACCGATCGCCCTTCTCAACAGTTGCGCAGCCTGAATGGCGAATGGGACGCGCCCTGTAGCGGCGCATTAAGCGCAGTCGGGCTGTGGTGGTTACGCGCAGTCGTGACAGCTACACTTGCAGCGTCGCTAGCGCCGCTCGTTTCGCTTTCTTCCCTTTCTTTTCCTCGCCTACGTTCGCCCGG
>Locus4_clone2
AGCATTAGGTGAACTATAGAATACTCAAGCTATGCATCAAGCTTGGTACCGAGCTCGGATCCACTAGTAACGGCCGCCAGTGTGCTGGAATTCGCCCTTAAAAACCATAAAACCCTATACCTAATCTATCAAATCTCACTTTTCTTCCAATCAAACATTCTTTCCAATAACTTTTATCCATCTAAACACAACTTCTAACTCCAATCAAACAACTAATAAAAATAAATTAAATTTTTATTTCACATCTATCTAATAAATAACACAACACAAAAAAAATAAATAAATAAAATTACAAAATTTAAAAATCACAAATTTACAAATTTTTTTTCATAAATTTATAAAATCAAAATAATAAACAAACAAAACAACAAATAAACACAAAAAAAACAATTTTTAATACATTCAACATTTTCATTCCTCTTTATTATTTTATACTAAAACAAAACATTTCATAAAAAAAAAAACATATAAAACACTATTTACTTCAAATCTACTTACCCCTAACCTCCTTCACTCCAAGGGCGAATTCTGCAGATATCCATCACACTGGCGGCCGCTCGAGCATGCATCTAGAGGGCCCAATTCGCCCTATAGTGAGTCGTATTACAATTCACTGGCCGTCGTTTTACAACGTCGTGACTGGGAAAACCCTGGCGTTACCCAACTTAATCGCCTTGCAGCACATCCCCCTTTCGCCAGCTGGCGTAATAGCGAAGAGGCCCGCACCGATCGCCCTTCCCAACAGTTGCGCAGCCTGAATGGCGAATGGACGCGCCCTGTAGCGGCGCATTAAGCGCGCGGGGTGTGGTGTTACGCGCAGCGTGACCGCTACACTGCAGCGCCTAGCGCCGCTCTTTCGCTTTTCTTCCCTTCCTTTTCCTCGCCCACGTTTCCGCCGGCATC
>Locus4_clone3
CGGGGTTCTTTAGGTGACCTATAGAATACTCAAGCTATGCATCAAGCTTGGTACCGAGCTCGGATCCACTAGTAACGGCCGCCAGTGTGCTGGAATTCGCCCTTAAAAACCATAAAACCCTATACCTAATCTATCAAATCTCACTTTTCTTCCAATCAAACATTCTTTCCAATAACTTTTATCCATCTAAACACAACTTCTAACTCCAATCAAACAACTAATAAAAATAAATTAAATTTTTATTTCACATCTATCTAATAAATAACGCAACACAAAAAAAATAAATAAATAAAATTACAAAATTTAAAAATCACAAATTTACAAATTTTTTTTCATAAATTTATAAAATCAAAATAATAAACAAACAAAACAACAAATAAACACAAAAAAAACAATTTTTAATACATTCAACATTTTCATTCCTCTTTATTATTTTATACTAAAACAAAACATTTCATAAAAAAAAAAACATATAAAACACTATTTACTTCAAATCTACTTACCCCTAACCTCCTTCACTCCAAGGGCGAATTCTGCAGATATCCATCACACTGGCGGCCGCTCGAGCATGCATCTAGAGGGCCCAATTCGCCCTATAGTGAGTCGTATTACAATTCACTGGCCGTCGTTTTACAACGTCGTGACTGGGAAAACCCTGGCGTTACCCAACTTAATCGCCTTGCAGCACATCCCCCTTTCGCCAGCTGGCGTAATAGCGAAGAGGCCCGCACCGATCGCCCTTCCCAACAGTTGCGCAGCCTGAATGGCGAATGGACGCGCCCTGTAGCGGCGCATTAAGCGCGCGGGTGTGGTGGTACGCGCAGCGTGACGCTACACTGCAGCGCCCTAGCGCCCGCCTCCTTTCGCTTTCTTCCCTTCCCTTTTCTCG
>Locus4_clone4
CTCATTTAGGTGACCTATAGAATACTCAAGCTATGCATCAAGCTTGGTACCGAGCTCGGATCCACTAGTAACGGCCGCCAGTGTGCTGGAATTCGCCCTTAAATCTCACTTTTCTTCCAATCAAACATTCTTTCCAATAACTTTTATCCATCTAAACACAACTTCTAACTCCAATCAAACAACTAATAAAAATAAATTAAATTTTTATTTCACATCTATCTAATAAATAACACAACACAAAAAAAATAAATAAATAAAATTACAAAATTTAAAAATCACAAATTTACAAATTTTTTTTCATAAATTTATAAAATCAAAATAATAAACAAACAAAACAACAAATAAACACAAAAAAAACAATTTTTAATACATTCAACATTTTCATTCCTCTTTATTATTTTATACTAAAACAAAACATTTCATAAAAAAAAAAACATATAAAACACTATTTACTTCAAATCTAAGGGCGAATTCTGCAGATATCCATCACACTGGCGGCCGCTCGAGCATGCATCTAGAGGGCCCAATTCGCCCTATAGTGAGTCGTATTACAATTCACTGGCCGTCGTTTTACAACGTCGTGACTGGGAAACCCTGGCGTTACCCAACTTAATCGCCTTGCAGCACATCCCCCTTTCGCCAGCTGGCGTAATAGCGAAGAGGCCCGCACCGATCGCCCTTCCCAACAGTTGCGCAGCCTGAATGGCGAATGGACGCGCCCTGTAGCGGCGCATAAGCGCGGCGGGGTGTGGTGTTACGCGCAGCGTGACGCTACACTGCAGCGCCCTAGCGCCGCTCTTCGCTTTCTTCCCTTCTTTCTCGCCACGTTTCG
>Locus4_clone5
CTCATTAGGTGACCTATAGAATACTCAAGCTATGCATCAAGCTTGGTACCGAGCTCGGATCCACTAGTAACGGCCGCCAGTGTGCTGGAATTCGCCCTTAAATCTCACTTTTCTTCCAATCAAACATTCTTTCCAATAACTTTTATCCATCTAAACACAACTTCTAACTCCAATCAAACAACTAATAAAAATAAATTAAATTTTTATTTCACATCTATCTAATAAATAACACAACACAAAAAAAATAAATAAATAAAATTACAAAATTTAAAAATCACAAATTTACAAATTTTTTTTCATAAATTTATAAAATCAAAATAATAAACAAACAAAACAACAAATAAACACAAAAAAAACAATTTTTAATACATTCAACATTTTCATTCCTCTTTATTATTTTATACTAAAACAAAACATTTCATAAAAAAAAAAACATATAAAACACTATTTACTTCAAATCTAAGGGCGAATTCTGCAGATATCCATCACACTGGCGGCCGCTCGAGCATGCATCTAGAGGGCCCAATTCGCCCTATAGTGAGTCGTATTACAATTCACTGGCCGTCGTTTTACAACGTCGTGACTGGGAAAACCCTGGCGTTACCCAACTTAATCGCCTTGCAGCACATCCCCCTTTCGCCAGCTGGCGTAATAGCGAAGAGGCCCGCACCGATCGCCCTTCCCAACAGTTGCGCAGCCTGAATGGCGAATGGACGCGCCCTGTAGCGGCGCATTAAGCGCGGCGGGGGTGGTGGGTGGTTACGCGCAGCGTGACGCTACACTTGCCAGCGCCCTAGCGCCCGCTCCTTTCGCTTTCTTCCCTTTCCCTTTTCTCGCCACG
>Locus4_clone6
CTCATTTAGGTGACCTATAGAATACTCAAGCTATGCATCAAGCTTGGTACCGAGCTCGGATCCACTAGTAACGGCCGCCAGTGTGCTGGAATTCGCCCTTAAATCTCACTTTTCTTCCAATCAAACATTCTTTCCAATAACTTTTATCCATCTAAACACAACTTCTAACTCCAATCAACCAACTAATAAAAATAAATTAAATTTTTATTTCACATCTATCTAATAAATAACACAACACAAAAAAAATAAATAAATAAAATTACAAAATTTAAAAATCACAAATTTACAAATTTTTTTTCATAAATTTATAAAATCAAAATAATAAACAAACAAAACAACAAATAAACACAAAAAAAACAATTTTTAATACATTCAACATTTTCATTCCTCTTTATTATTTTATACTAAAACAAAACATTTCATAAAAAAAAAACATATAAAACACTATTTACTTCAAATCTAAGGGCGAATTCTGCAGATATCCATCACACTGGCGGCCGCTCGAGCATGCATCTAGAGGGCCCAATTCGCCCTATAGTGAGTCGTATTACAATTCACTGGCCGTCGTTTTACAACGTCGTGACTGGGAAAACCCTGGCGTTACCCAACTTAATCGCCTTGCAGCACATCCCCCTTTCGCCAGCTGGCGTAATAGCGAAGAGGCCCGCACCGATCGCCCTTCCCAACAGTTGCGCAGCCTGAATGGCGAATGGACGCGCCCTGTAGCGGCGCATAAGCGCGGCGGGTGTGGTGGCTACGCGCAGCGTGACGCTACACTGCAGCGCCCTAGCGCCCGCTCTTCGCTTCTCCCTTCCTTTCTCGCCCACGATG
>Locus4_clone7
ACCATTTACGTGACCTATAGAATACTCAAGCTATGCATCAAGCTTGGTACCGAGCTCGGATCCACTAGTAACGGCCGCCAGTGTGCTGGAATTCGCCCTTAAGATTTGAAGTAAATAGTGTTTTATATGTTTTTTTTTTTATGAAATGTTTTGTTTTAGTATAAAATAATAAAGAGGAATGAAAATGTTGAATGTATTAAAAATTGTTTTTTTTGTGTTTATTTGTTGTTTTGTTTGTTTATTATTTTGATTTTATAAATTTATGAAAAAAAATTTGTAAATTTGTGATTTTTAAATTTTGTAATTTTATTTATTTATTTTTTTTGTGTTGTGTTATTTATTAGATAGATGTGAAATAAAAATTTAATTTATTTTTATTAGTTGTTTGATTGGAGTTAGAAGTTGTGTTTAGATGGATAAAAGTTATTGGAAAGAATGTTTGATTGGAAGAAAAGTGAGATTTAAGGGCGAATTCTGCAGATATCCATCACACTGGCGGCCGCTCGAGCATGCATCTAGAGGGCCCAATTCGCCCTATAGTGAGTCGTATTACAATTCACTGGCCGTCGTTTTACAACGTCGTGACTGGGAAAACCCTGGCGTTACCCAACTTAATCGCCTTGCAGCACATCCCCCTTTCGCCAGCTGGCGTAATAGCGAAGAGGCCCGCACCGATCGCCCTTCCCAACAGTTGCGCAGCCTGAATGGCGAATGGACGCGCCCTGTAGCGGCGCATTAAGCGCGGCGGGTGTGGTGGATACGCGCAGCGTGACCGCTACACTTGCCAGCGCCCTAGCGCCCGCTCCTTTCGCTTTCTTCCCTTCCCTTTCTCGCCCACGTTCCGCCCGGCC
>Locus4_clone8
CCCCATTTACGTGACCTATAGAATACTCAAGCTATGCATCAAGCTTGGTACCGAGCTCGGATCCACTAGTAACGGCCGCCAGTGTGCTGGAATTCGCCCTTAAATCTCACTTTTCTCCCAATCAAACATTCTTTCCAATAACTTTTATCCATCTAAACACAACTTCTAACTCCAATCAAACAACTAATAAAAATAAATTAAATTTTTATTTCACATCTATCTAATAAATAACACAACACAAAAAAAACAAATAAATAAAATTACAAAATTTAAAAATCACAAATTTACAAATTTTTTTTCATAAATTTATAAAATCAAAATAATAAACAAACAAAACAACAAATAAACACAAAAAAAACAATTTTTAATACATTCAACATTTTCATTCCTCTTTATTATTTTATACTAAAACAAAACATTTCATAAAAAAAAAAAACATATAAAACACTATTTACTTCAAATCTAAGGGCGAATTCTGCAGATATCCATCACACTGGCGGCCGCTCGAGCATGCATCTAGAGGGCCCAATTCGCCCTATAGTGAGTCGTATTACAATTCACTGGCCGTCGTTTTACAACGTCGTGACTGGGAAAACCCTGGCGTTACCCAACTTAATCGCCTTGCAGCACATCCCCCTTTCGCCAGCTGGCGTAATAGCGAAGAGGCCCGCACCGATCGCCCTTCCCAACAGTTGCGCAGCCTGAAATGGCGAATGGACGCGCCCTGTAGCGGCGCATAAGCGCGGCGGGGGTTGGGGTGGTTACGCGCAGCGTGACGCTACACTGCAGCGCCCTAGCGCCGCTCTTCGCTTTCTCCCCTCTTTCTCGCCACGTTCGCCGGCT
>Locus4_clone9
GCCATTACGTGACCTATAGAATACTCAAGCTATGCATCAAGCTTGGTACCGAGCTCGGATCCACTAGTAACGGCCGCCAGTGTGCTGGAATTCGCCCTTAGATTTGAAGTAAGTAGTGTTTTATATGTTTTTTTTTTTATGAAATGTTTTGTTTTAGTATAAAATAATAAAGAGGAATGAAAATGTTGAATGTATTAAAAATTGTTTTTTTTGTGTTTATTTGTTGTTTTGTTTGTTTATTATTTTGATTTTATAAATTTATGAAAAAAAATTTGTAAATTTGTGATTTTTAAATTTTGTAATTTTATTTATTTATTTTTTTGTGTTGTGTTATTTATTAGATAGATGTGAAATAAAAATTTAATTTATTTTTATTAGTTGTTTGATTGGAGTTAGAAGTTGTGTTTAGATGGATAAAAGTTATTGGAAAGAATGTTTGATTGGAAGAAAAGTGAGATTTAAGGGCGAATTCTGCAGATATCCATCACACTGGCGGCCGCTCGAGCATGCATCTAGAGGGCCCAATTCGCCCTATAGTGAGTCGTATTACAATTCACTGGCCGTCGTTTTACAACGTCGTGACTGGGAAAACCCTGGCGTTACCCAACTTAATCGCCTTGCAGCACATCCCCCTTTCGCCAGCTGGCGTAATAGCGAAGAGGCCCGCACCGATCGCCCTTCCCAACAGTTGCGCAGCCTGAAATGGCGAATGGACGCGCCCTGTAGCGGCGCATAAGCGCGGCGGGGGTGGTGGTGGTTACGCGCAGCGTGACGCTACACTGCAGCGCCCTAGCGCCCGCTCTTTCGCTTTCTTCCCTTCCTTTTCTCGCCACGGTTCGGCG
>Locus4_clone10
CACATTTACGTGACCTATAGAATACTCAAGCTATGCATCAAGCTTGGTACCGAGCTCGGATCCACTAGTAACGGCCGCCAGTGTGCTGGAATTCGCCCTTAAATCTCACTTTTCTTCCAATCAAACATTCTTTCCAATAACTTTTATCCATCTAAACACAACTTCTAACTCCAATCAAACAACTAATAAAAATAAATTAAATTTTTATTTCACATCTATCTAATAAATAACACAACACAAAAAAAATAAATAAATAAAATTACAAAATTTAAAAATCACAAATTTACAAATTTTTTTTCATAAATTTATAAAATCAAAATAATAAACAAACAAAACAACAAATAAACACAAAAAAAACAATTTTTAATACATTCAACATTTTCATTCCTCTTTATTATTTTATACTAAAACAAAACATTTCATAAAAAAAAAAACATATAAAACACTATTTACTTCAAATCTAAGGGCGAATTCTGCAGATATCCATCACACTGGCGGCCGCTCGAGCATGCATCTAGAGGGCCCAATTCGCCCTATAGTGAGTCGTATTACAATTCACTGGCCGTCGTTTTACAACGTCGTGACTGGGAAAACCCTGGCGTTACCCAACTTAATCGCCTTGCAGCACATCCCCCTTTCGCCAGCTGGCGTAATAGCGAAGAGGCCCGCACCGATCGCCCTTCCCAACAGTTGCGCAGCCTGAATGGCGAATGGACGCGCCCTGTAGCGGCGCATAAGCGCGGCGGGGGGGTGGTGGGTGATTACGCGCAGCGTGACGCTACACTTTGCCAGCGCCCTAGCGCCCGCTCCTTTCGCTTTTCTTCCCTTTCCTTTTCTCGCCCACGGTTTCCGCCC
>Locus4_clone11
GACATTTTAGGTGACCTATAGAATACTCAAGCTATGCATCAAGCTTGGTACCGAGCTCGGATCCACTAGTAACGGCCGCCAGTGTGCTGGAATTCGCCCTTAAATCTCACTTTTCTTCCAATCAAACATTCTTTCCAATAACTTTTATCCATCTAAACACAACTTCTAACTCCAATCAAACAACTAATAAAAATAAATTAAATTTTTATTTCACATCTATCTAATAAATAACACAACACAAAAAAAATAAATAAATAAAATTACAAAATTTAAAAATCACAAATTTACAAATTTTTTTTCATAAATTTATAAAATCAAAATAATAAACAAACAAAACAACAAATAAACACAAAAAAAACAATTTTTAATACATTCAACATTTTCATTCCTCTTTATTATTTTATACTAAAACAAAACATTTCATAAAAAAAAAAACATATAAAACACTATTTACTTCAAATCTAAGGGCGAATTCTGCAGATATCCATCACACTGGCGGCCGCTCGAGCATGCATCTAGAGGGCCCAATTCGCCCTATAGTGAGTCGTATTACAATTCACTGGCCGTCGTTTTACAACGTCGTGACTGGGAAAACCCTGGCGTTACCCAACTTAATCGCCTTGCAGCACATCCCCCTTTCGCCAGCTGGCGTAAATAGCGAAGAGGCCCGCACCGATCGCCCTTCCCAACAGTTGCGCAGCCTGAAATGGCGAATGGACGCGCCCTGTAGCGGCGCATAAGCGCGGCGGGGGGGTGGTGGGTGGTTACGCGCAGCGTGACGCTACACTTTGCCAGCGCCCTAGCGCCCGCTCCTTTCGCTTTCTTCCCTTTCCTTTTCTCGGCCCACGTTTCGG
>Locus4_clone12
CTCATTTAGGTGACCTATAGAATACTCAAGCTATGCATCAAGCTTGGTACCGAGCTCGGATCCACTAGTAACGGCCGCCAGTGTGCTGGAATTCGCCCTTAAATCTCACTTTTCTTCCAATCAAACATTCTTTCCAATAACTTTTATCCATCTAAACACAACTTCTAACTCCAATCAAACAACTAATAAAAATAAATTAAATTTTTATTTCACATCTATCTAATAAATAACACAACACAAAAAAAATAAATAAATAAAATTACAAAATTTAAAAATCACAAATTTACAAATTTTTTTTCATAAATTTATAAAATCAAAATAATAAACAAACAAAACAACAAATAAACACAAAAAAAACAATTTTTAATACATTCAACATTTTCATTCCTCTTTATTATTTTATACTAAAACAAAACATTTCATAAAAAAAAAACATATAAAACACTATTTACTTCAAATCTAAGGGCGAATTCTGCAGATATCCATCACACTGGCGGCCGCTCGAGCATGCATCTAGAGGGCCCAATTCGCCCTATAGTGAGTCGTATTACAATTCACTGGCCGTCGTTTTACAACGTCGTGACTGGGAAAACCCTGGCGTTACCCAACTTAATCGCCTTGCAGCACATCCCCCTTTCGCCAGCTGGCGTAATAGCGAAGAGGCCCGCACCGATCGCCCTTCCCAACAGTTGCGCAGCCTGAATGGCGAATGGACGCGCCCTGTAGCGGCGCATAAGCGCGGCGGGGGTGGTGGGTGGTTACGCGCAGCGTGACGCTACACTGCAGCGCCCTAGCGCCCGCTCTTTCGCTTTCTTCCCTTCCTTTTCTCGGCCCACGTTTCGG
>Locus4_clone13
GTCATTTACGTGACCTATAGAATACTCAAGCTATGCATCAAGCTTGGTACCGAGCTCGGATCCACTAGTAACGGCCGCCAGTGTGCTGGAATTCGCCCTTAAATCTCACTTTTCTTCCAATCAAACATTCTTTCCAATAACTTTTATCCATCTAAACACAACTTCTAACTCCAATCAAACAACTAATAAAAATAAATTAAATTTTTATTTCACATCTATCTAATAAATAACACAACACAAAAAAAATAAATAAATAAAATTACAAAATTTAAAAATCACAAATTTACAAATTTTTTTTCATAAATTTATAAAATCAAAATAATAAACAAACAAAACAACAAATAAACACAAAAAAAACAATTTTTAATACATTCAACATTTTCATTCCTCTTTATTATTTTATACTAAAACAAAACATTTCATAAAAAAAAAAACATATAAAACACTATTTACTTCAAATCTAAGGGCGAATTCTGCAGATATCCATCACACTGGCGGCCGCTCGAGCATGCATCTAGAGGGCCCAATTCGCCCTATAGTGAGTCGTATTACAATTCACTGGCCGTCGTTTTACAACGTCGTGACTGGGAAAACCCTGGCGTTACCCAACTTAATCGCCTTGCAGCACATCCCCCTTTCGCCAGCTGGCGTAAATAGCGAAGAGGCCCGCACCGATCGCCCTTCCCAACAGTTGCGCAGCCTGAAATGGCGAATGGACGCGCCCTGTAGCGCGCATAAGCGCGCCCCTTTTTTTTGTTGTATAACCGCGCAGCGTGACCGCTACACTTGCAGCGCCCTAGCGCGGCTCGTTCGCTTTCTTCCCTCTTTCTCACCACCGGTTCGCCCGGC
>Locus4_clone14
CACATTTAGGTGACCTATAGAATACTCAAGCTATGCATCAAGCTTGGTACCGAGCTCGGATCCACTAGTAACGGCCGCCAGTGTGCTGGAATTCGCCCTTAAATCTCACTTTTCTTCCAATCAAACATTCTTTCCAATAACTTTTATCCATCTAAACACAACTTTTAACTCCAATCAAACAACTAATAAAAATAAATTAAATTTTTATTTCACATCTATCTAATAAATAACACAACACAAAAAAAATAAATAAATAAAATCACAAAATTTAAAAATCACAAATTTACAAATTTTTTTTCATAAATTTATAAAATCAAAATAATAAACAAACAAAACAACAAATAAACACAAAAAAAACAATTTTTAATACATTCAACATTTTCATTCCTCTTTATTATTTTATACTAAAACAAAACATTTCATAAAAAAAAAAACATATAAAACACTATTTACTTCAAATCTAAGGGCGAATTCTGCAGATATCCATCACACTGGCGGCCGCTCGAGCATGCATCTAGAGGGCCCAATTCGCCCTATAGTGAGTCGTATTACAATTCACTGGCCGTCGTTTTACAACGTCGTGACTGGGAAAACCCTGGCGTTACCCAACTTAATCGCCTTGCAGCACATCCCCCTTTCGCCAGCTGGCGTAATAGCGAAGAGGCCCGCACCGATCGCCCTTCCCAACAGTTGCGCAGCCTGAATGGCGAATGGACGCGCCCTGTAGCGGCGCATAAGCGCGCGGGGTGGTGGGTGGTTACGCGCAGCGTGACGCTACACTTGCAGCGCCCTAGCGCCCGCTCCTTTCGCTTTCTCCCTTTCCTTTTCTCGCCACGATG
>Locus4_clone15
GACATTTTAGGTGACCTATAGAATACTCAAGCTATGCATCAAGCTTGGTACCGAGCTCGGATCCACTAGTAACGGCCGCCAGTGTGCTGGAATTCGCCCTTAAATCTCACTTTTCTTCCAATCAAACATTCTTTCCAATAACTTTTATCCATCTAAACACAACTTCTAACTCCAATCAAACAACTAATAAAAATAAATTAAATTTTTATTTCACATCTATCTAATAAATAACACAACACAAAAAAAATAAATAAATAAAATTACAAAATTTAAAAATCACAAATTTACAAATTTTTTTTCATAAATTTATAAAATCAAAATAATAAACAAACAAAACAACAAATAAACACAAAAAAAACAATTTTTAATACATTCAACATTTTCATTCCTCTTTATTATTTTATACTAAAACAAAACATTTCATAAAAAAAAAAACATATAAAACACTATTTACTTCAAATCTAAGGGCGAATTCTGCAGATATCCATCACACTGGCGGCCGCTCGAGCATGCATCTAGAGGGCCCAATTCGCCCTATAGTGAGTCGTATTACAATTCACTGGCCGTCGTTTTACAACGTCGTGACTGGGAAAACCCTGGCGTTACCCAACTTAATCGCCTTGCAGCACATCCCCCTTTCGCCAGCTGGCGTAAATAGCGAAGAGGCCCGCACCGATCGCCCTTTCCCAACAGTTGCGCAGCCTGAAATGGCGAATGGACGCGCCCTGTAGCGCGCATAAGCGCGCCGGGTTTGTTGTTGTTTAACGCCGCAGCGTGACGCTACACTTGCAGCGCCTAGCGCGCTCTTTCGCTTTCTTCCCTTCTTTCTCGCCACGGTTTCGCCGGC
>Locus4_clone16
CTCATTTAGGTGACCTATAGAATACTCAAGCTATGCATCAAGCTTGGTACCGAGCTCGGATCCACTAGTAACGGCCGCCAGTGTGCTGGAATTCGCCCTTAAATCTCACTTTTCTTCCAATCAAACATTCTTTCCAATAACTTTTATCCATCTAAACACAACTTCTAACTCCAATCAAACAACTAATAAAAATAAATTAAATTTTTATTTCACATCTATCTAATAAATAACACAACACAAAAAAAATAAATAAATAAAATTACAAAATTTAAAAATCACAAATTTACAAATTTTTTTTCATAAATTTATAAAATCAAAATAATAAACAAACAAAACAACAAATAAACACAAAAAAAACAATTTTTAATACATTCAACATTTTCATTCCTCTTTATTATTTTATACTAAAACAAAACATTTCATAAAAAAAAAAACATATAAAACACTATTTACTTCAAATCTAAGGGCGAATTCTGCAGATATCCATCACACTGGCGGCCGCTCGAGCATGCATCTAGAGGGCCCAATTCGCCCTATAGTGAGTCGTATTACAATTCACTGGCCGTCGTTTTACAACGTCGTGACTGGGAAAACCCTGGCGTTACCCAACTTAATCGCCTTGCAGCACATCCCCCTTTCGCCAGCTGGCGTAATAGCGAAGAGGCCCGCACCGATCGCCCTTCCCAACAGTTGCGCAGCCTGAAATGGCGAATGGACGCGCCCTGTAGCGGCGCATAAGCGCGCGGGGTGTGGGTGGTTACGCGCAGCGTGACGCTACACTGCAGCGCCCTAGCGCCGCTCTTTCGCTTTCTTCCCTTCCTTTTTCTCGCCCACGT
>Locus4_clone17
GTCATTAGGTGACCTATAGAATACTCAAGCTATGCATCAAGCTTGGTACCGAGCTCGGATCCACTAGTAACGGCCGCCAGTGTGCTGGAATTCGCCCTTAAATCTCACTTTTCTTCCAATCAAACATTCTTTCCAATAACTTTTATCCATCTAAACACAACTTCTAACTCCAATCAAACAACTAATAAAAATAAATTAAATTTTTATTTCACATCTATCTAATAAATAACACAACACAAAAAAAATAAATAAATAAAATTACAAAATTTAAAAATCACAAATTTACAAATTTTTTTTCATAAATTTATAAAATCAAAATAATAAACAAACAAAACAACAAATAAACACAAAAAAAACAATTTTTAATACATTCAACATTTTCATTCCTCTTTATTATTTTATACTAAAACAAAACATTTCATAAAAAAAAAACATATAAAACACTATTTACTTCAAATCTAAGGGCGAATTCTGCAGATATCCATCACACTGGCGGCCGCTCGAGCATGCATCTAGAGGGCCCAATTCGCCCTATAGTGAGTCGTATTACAATTCACTGGCCGTCGTTTTACAACGTCGTGACTGGGAAAACCCTGGCGTTACCCAACTTAATCGCCTTGCAGCACATCCCCCTTTCGCCAGCTGGCGTAATAGCGAAGAGGCCCGCACCGATCGCCCTTCCCAACAGTTGCGCAGCCTGAATGGCGAATGGACGCGCCCTGTAGCGGCGCATAAGCGCGCGGGGTTTGTTGTTAACCGCCGCAGCGTGACGCTACACTTGCAGCGCCCTAGCGCCGCTCCTTTCGCTTTCTTCCCTTCCTTTTCTCGACCACG
>Locus4_clone18
GACATTTACGTGACCTATAGAATACTCAAGCTATGCATCAAGCTTGGTACCGAGCTCGGATCCACTAGTAACGGCCGCCAGTGTGCTGGAATTCGCCCTTAAATCTCACTTTTCTTCCAATCAAACATTCTTTCCAATAACTTTTATCCATCTAAACACAACTTCTAACTCCAATCAAACAACTAATAAAAATAAATTAAATTTTTATTTCACATCTATCTAATAAATAACACAACACAAAAAAAATAAATAAATAAAATTACAAAATTTAAAAATCACAAATTTACAAATTTTTTTTCATAAATTTATAAAATCAAAATAATAAACAAACAAAACAACAAATAAACACAAAAAAAACAATTTTTAATACATTCAACATTTTCATTCCTCTTTATTATTTTATACTAAAACAAAACATTTCATAAAAAAAAAAAACATATAAAACACTATTTACTTCAAATCTAAGGGCGAATTCTGCAGATATCCATCACACTGGCGGCCGCTCGAGCATGCATCTAGAGGGCCCAATTCGCCCTATAGTGAGTCGTATTACAATTCACTGGCCGTCGTTTTACAACGTCGTGACTGGGAAAACCCCTGGCGTTACCCAACTTAATCGCCTTGCAGCACATCCCCCTTTCGCCAGCTGGCGTAAATAGCGAAGAGGCCCGCACCGATCGCCCTTCCCAACAGTTGCGCAGCCTGAAATGCGATGGACGCGCCCTGTAGCGCGCATAAGCGCGCCGGTGTTTGTGTGTTAACGCGCAGCGTGACCGCTACACTTGCAGCGCCCTAGCGCCGCTCTTTTCGCTTTCTCCCTCTTTCTCGATCA
>Locus4_clone19
ATCATTACGTGACCTATAGAATACTCAAGCTATGCATCAAGCTTGGTACCGAGCTCGGATCCACTAGTAACGGCCGCCAGTGTGCTGGAATTCGCCCTTAAATCTCACTTTTCTTCCAATCAAACATTCTTTCCAATAACTTTTATCCATCTAAACACAACTTCTAACTCCAATCAAACAACTAATAAAAATAAATTAAATTTTTATTTCACATCTATCTAATAAATAACACAACACAAAAAAAATAAATAAATAAAATTACAAAATTTAAAAATCACAAATTTACAAATTTTTTTTCATAAATTTATAAAATCAAAATAATAAACAAACAAAACAACAAATAAACACAAAAAAAACAATTTTTAATACATTCAACATTTTCATTCCTCTTTATTATTTTATACTAAAACAAAACATTTCATAAAAAAAAAAACATATAAAACACTATTTACTTCAAATCTAAGGGCGAATTCTGCAGATATCCATCACACTGGCGGCCGCTCGAGCATGCATCTAGAGGGCCCAATTCGCCCTATAGTGAGTCGTATTACAATTCACTGGCCGTCGTTTTACAACGTCGTGACTGGGAAAACCCTGGCGTTACCCAACTTAATCGCCTTGCAGCACATCCCCCTTTCGCCAGCTGGCGTAAATAGCGAAGAGGCCCGCACCGATCGCCCTTCCCAACAGTTGCGCAGCCTGAAATGGCGAATGGACGCGCCCTGTAGCGGCGCATAAGCGCGCGGGGGGTGGTGGGGGTTAACGCGCAGCGTGACGCTACACTTTGCAGCGCCCTAGCGCCCGCCTCCTTTCGCTTTTCTTCCCTTTCCTTTTTCCTCGCCCCACCGATG
>Locus4_clone20
ATCATTAGGTGACCTATAGAATACTCAAGCTATGCATCAAGCTTGGTACCGAGCTCGGATCCACTAGTAACGGCCGCCAGTGTGCTGGAATTCGCCCTTAAATCTCACTTTTCTTCCAATCAAACATTCTTTCCAATAACTTTTATCCATCTAAACACAACTTCTAACTCCAATCAAACAACTAATAAAAATAAATTAAATTTTTATTTCACATCTATCTAATAAATAACACAACACAAAAAAAATAAATAAATAAAATTACAAAATTTAAAAATCACAAATTTACAAATTTTTTTTCATAAATTTATAAAATCAAAATAATAAACAAACAAAACAACAAATAAACACAAAAAAAACAATTTTTAATACATTCAACATTTTCATTCCTCTTTATTATTTTATACTAAAACAAAACATTTCATAAAAAAAAAAACATATAAAACACTATTTACTTCAAATCTAAGGGCGAATTCTGCAGATATCCATCACACTGGCGGCCGCTCGAGCATGCATCTAGAGGGCCCAATTCGCCCTATAGTGAGTCGTATTACAATTCACTGGCCGTCGTTTTACAACGTCGTGACTGGGAAAACCCTGGCGTTACCCAACTTAATCGCCTTGCAGCACATCCCCCTTTCGCCAGCTGGCGTAATAGCGAAGAGGCCCGCACCGATCGCCCTTCCCAACAGTTGCGCAGCCTGAAATGGCGAATGGACGCGCCCTGTAGCGGCGCATAAGCGCGCGGGGGTGTGTGGGGTTACGCGCAGCGTGACGCTACACTGCAGCGCCTAGCGCCGGCTCTTTCGCTTTCTTCCTTCTTTCTCGCCACGGTTCGCCGGCT
>Locus5_clone1
CTCCATTAGGTGACCTATAGAATACTCAAGCTATGCATCAAGCTTGGTACCGAGCTCGGATCCACTAGTAACGGCCGCCAGTGTGCTGGAATTCGCCCTTAAAAACCATAAAACCCTATACCTAATCTATCAAATCTCCTACACTAAAATCCCAATCAACCAATAACCCAAACTAATCCCTCAACTAATAACCAACATAACAAACCCATCCAACACCAAACACATAAAAAAATCCACACTAAAAACCATCAACTACATCTACCAAAACATTATAAATAACACATCCCATCACATAAAACCTACCAAACCCTCTCCAAATTCTAAAAAATTCTAAACCCCTCCCACTACTACATAACCTCATCAATATCAAACAACAATTTATCCTCCATCCTCTAATTTCTCTACATTCCCAATTCCTCAAAACAACAAACACTTCAATCATTACAAATCTACTTACCCCTAACCTCCTTCACTCCAAGGGCGAATTCTGCAGATATCCATCACACTGGCGGCCGCTCGAGCATGCATCTAGAGGGCCCAATTCGCCCTATAGTGAGTCGTATTACAATTCACTGGCCGTCGTTTTACAACGTCGTGACTGGGAAAACCCTGGCGTTACCCAACTTAATCGCCTTGCAGCACATCCCCCTTTCGCCAGCTGGCGTAATAGCGAAGAGGCCCGCACCGATCGCCCTTCCCAACAGTTGCGCAGCCTGAATGGCGAATGGACGCGCCCTGTAGCGGCGCATTAAGCGCGGCGGGTGTGGTGGTTACGCGCAGCGTGACCGCTACACTTGCCAGCGCCCTAGCGCCCGCTCCTTTCGCTTCTCCTCTTTCTCGCACGTTCGCGGCTTCCCCGTCAGCTCTAAATCGGGGGCTTCCCTTTAG
>Locus5_clone2
CTCCATTTTAGGTGACCTATAGAATACTCAAGCTATGCATCAAGCTTGGTACCGAGCTCGGATCCACTAGTAACGGCCGCCAGTGTGCTGGAATTCGCCCTTAAAAACCATAAAACCCTATACCTAATCTATCAAATCTCCTACACTAAAATCCCGATCAACCAATAACCCAAACTAATCCCCCAACTAATAACCAACATAACAAACCCATCCAACACCAAACACATAAAAAAATCCACACTAAAAACCATCAACTACATCTACCAAAACATTATAAATAACACATCCCATCACATAAAACCTACCGAACCCTCTCCAAATTCTAAAAAATTCTAAACCCCTCCCACTACTACATAACCTCATCAATATCAAACAACAATTTATCCTCCATCCTCTAATTTCTCTACATTCCCAATTCCTCAAAACAACAAACACTTCAATCATTACAAATCTACTTACCCCTAACCTCCTTCACTCCAAGGGCGAATTCTGCAGATATCCATCACACTGGCGGCCGCTCGAGCATGCATCTAGAGGGCCCAATTCGCCCTATAGTGAGTCGTATTACAATTCACTGGCCGTCGTTTTACAACGTCGTGACTGGGAAAACCCTGGCGTTACCCAACTTAATCGCCTTGCAGCACATCCCCCTTTCGCCAGCTGGCGTAATAGCGAAGAGGCCCGCACCGATCGCCCTTCCCAACAGTTGCGCAGCCTGAATGGCGAATGGACGCGCCCTGTAGCGGCGCATTAAGCGCGGCGGGTGTGGTGGTTACGCGCAGCGTGACCGCTACACTTGCCAGCGCCCTAGCGCCCGCTCCTTTCGCTTCTCCTCTTTCTCGCCACGATCGCGGCTTTCCCCGTCAGCTTCTAAATCGGGGGGCTT
>Locus5_clone3
TTGGGGGGGCATTAAGGTGCCTATAGAATACTCAAGCTATGCATCAAGCTTGGTACCGAGCTCGGATCCACTAGTAACGGCCGCCAGTGTGCTGGAATTCGCCCTTAAAAACCATAAAACCCTATACCTAATCTATCAAATCTCCTACACTAAAATCCCAATCAACCAATAACCCAAACTAATCCCTCAACTAATAACCAACATAACAAACCCATCCAACACCAAACACATAAAAAAATCCACACTAAAAACCATCAACTACATCTACCAAAACATTATAAATAACACATCCCATCACATAAAACCTACCAAACCCTCTCCAAATTCTAAAAAATTCTAAACCCCTCCCACTACTACATAACCTCATCAATATCAAACAACAATTTATCCTCCATCCTCTAATTTCTCTACATTCCCAATTCCTCAAAACAACAAACACTTCAATCATTACAAATCTGCTTACCCCTAACCTCCTTCACTCCAAGGGCGAATTCTGCAGATATCCATCACACTGGCGGCCGCTCGAGCATGCATCTAGAGGGCCCAATTCGCCCTATAGTGAGTCGTATTACAATTCACTGGCCGTCGTTTTACAACGTCGTGACTGGGAAAACCCTGGCGTTACCCAACTTAATCGCCTTGCAGCACATCCCCCTTTCGCCAGCTGGCGTAATAGCGAAGAGGCCCGCACCGATCGCCCTTCCCAACAGTTGCGCAGCCTGAATGGCGAATGGACGCGCCCTGTAGCGGCGCATTAAGCGCGGCGGGTGTGGTGGTTTACGCGCAGCGTGACCGCTACACTTGCCAGCGCCCTAGCGCCCGCTCCTTTCGCTTTCTCCCTTCTTTCTCGCACGTTCGCCGGGCTTTCCCCGTCAAGCTTCTAAATCGGGGGGCTTCC
>Locus5_clone4
ATCAATTACGTGAACTATAGAATACTCAAGCTATGCATCAAGCTTGGTACCGAGCTCGGATCCACTAGTAACGGCCGCCAGTGTGCTGGAATTCGCCCTTAAAAACCATAAAACCCTATACCTAATCTATCAAATCTCCTACACTAAAATCCCAATCAACCAATAACCCAAACTAATCCCTCAACTAATAACCAACATAACAAACCCATCCAACACCAAACACATAAAAAAATCCACACTAAAAACCATCAACTACATCTACCAAAACATTATAAATAACACATCCCATCACATAAAACCTACCAAACCCTCTCCAAATTCTAAAAAATTCTAAACCCCTCCCACTACTACATAACCTCATCAATATCAAACAACAATTTATCCTCCATCCTCTAATTTCTCTACATTCCCAATTCCTCAAAACAACAAACACTTCAATCATTACAAATCTACTTACCCCTAACCTCCTTCACTCCAAGGGCGAATTCTGCAGATATCCATCACACTGGCGGCCGCTCGAGCATGCATCTAGAGGGCCCAATTCGCCCTATAGTGAGTCGTATTACAATTCACTGGCCGTCGTTTTACAACGTCGTGACTGGGAAAACCCTGGCGTTACCCAACTTAATCGCCTTGCAGCACATCCCCCTTTCGCCAGCTGGCGTAATAGCGAAGAGGCCCGCACCGATCGCCCTTCCCAACAGTTGCGCAGCCTGAATGGCGAATGGACGCGCCCTGTAGCGGCGCATTAAGCGCGGCGGGTGGTGGTGGTTACGCGCAGCGTGACCGCTACACTTGCCAGCGCCCTAGCGCCCGCTCCTTTCGCTTCTCCTCTTTCTCGCACGATCGCGGCTTTCCCCGTCAGCTTCTAAATCGGGGGCCTCCC
>Locus5_clone5
CTCATTTAGGTGACCTATAGAATACTCAAGCTATGCATCAAGCTTGGTACCGAGCTCGGATCCACTAGTAACGGCCGCCAGTGTGCTGGAATTCGCCCTTAAAAACCATAAAACCCTATACCTAATCTATCAAATCTCCTACACTAAAATCCCAATCAACCAATAACCCAAACTAATCCCTCAACTAATAACCAACATAACAAACCCATCCAACACCAAACACATAAAAAAATCCACACTAAAAACCATCAACTACATCTACCAAAACATTATAAATAACACATCCCATCACATAAAACCTACCAAACCCTCTCCAAATTCTAAAAAATTCTAAACCCCTCCCTCTACCACATAACCTCATCAATATCAAACAACAATTTATCCTCCATCCTCTAATTTCTCTACATTCCCAATTCCTCAAAACAACAAACACTTCAATCATTACAAATCTACTTACCCCTAACCTCCTTCACTCCAAGGGCGAATTCTGCAGATATCCATCACACTGGCGGCCGCTCGAGCATGCATCTAGAGGGCCCAATTCGCCCTATAGTGAGTCGTATTACAATTCACTGGCCGTCGTTTTACAACGTCGTGACTGGGAAAACCCTGGCGTTACCCAACTTAATCGCCTTGCAGCACATCCCCCTTTCGCCAGCTGGCGTAATAGCGAAGAGGCCCGCACCGATCGCCCTTCCCAACAGTTGCGCAGCCTGAATGGCGAATGGACGCGCCCTGTAGCGGCGCATTAAGCGCGGCGGGTGTGGTGGTTACGCGCAGCGTGACCGCTACACTTGCCAGCGCCCTAGCGCCCGCTCCTTTCGCTTTCTTCCTTCCTTTCTCGCCACGTTCGCCGGGCTTTCCCCGTCAAGCTTCTTAAATCGGGGGCCTCCCCCATG
>Locus5_clone6
AAACATTAGGTGACCTATAGAATACTCAAGCTATGCATCAAGCTTGGTACCGAGCTCGGATCCACTAGTAACGGCCGCCAGTGTGCTGGAATTCGCCCTTAAAAACCATAAAACCCTATACCTAATCTATCAAATCTCCTACACTAAAATCCCAATCAACCAATAACCCAAACTAATCCCTCAACTAATAACCAACATAACAAACCCATCCAACACCAAACACATAAAAAAATCCACACTAAAAACCATCAACTACATCTACCAAAACATTATAAATAACACATCCCATCACATAAAACCTACCAAACCCTCTCCAAATTCTAAAAAATTCTAAACCCCTCCCACTACTACATAACCTCATCAATATCAAACAACAATTTATCCTCCATCCTCTAATTTCTCTACATTCCCAATTCCTCAAAACAACAAACACTTCAATCATTACAAATCTACTTACCCCTAACCTCCTTCACTCCAAGGGCGAATTCTGCAGATATCCATCACACTGGCGGCCGCTCGAGCATGCATCTAGAGGGCCCAATTCGCCCTATAGTGAGTCGTATTACAATTCACTGGCCGTCGTTTTACAACGTCGTGACTGGGAAAACCCTGGCGTTACCCAACTTAATCGCCTTGCAGCACATCCCCCTTTCGCCAGCTGGCGTAATAGCGAAGAGGCCCGCACCGATCGCCCTTCCCAACAGTTGCGCAGCCTGAATGGCGAATGGACGCGCCCTGTAGCGGCGCATTAAGCGCGGCGGGTGGTGGGTGGTTACGCGCAGCGTGACCGCTACACTTGCCAGCGCCCTAGCGCCGCTCTTTCGCTTCCTCCTCTTTCTCGCACGTCCGCGGCCTTCCCCGTCAGCTTCTAAATCGGACTCTCCCTTTAAG
>Locus5_clone7
ATCATTTTACGTGACCTATAGAATACTCAAGCTATGCATCAAGCTTGGTACCGAGCTCGGATCCACTAGTAACGGCCGCCAGTGTGCTGGAATTCGCCCTTAAAAACCATAAAACCCTATACCTAATCTATCAAATCTCCTACACTAAAATCCCAATCAACCAATAACCCAAACTAATCCCTCAACTAATAACCAACATAACGAACCCGTCCAACACCAAACACATAAAAAAATCCACACTAAAAACCATCAACTACATCTACCAAAACATTATAAATAACACATCCCATCACATAAAACCTACCAAACCCTCTCCAAATTCTAAAAAATTCTAAACCCCTCCCACTACTACATAACCTCATCAATATCAAACAACAATTTATCCTCCATCCTCTAATTTCTCTACATTCCCAATTCCTCAAAACAACAAACACTTCAATCATTACAAATCTACTTACCCCTAACCTCCTTCACTCCAAGGGCGAATTCTGCAGATATCCATCACACTGGCGGCCGCTCGAGCATGCATCTAGAGGGCCCAATTCGCCCTATAGTGAGTCGTATTACAATTCACTGGCCGTCGTTTTACAACGTCGTGACTGGGAAAACCCTGGCGTTACCCAACTTAATCGCCTTGCAGCACATCCCCCTTTCGCCAGCTGGCGTAATAGCGAAGAGGCCCGCACCGATCGCCCTTCCCAACAGTTGCGCAGCCTGAATGGCGAATGGACGCGCCCTGTAGCGGCGCATTAAGCGCGGCGGGGTGGTGGGTGGTTACGCGCAGCGTGACCGCTACACTTGCCAGCGCCCTAGCGCCCGCTCCTTTCGCTTCTCCTCTTTCTCGCCACGTCGCGGGCTTTCCCCGTCAGCTTCTAAATCGGGGCCTCTCCTTA
>Locus5_clone8
AACATTTTCGTGACCTATAGAATACTCAAGCTATGCATCAAGCTTGGTACCGAGCTCGGATCCACTAGTAACGGCCGCCAGTGTGCTGGAATTCGCCCTTAAAAACCATAAAACCCTATACCTAATCTATCAAATCTCCTACACTAAAATCCCAATCAACCAATAACCCAAACTAATCCCTCAACTAATAACCAACATAACAAACCCATCCAACACCAAACACATAAAAAAATCCACACTAAAAACCATCAACTACATCTACCAAAACATTATAAATAACACATCCCATCACATAAAACCTACCAAACCCTCTCCAAATTCTAAAAAATTCTAAACCCCTCCCACTACTACATAACCTCATCAATATCAAACAACAATTTATCCTCCATCCTCTAATTTCTCTACATTCCCAATTCCTCAAAACAACAAACACTTCAATCATTACAAATCTACTTACCCCTAACCTCCTTCACTCCAAGGGCGAATTCTGCAGATATCCATCACACTGGCGGCCGCTCGAGCATGCATCTAGAGGGCCCAATTCGCCCTATAGTGAGTCGTATTACAATTCACTGGCCGTCGTTTTACAACGTCGTGACTGGGAAAACCCTGGCGTTACCCAACTTAATCGCCTTGCAGCACATCCCCCTTTCGCCAGCTGGCGTAATAGCGAAGAGGCCCGCACCGATCGCCCTTCCCAACAGTTGCGCAGCCTGAATGGCGAATGGACGCGCCCTGTAGCGGCGCATTAAGCGCGGCGGGGTGGTGGGTGGTTACGCGCAGCGTGACCGCTACACTTGCCAGCGCCCTAGCGCCCGCTCCTTTCGCCTTCTCCTCTTTCTCGCACGTCGCGGCTTCCCCGTCAGCTTCTAAATCGGGGGCTCTCCGTTTAAG
>Locus5_clone9
ATCATTTATGTGACCTATAGAATACTCAAGCTATGCATCAAGCTTGGTACCGAGCTCGGATCCACTAGTAACGGCCGCCAGTGTGCTGGAATTCGCCCTTAAAAACCATAAAACCCTATACCTAATCTATCAAATCTCCTACACTAAAATCCCAATCAACCAATAACCCAAACTAATCCCTCAACTAATAACCAACATAACAAACCCATCCAACACCAAACACATAAAAAAATCCACACTAAAAATCATCAACTACATCTACCAAAACATTATAAATAACACATCCCATCACATAAAACCTACCAAACCCTCTCCAAATTCTAAAAAATTCTAAACCCCTCCCACTACTACATAACCTCATCAATATCAAACAACAATTTATCCTCCATCCTCTAATTTCTCTACATTCCCAATTCCTCAAAACAACAAACACTTCAATCATTACAAATCTACTTACCCCTAACCTCCTTCACTCCAAGGGCGAATTCTGCAGATATCCATCACACTGGCGGCCGCTCGAGCATGCATCTAGAGGGCCCAATTCGCCCTATAGTGAGTCGTATTACAATTCACTGGCCGTCGTTTTACAACGTCGTGACTGGGAAAACCCTGGCGTTACCCAACTTAATCGCCTTGCAGCACATCCCCCTTTCGCCAGCTGGCGTAATAGCGAAGAGGCCCGCACCGATCGCCCTTCCCAACAGTTGCGCAGCCTGAATGGCGAATGGACGCGCCCTGTAGCGGCGCATTAAGCGCGGCGGGGTGGTGGGTGGTTACGCGCAGCGTGACCGCTACACTTGCCAGCGCCCTAGCGCCGCTCCTTTCGCTTCCTCCTCTTCTCGCAACGACGCGGCTTCCCGTCAGCTTCTAAATCGGGGGGCCTTCCCGT
>Locus5_clone10
CCCATTTTACGTGACCTATAGAATACTCAAGCTATGCATCAAGCTTGGTACCGAGCTCGGATCCACTAGTAACGGCCGCCAGTGTGCTGGAATTCGCCCTTAAAAACCATAAAACCCTATACCTAATCTATCAAATCTCCTACACTAAAATCCCAATCAACCAATAACCCAAACTAATCCCTCAACTAATAACCAACATAACAAACCCATCCAACACCAAACACATAAAAAAACCCACACTAAAAACCATCAACTACATCTACCGAAACATTATAAATAACACATCCCATCACATAAAACCTACCAAACCCTCTCCAAATTCTAAAAAATTCTAAACCCCTCCCACTACTACATAACCTCATCAATATCAAACAACAATTTATCCTCCATCCTCTAATTTCTCTACATTCCCAATTCCTCAAAACAACAAACACTTCAATCATTACAAATCTACTTACCCCTAACCTCCTTCACTCCAAGGGCGAATTCTGCAGATATCCATCACACTGGCGGCCGCTCGAGCATGCATCTAGAGGGCCCAATTCGCCCTATAGTGAGTCGTATTACAATTCACTGGCCGTCGTTTTACAACGTCGTGACTGGGAAAACCCTGGCGTTACCCAACTTAATCGCCTTGCAGCACATCCCCCTTTCGCCAGCTGGCGTAATAGCGAAGAGGCCCGCACCGATCGCCCTTCCCAACAGTTGCGCAGCCTGAATGGCGAATGGACGCGCCCTGTAGCGGCGCATTAAGCGCGGCGGGTGTGGTGGTTACGCGCAGCGTGACCGCTACACTTGCCAGCGCCCTAGCGCCCGCTCCTTTCGCTTTCTCCTTCTTTCTCGCACGATCGCGGGCTTCCCCGTCAGCTCTAAATCGGGGGCTCCCCTTTAG
>Locus5_clone11
CGCATTAGGTGACACTATAGAATACTCAAGCTATGCATCAAGCTTGGTACCGAGCTCGGATCCACTAGTAACGGCCGCCAGTGTGCTGGAATTCGCCCTTAAAAACCATAAAACCCTATACCTAATCTATCAAATCTCCTACACTAAAATCCCAATCAACCAATAACCCAAACTAATCCCTCAACTAATAACCAACATAACAAACCCACCCAACACCAAACACATAAAAAAATCCACACTAAAAACCACCAACTACATCTACCAAAACATTATAAATAACACATCCCATCACATAAAACCTACCAAACCCTCTCCAAATTCTAAAAAATTCTAAACCCCTCCCACTACTACATAACCTCATCAATATCAAACAACAATTTATCCTCCATCCTCTAATTTCTCTACATTCCCGATTCCTCAAAACAACAAACACTTCAATCATTACAAATCTACTTACCCCTAACCTCCTTCACTCCAAGGGCGAATTCTGCAGATATCCATCACACTGGCGGCCGCTCGAGCATGCATCTAGAGGGCCCAATTCGCCCTATAGTGAGTCGTATTACAATTCACTGGCCGTCGTTTTACAACGTCGTGACTGGGAAAACCCTGGCGTTACCCAACTTAATCGCCTTGCAGCACATCCCCCTTTCGCCAGCTGGCGTAATAGCGAAGAGGCCCGCACCGATCGCCCTTCCCAACAGTTGCGCAGCCTGAATGGCGAATGGACGCGCCCTGTAGCGGCGCATTAAGCGCGGCGGGTGTGGTGGTTACGCGCAGCGTGACCGCTACACTTGCCAGCGCCCTAGCGCCCGCTCCTTTCGCTTCTCCCTTCTTTCTCGCACGTTCGCCGGCTTTCCCCGTCAGCTTCTTAAATCGGGGGCTTCCCATTA
>Locus5_clone12
ACCATTTTTGGTGACCTATAGAATACTCAAGCTATGCATCAAGCTTGGTACCGAGCTCGGATCCACTAGTAACGGCCGCCAGTGTGCTGGAATTCGCCCTTAAAAACCATAAAACCCTATACCTAATCTATCAAATCTCCTACACTAAAATCCCAATCAACCAATAACCCAAACTAATCCCTCAACTAATAACCAACATAACAAACCCATCCAACACCAAACACATAAAAAAATCCACACTAAAAACCATCAACTACATCTACCAAAACATTATAAATAACACATCCCATCACATAAAACCTACCAAACCCTCTCCAAATTCTAAAAAATTCTAAACCCCTCCCACTACTACATAACCTCATCAATATCAAACAACAATTTATCCTCCATCCTCTAATTTCTCTACATTCCCAATTCCTCAAAACAACAAACACTTCAATCATTACAAATCTACTTACCCCTAACCTCCTTCACTCCAAGGGCGAATTCTGCAGATATCCATCACACTGGCGGCCGCTCGAGCATGCATCTAGAGGGCCCAATTCGCCCTATAGTGAGTCGTATTACAATTCACTGGCCGTCGTTTTACAACGTCGTGACTGGGAAAACCCTGGCGTTACCCAACTTAATCGCCTTGCAGCACATCCCCCTTTCGCCAGCTGGCGTAATAGCGAAGAGGCCCGCACCGATCGCCCTTCCCAACAGTTGCGCAGCCTGAATGGCGAATGGACGCGCCCTGTAGCGGCGCATTAAGCGCGGCGGGTGTGGTGGTTACGCGCAGCGTGACCGCTACACTTGCCAGCGCCCTAGCGCCCGCTCCTTTCGCCTTCTCCTCTTTCTCGCACGTCGCGGCTTCCCCGTCAGCTCTAAATCGGGGGCTCGATTA
>Locus5_clone13
CTCATTTAGGTGAACTATAGAATACTCAAGCTATGCATCAAGCTTGGTACCGAGCTCGGATCCACTAGTAACGGCCGCCAGTGTGCTGGAATTCGCCCTTAAAAACCATAAAACCCTATACCTAATCTATCAAATCTCCTACACTAAAATCCCAATCAACCAATAACCCAAACTAATCCCTCAACTAATAACCAACATAACAAACCCATCCAACACCAAACACATAAAAAAATCCACACTAAAAACCATCAACTACATCTACCAAAACATTATAAATAACACATCCCATCACATAAAACCTACCAAACCCTCTCCAAATTCTAAAAAATTCTAAACCCCTCCCACTACTACATAACCTCATCAATATCAAACAACAATTTATCCTCCATCCTCTAATTTCTCTACATTCCCAATTCCTCAAAACAACAAACACTTCAATCATTACAAATCTACTTACCCCTAACCTCCTTCACTCCAAGGGCGAATTCTGCAGATATCCATCACACTGGCGGCCGCTCGAGCATGCATCTAGAGGGCCCAATTCGCCCTATAGTGAGTCGTATTACAATTCACTGGCCGTCGTTTTACAACGTCGTGACTGGGAAAACCCTGGCGTTACCCAACTTAATCGCCTTGCAGCACATCCCCCTTTCGCCAGCTGGCGTAATAGCGAAGAGGCCCGCACCGATCGCCCTTCCCAACAGTTGCGCAGCCTGAATGGCGAATGGACGCGCCCTGTAGCGGCGCATTAAGCGCGGCGGGTGTGGTGGTTACGCGCAGCGTGACCGCTACACTTGCCAGCGCCCTAGCGCCCGCTCCTTTCGCTTCTCCTTCTTTCTCGCACGTTCGCGGCTTTCCCCGTCAGCTTCTAAATCGGGGGCTTCCCGTTA
>Locus5_clone14
GACATTTAGGTGACCTATAGAATACTCAAGCTATGCATCAAGCTTGGTACCGAGCTCGGATCCACTAGTAACGGCCGCCAGTGTGCTGGAATTCGCCCTTAAAAACCATAAAACCCTATACCTAATCTATCAAATCTCCTACACTAAAATCCCAATCAACCAATAACCCAAACTAATCCCTCAACTAATAACCAACATAACAAACCCATCCAACACCAAACACATAAAAAAATCCACACTAAAAACCATCAACTACATCTACCAAAACATTATAAATAACACATCCCATCACATAAAACCTACCAAACCCTCTCCAAATTCTAAAAAATTCTAAACCCCTCCCACTACTACATAACCTCATCAATATCAAACAACAATTTATCCTCCATCCTCTAATTTCTCTACATTCCCAATTCCTCAAAACAACAAACACTTCAATCATTACAAATCTACTTACCCCTAACCTCCTTCACTCCAAGGGCGAATTCTGCAGATATCCATCACACTGGCGGCCGCTCGAGCATGCATCTAGAGGGCCCAATTCGCCCTATAGTGAGTCGTATTACAATTCACTGGCCGTCGTTTTACAACGTCGTGACTGGGAAAACCCTGGCGTTACCCAACTTAATCGCCTTGCAGCACATCCCCCTTTCGCCAGCTGGCGTAATAGCGAAGAGGCCCGCACCGATCGCCCTTCCCAACAGTTGCGCAGCCTGAATGGCGAATGGACGCGCCCTGTAGCGGCGCATTAAGCGCGGCGGGTGGTGGTGGTTACGCGCAGCGTGACCGCTACACTTGCCAGCGCCCTAGCGCCCGCTCCTTTCGCTTCTCCTTCTTTCTCGCACGTTCGCGGCTTTCCCCGTCAGCTCTAAATCGGGGCTTCCTTTAG
>Locus5_clone15
CCCAATTTAGGTGACCTATAGAATACTCAAGCTATGCATCAAGCTTGGTACCGAGCTCGGATCCACTAGTAACGGCCGCCAGTGTGCTGGAATTCGCCCTTAAAAACCATAAAACCCTATACCTAATCTATCAAATCTCCTACACTAAAATCCCAATCAACCAATAACCCAAACTAATCCCTCAACTAATAACCAACATAACGAACCCATCCAACACCAAACACATAAAAAAATCCACACTAAAAACCATCAACTACATCTACCAAAACATTATAAATAACACATCCCATCACATAAAACCTACCAAACCCTCTCCAAATTCTAAAAAATTCTAAACCCCTCCCACTACTACATAACCTCATCAATATCAAACAACAATTTATCCTCCATCCTCTAATTTCTCTACATTCCCAATTCCTCAAAACAACAAACACTTCAATCATTACAAATCTACTTACCCCTAACCTCCTTCACTCCAAGGGCGAATTCTGCAGATATCCATCACACTGGCGGCCGCTCGAGCATGCATCTAGAGGGCCCAATTCGCCCTATAGTGAGTCGTATTACAATTCACTGGCCGTCGTTTTACAACGTCGTGACTGGGAAAACCCTGGCGTTACCCAACTTAATCGCCTTGCAGCACATCCCCCTTTCGCCAGCTGGCGTAATAGCGAAGAGGCCCGCACCGATCGCCCTTCCCAACAGTTGCGCAGCCTGAATGGCGAATGGACGCGCCCTGTAGCGGCGCATTAAGCGCGGCGGGTGTGGTGGTTACGCGCAGCGTGACCGCTACACTTGCCAGCGCCCTAGCGCCCGCTCCTTTCGCTTTCTCCTCTTTCTCGCACGTCGCGGGCTTTCCCCGTCAGCTCTAAAATCGGGGGCTCCCCTTTAA
>Locus5_clone16
GTCATTAGGTGACCTATAGAATACTCAAGCTATGCATCAAGCTTGGTACCGAGCTCGGATCCACTAGTAACGGCCGCCAGTGTGCTGGAATTCGCCCTTAAAAACCATAAAACCCTATACCTAATCTATCAAATCTCCTACACTAAAATCCCAATCAACCAATAACCCAAACTAATCCCTCAACTAATAACCAACATAACAAACCCATCCAACACCAAACACATAAAAAAATCCACACTAAAAACCATCAACTACATCTACCAAAACATTATAAATAACACATCCCATCACATAAAACCTACCAAACCCTCTCCAAATTCTAAAAAATTCTAAACCCCTCCCACTACTACATAACCTCATCAATATCAAACAACAATTTATCCTCCATCCTCTAATTTCTCTACATTCCCAATTCCTCAAAACAACAAACACTTCAATCATTACAAATCTACTTACCCCTAACCTCCTTCACTCCAAGGGCGAATTCTGCAGATATCCATCACACTGGCGGCCGCTCGAGCATGCATCTAGAGGGCCCAATTCGCCCTATAGTGAGTCGTATTACAATTCACTGGCCGTCGTTTTACAACGTCGTGACTGGGAAAACCCTGGCGTTACCCAACTTAATCGCCTTGCAGCACATCCCCCTTTCGCCAGCTGGCGTAATAGCGAAGAGGCCCGCACCGATCGCCCTTCCCAACAGTTGCGCAGCCTGAATGGCGAATGGACGCGCCCTGTAGCGGCGCATTAAGCGCGGCGGGTGTGGTGGTTACGCGCAGCGTGACCGCTACACTTGCCAGCGCCCTAGCGCCCGCTCCTTTCGCTTCTCCTCTTTCTCGCACGTTCGCGGCTTTCCCCGTCAGCTCTAAATCGGGGGCCTTCCCC
>Locus5_clone17
GTCATTTAGGTGACCTATAGAATACTCAAGCTATGCATCAAGCTTGGTACCGAGCTCGGATCCACTAGTAACGGCCGCCAGTGTGCTGGAATTCGCCCTTAAAAACCATAAAACCCTATACCTAATCTATCAAATCTCCTACACTAAAATCCCAATCAACCAATAACCCAAACTAAACCCTCAACTAATAACCAACATAACAAACCCATCCAACACCAAACACATAAAAAAATCCACACTAAAAACCATCAACTACATCTACCAAAACATTATAAATAACACATCCCATCACATAAAACCTACCAAACCCTCTCCAAATTCTAAAAAATTCTAAACCCCTCCCACTACCACATAACCTCATCAATATCAAACAACAATTTATCCTCCATCCTCTAATTTCTCTACATTCCCAATTCCTCAAAACAACAAACACTTCAATCATTACAAATCTACTTACCCCTAACCTCCTTCACTCCAAGGGCGAATTCTGCAGATATCCATCACACTGGCGGCCGCTCGAGCATGCATCTAGAGGGCCCAATTCGCCCTATAGTGAGTCGTATTACAATTCACTGGCCGTCGTTTTACAACGTCGTGACTGGGAAAACCCTGGCGTTACCCAACTTAATCGCCTTGCAGCACATCCCCCTTTCGCCAGCTGGCGTAATAGCGAAGAGGCCCGCACCGATCGCCCTTCCCAACAGTTGCGCAGCCTGAATGGCGAATGGACGCGCCCTGTAGCGGCGCATTAAGCGCGGCGGGTGTGGTGGTTACGCGCAGCGTGACCGCTACACTTGCCAGCGCCCTAGCGCCGCTCTTTCGCTTCCTCCTCTTCTCGCACGATCGCGGCTTCCCCGTCAGCTCTAAATCGGGGGCTTCCCTTTAG
>Locus5_clone18
CGCATTTTACGTGACCTATAGAATACTCAAGCTATGCATCAAGCTTGGTACCGAGCTCGGATCCACTAGTAACGGCCGCCAGTGTGCTGGAATTCGCCCTTAAAAACCATAAAACCCTATACCTAATCTATCAAATCTCCTACACTAAAATCCCAATCAACCAATAACCCAAACTAATCCCTCAACTAATAACCAACATAACAAACCCATCCAACACCAAACACATAAAAAAATCCACACTAAAAACCATCAACTACATCTACCAAAACATTATAAATAACACATCCCATCACATAAAACCTACCAAACCCTCTCCAAATTCTAAAAAATTCTAAACCCCTCCCACTACTACATAACCTCATCAATATCAAACAACAATTTATCCCCCATCCTCTAATTTCTCTACATTCCCAATTCCTCAAAACAACAAACACTTCAATCATTACAAATCTACTTACCCCTAACCTCCTTCACTCCAAGGGCGAATTCTGCAGATATCCATCACACTGGCGGCCGCTCGAGCATGCATCTAGAGGGCCCAATTCGCCCTATAGTGAGTCGTATTACAATTCACTGGCCGTCGTTTTACAACGTCGTGACTGGGAAAACCCTGGCGTTACCCAACTTAATCGCCTTGCAGCACATCCCCCTTTCGCCAGCTGGCGTAATAGCGAAGAGGCCCGCACCGATCGCCCTTCCCAACAGTTGCGCAGCCTGAATGGCGAATGGACGCGCCCTGTAGCGGCGCATTAAGCGCGGCGGGGTGGTGGGTGGTTACGCGCAGCGTGACCGCTACACTTGCCAGCGCCCTAGCGCCCGCTCCTTTCGCTTTCTTCCTTCTTTCTCGCACGTTCGCGGGCTTTCCCCGTCAGCTCTCTAAATCGGGGGCCTTCCCCTTTAG
>Locus5_clone19
CTCATTAGGTGACCTATAGAATACTCAAGCTATGCATCAAGCTTGGTACCGAGCTCGGATCCACTAGTAACGGCCGCCAGTGTGCTGGAATTCGCCCTTAAAAACCATAAAACCCTATACCTAATCTATCAAATCTCCTACACTAAAATCCCAATCAACCAATAACCCAAACTAATCCCTCAACTAATAACCAACATAACAAACCCATCCAACACCAAACACATAAAAAAATCCACACTAAAAACCATCAACTACATCTACCAAAACATTATAAATAACACATCCCATCACATAAAACCTACCAAACCCTCTCCAAATTCTAAAAAATTCTAAACCCCTCCCACTACTACATAACCTCATCAATATCAAACAACAATTTATCCTCCATCCTCTAATTTCTCTACATTCCCAATTCCTCAAAACAACAAACACTTCAATCATTACAAATCTACTTACCCCTAACCTCCTTCACTCCAAGGGCGAATTCTGCAGATATCCATCACACTGGCGGCCGCTCGAGCATGCATCTAGAGGGCCCAATTCGCCCTATAGTGAGTCGTATTACAATTCACTGGCCGTCGTTTTACAACGTCGTGACTGGGAAAACCCTGGCGTTACCCAACTTAATCGCCTTGCAGCACATCCCCCTTTCGCCAGCTGGCGTAATAGCGAAGAGGCCCGCACCGATCGCCCTTCCCAACAGTTGCGCAGCCTGAATGGCGAATGGACGCGCCCTGTAGCGGCGCATTAAGCGCGGCGGGGTGGTGGTGGTTACGCGCAGCGTGACCGCTACACTTGCCAGCGCCCTAGCGCCCGCTCCTTTCGCTTCTCCACTTTCTCGCCACGTTCGCGGCTTTCCCCGTCAGCTTCTAAATCGGGGGCTT
>Locus5_clone20
GACATTTAGGTGACCTATAGAATACTCAAGCTATGCATCAAGCTTGGTACCGAGCTCGGATCCACTAGTAACGGCCGCCAGTGTGCTGGAATTCGCCCTTAAAAACCATAAAACCCTATACCTAATCTATCAAATCTCCTACACTAAAATCCCAATCAACCAATAACCCAAACTAATCCCTCAACTAATAACCAACATAACAAACCCATCCAACACCAAACACATAAAAAAATCCACACTAGAAACCATCAACTACATCTACCAAGACATTATAAATAACACATCCCATCACATAAAACCTACCAAACCCTCTCCAAATTCTAAAAAATTCTAAACCCCTCCCACTACTACATAACCTCATCAATATCAAACAACAATTTATCCTCCATCCTCTAATTTCTCTACATTCCCAATTCCTCAAAACAACAAACACTTCAATCATTACAAATCTACTTACCCCTAACCTCCTTCACTCCAAGGGCGAATTCTGCAGATATCCATCACACTGGCGGCCGCTCGAGCATGCATCTAGAGGGCCCAATTCGCCCTATAGTGAGTCGTATTACAATTCACTGGCCGTCGTTTTACAACGTCGTGACTGGGAAAACCCTGGCGTTACCCAACTTAATCGCCTTGCAGCACATCCCCCTTTCGCCAGCTGGCGTAATAGCGAAGAGGCCCGCACCGATCGCCCTTCCCAACAGTTGCGCAGCCTGAATGGCGAATGGACGCGCCCTGTAGCGGCGCATTAAGCGCGGCGGGTGGTGGTGGTTACGCGCAGCGTGACCGCTACACTTGCCAGCGCCCTAGCGCCGCTCTTTCGCTTCCTCCTCTTTCTCGCACGTCGCGGCTTTCCCCGTCAGCTTCTAAATCGGGGCTCTCGGA
>Locus5_clone21
CGTCAATTACGTGACCTATAGAATACTCAAGCTATGCATCAAGCTTGGTACCGAGCTCGGATCCACTAGTAACGGCCGCCAGTGTGCTGGAATTCGCCCTTAAAAACCATAAAACCCTATACCTAATCTATCAAATCTCCTACACCAAAATCCCAATCAACCAATAACCCAAACTAATCCCTCAACTAATAACCAACATAACAAACCCATCCAACACCAAACACATAAAAAAATCCACACTAAAAACCATCAACTACATCTACCAGAACATTATAAATAACACATCCCATCACATAAAACCTACCAAACCCTCTCCAGATTCTAAAAAATTCTAAACCCCTCCCACTACTACATAACCTCATCAATATCAAACAACAATTTATCCTCCATCCTCTAATTTCTCTACATTCCCAATTCCTCAAAACAACAAACACTTCAATCATTACAAATCTACTTACCCCTAACCTCCTTCACTCCAAGGGCGAATTCTGCAGATATCCATCACACTGGCGGCCGCTCGAGCATGCATCTAGAGGGCCCAATTCGCCCTATAGTGAGTCGTATTACAATTCACTGGCCGTCGTTTTACAACGTCGTGACTGGGAAAACCCTGGCGTTACCCAACTTAATCGCCTTGCAGCACATCCCCCTTTCGCCAGCTGGCGTAATAGCGAAGAGGCCCGCACCGATCGCCCTTCCCAACAGTTGCGCAGCCTGAATGGCGAATGGACGCGCCCTGTAGCGGCGCATTAAGCGCGGCGGGTGTGGTGGTTACGCGCAGCGTGACCGCTACACTTGCCAGCGCCCTAGCGCCCGCTCCTTTCGCTTCTCCTCTTTCTCGCAACGTTCGCGGGCTTTTCCCCGTCAGCTCTAAATCGGGGCTTCCCC
>Locus5_clone22
CACAATTTAGGTGACCTATAGAATACTCAAGCTATGCATCAAGCTTGGTACCGAGCTCGGATCCACTAGTAACGGCCGCCAGTGTGCTGGAATTCGCCCTTAAAAACCATAAAACCCTATACCTAATCTATCAAATCTCCTACACTAAAATCCCAATCAACCAATAACCCAAACTAATCCCTCAACTAATAACCAACATAACAAACCCATCCAACACCAAACACATAAAAAAATCCACACTAAAAACCATCAACTACATCTACCAAAACATTATAAATAACACATCCCATCACATAAAACCTACCAAACCCTCTCCAAATTCTAAAAAATTCTAAACCCCTCCCACTACTACATAACCTCATCAATATCAAACAACAATTTATCCTCCATCCTCTAATTTCTCTACATTCCCAATTCCTCAAAACAACAAACACTTCAATCATTACAAATCTACTTACCCCTAACCTCCTTCACTCCAAGGGCGAATTCTGCAGATATCCATCACACTGGCGGCCGCTCGAGCATGCATCTAGAGGGCCCAATTCGCCCTATAGTGAGTCGTATTACAATTCACTGGCCGTCGTTTTACAACGTCGTGACTGGGAAAACCCTGGCGTTACCCAACTTAATCGCCTTGCAGCACATCCCCCTTTCGCCAGCTGGCGTAATAGCGAAGAGGCCCGCACCGATCGCCCTTCCCAACAGTTGCGCAGCCTGAATGGCGAATGGACGCGCCCTGTAGCGGCGCATTAAGCGCGGCGGGTGTGGTGGTTTACGCGCAGCGTGACCGCTACACTTGCCAGCGCCCTAGCGCCCGCTCCTTTCGCTTCTCCTCTTTCTCGCACGTTCGCGGGCTTTCCCCGTCAGCTCTAAATCGGGGGGCTTCCCC
>Locus5_clone23
CCCCATTAGGTGACCTATAGAATACTCAAGCTATGCATCAAGCTTGGTACCGAGCTCGGATCCACTAGTAACGGCCGCCAGTGTGCTGGAATTCGCCCTTAAAAACCATAAAACCCTATACCTAATCTATCAAATCTCCTACACTAAAATCCCAATCAACCAATAACCCAAACTAATCCCTCAACTAATAACCAACATAACAAACCCATCCAACACCAAACACATAAAAAAATCCACACTAAAAACCATCAACTACATCTACCAAAACATTATAAATAACACATCCCATCACATAAAACCTACCAAACCCTCTCCAAATTCTAAAAAATTCTAAACCCCTCCCACTACTACATAACCTCATCAATATCAAACAACAATTTATCCTCCATCCTCTAATTTCTCTACATTCCCAATTCCTCAAAACAACAAACACTTCAATCATTACAAATCTACTTACCCCTAACCTCCTTCACTCCAAGGGCGAATTCTGCAGATATCCATCACACTGGCGGCCGCTCGAGCATGCATCTAGAGGGCCCAATTCGCCCTATAGTGAGTCGTATTACAATTCACTGGCCGTCGTTTTACAACGTCGTGACTGGGAAAACCCTGGCGTTACCCAACTTAATCGCCTTGCAGCACATCCCCCTTTCGCCAGCTGGCGTAATAGCGAAGAGGCCCGCACCGATCGCCCTTCCCAACAGTTGCGCAGCCTGAATGGCGAATGGACGCGCCCTGTAGCGGCGCATTAAGCGCGGCGGGTTGTGGTGGTTACGCGCAGCGTGACCGCTACACTTGCCAGCGCCCTAGCGCCCGCTCCTTTCGCTTCTCCTCTTTCTCGCACGTTCGCGGCTTTCCCCGTCAGCTTCTAAATCGGGGGCCTTCCCTTTA
>Locus5_clone24
GTCATTTAGGTGACCTATAGAATACTCAAGCTATGCATCAAGCTTGGTACCGAGCTCGGATCCACTAGTAACGGCCGCCAGTGTGCTGGAATTCGCCCTTAAAAACCATAAAACCCTATACCTAATCTATCAAATCTCCTACACTAAAATCCCAATCAACCAATAACCCAAACTAATCCCTCAACTAATAACCAACATAACAAACCCATCCAACACCAAACACATAAAAAAATCCACACTAAAAACCATCAACTACATCTACCAGAACATTATAAATAACACATCCCATCACATAAAACCTACCAAACCCTCTCCAAATTCTAAAAAATTCTAAACCCCTCCCACTACTACATAACCTCATCAATATCAAACAACAATTTATCCTCCATCCTCTAATTTCTCTACATTCCCAATTCCTCAAAACAACAAACACTTCAATCATTACAAATCTACTTACCCCTAACCTCCTTCACTCCAAGGGCGAATTCTGCAGATATCCATCACACTGGCGGCCGCTCGAGCATGCATCTAGAGGGCCCAATTCGCCCTATAGTGAGTCGTATTACAATTCACTGGCCGTCGTTTTACAACGTCGTGACTGGGAAAACCCTGGCGTTACCCAACTTAATCGCCTTGCAGCACATCCCCCTTTCGCCAGCTGGCGTAATAGCGAAGAGGCCCGCACCGATCGCCCTTCCCAACAGTTGCGCAGCCTGAATGGCGAATGGACGCGCCCTGTAGCGGCGCATAAGCGCGGCGGGGGGTGGTGGGTGGTTACGGCGCAGCGTGACCGCTACACTTTGCCAGCGCCCTAGCGGCCCGCTTCCTTTTCGCTTTTCTTCCCTTCTTTCTCGCCACGTTCGCCGGGCTTTCCCCGTCAAGCTCTCTTAAATCGGGGGGCCTCTTCC
>Locus5_clone25
CCCATTAGGTGACCTATAGAATACTCAAGCTATGCATCAAGCTTGGTACCGAGCTCGGATCCACTAGTAACGGCCGCCAGTGTGCTGGAATTCGCCCTTAAAAACCATAAAACCCTATACCTAATCTATCAAATCTCCTACACTAAAATCCCAATCAACCAATAACCCAAACTAATCCCTCAACTAATAACCAACATAACAAACCCATCCAACACCAAACACATAAAAAAATCCACACTAAAAACCATCAACTACATCTACCAAAACATTATAAATAACACATCCCATCACATAAAACCTACCAAACCCTCTCCAAATTCTAAAGAGTTCTGAACCCCTCCCACTACTACATAACCTCATCAATATCAAACAACAATTTATCCTCCATCCTCTAATTTCTCTACATTCCCAATTCCTCAAAACAACAAACACTTCAATCATTACAAATCTACTTACCCCTAACCTCCTTCACTCCAAGGGCGAATTCTGCAGATATCCATCACACTGGCGGCCGCTCGAGCATGCATCTAGAGGGCCCAATTCGCCCTATAGTGAGTCGTATTACAATTCACTGGCCGTCGTTTTACAACGTCGTGACTGGGAAAACCCTGGCGTTACCCAACTTAATCGCCTTGCAGCACATCCCCCTTTCGCCAGCTGGCGTAATAGCGAAGAGGCCCGCACCGATCGCCCTTCCCAACAGTTGCGCAGCCTGAATGGCGAATGGACGCGCCCTGTAGCGGCGCATTAAGCGCGGCGGGTGGTGGTGGGTTACGCGCAGCGTGACCGCTACACTTGCCAGCGCCCTAGCGCCGCTCCTTCGCTTCTCGTCTTTCTCGCACGTCGCGGGCTTTCCCCGTCAGCTTCTTAAATCGGGGG
>Locus5_clone26
CTACAATTAGGTGACCTATAGAATACTCAAGCTATGCATCAAGCTTGGTACCGAGCTCGGATCCACTAGTAACGGCCGCCAGTGTGCTGGAATTCGCCCTTAAAAACCATAAAACCCTATACCTAATCTATCAAATCTCCTACACTAAAATCCCAATCAACCAATAACCCAAACTAATCCCTCAACTAATAACCAACATAACAAACCCATCCAACACCAAACACATAAAAAAATCCACACTAAAAACCATCAACTACATCTACCAGAACATTATAAATAACACATCCCATCACATAAAACCTACCAAACCCTCTCCAGATTCTAAAAAATTCTAAACCCCTCCCACTACTACATAACCTCATCAATATCAAACAACAATTTATCCTCCATCCTCTAATTTCCCTACATTCCCAATTCCTCAAAACAACAAACACTTCAATCATTACAAATCTACTTACCCCTAACCTCCTTCACTCCAAGGGCGAATTCTGCAGATATCCATCACACTGGCGGCCGCTCGAGCATGCATCTAGAGGGCCCAATTCGCCCTATAGTGAGTCGTATTACAATTCACTGGCCGTCGTTTTACAACGTCGTGACTGGGAAAACCCTGGCGTTACCCAACTTAATCGCCTTGCAGCACATCCCCCTTTCGCCAGCTGGCGTAATAGCGAAGAGGCCCGCACCGATCGCCCTTCCCAACAGTTGCGCAGCCTGAATGGCGAATGGACGCGCCCTGTAGCGGCGCATTAAGCGCGGCGGGGTGGTGGGTGGTTACGCGCAGCGTGACCGCTACACTTGCCAGCGCCCTAGCGCCCGCTCCTTCGCTTTCTCCCTTCTTTCTCGCCACGTTCGCCGGCTTTCCCCGTCAGCTTCTAAAATCGGGGG
>Locus5_clone27
GTCATTTTGGTGAACTATAGAATACTCAAGCTATGCATCAAGCTTGGTACCGAGCTCGGATCCACTAGTAACGGCCGCCAGTGTGCTGGAATTCGCCCTTAAAAACCATAAAACCCTATACCTAATCTATCAAATCTCCTACACTAAAATCCCAATCAACCAATAACCCAAACTAATCCCTCAACTAATAGCCAACATAACAAACCCATCCAACACCAAACACATAAAAAAATCCACACTAAAAACCATCAACTACATCTACCAAAACATTATGAATAACACATCCCATCACATAAAACCTACCAAACCCTCTCCAAATTCTAAAAAATTCTAAACCCCTCCCACTACTACATAACCTCATCAATATCAAACAACAATTTATCCTCCATCCTCTAATTTCTCTACATTCCCAATTCCTCAAAACAACAAACACTTCAATCATTACAAATCTACTTACCCCTAACCTCCTTCACTCCAAGGGCGAATTCTGCAGATATCCATCACACTGGCGGCCGCTCGAGCATGCATCTAGAGGGCCCAATTCGCCCTATAGTGAGTCGTATTACAATTCACTGGCCGTCGTTTTACAACGTCGTGACTGGGAAAACCCTGGCGTTACCCAACTTAATCGCCTTGCAGCACATCCCCCTTTCGCCAGCTGGCGTAATAGCGAAGAGGCCCGCACCGATCGCCCTTCCCAACAGTTGCGCAGCCTGAATGGCGAATGGACGCGCCCTGTAGCGGCGCATTAAGCGCGGCGGGTGTGGTGGTTACGCGCAGCGTGACCGCTACACTTGCCAGCGCCCTAGCGCCCGCTCCTTTCGCTTTCTCCTCTTTCTCGCACGTCGCGGCTTTCCCCGTCAGCTTCTAAATCGGGGGGCCTCCCGTAG
>Locus5_clone28
AACATTTAGGTGACACTATAGAATACTCAAGCTATGCATCAAGCTTGGTACCGAGCTCGGATCCACTAGTAACGGCCGCCAGTGTGCTGGAATTCGCCCTTAAAAACCATAAAACCCTATACCTAATCTATCAAATCTCCTACACTAAAATCCCAATCAACCAATAACCCAAACTAATCCCTCAACTAATAACCAACATAACAAACCCATCCAACACCAAACACATAAAAAAATCCACACTAAAAACCATCAACTACATCTACCAAAACATTATAAATAACACATCCCATCACATAAAACCTACCAAACCCTCTCCAAATTCTAAAAAATTCTTAACCCCTCCCACTACTACATAACCTCATCAATATCAAACAACAATTTATCCTCCATCCTCTAATTTCTCTACATTCCCAATTCCTCAAAACAACAAACACTTCAATCATTACAAATCTACTTACCCCTAACCTCCTTCACTCCAAGGGCGAATTCTGCAGATATCCATCACACTGGCGGCCGCTCGAGCATGCATCTAGAGGGCCCAATTCGCCCTATAGTGAGTCGTATTACAATTCACTGGCCGTCGTTTTACAACGTCGTGACTGGGAAAACCCTGGCGTTACCCAACTTAATCGCCTTGCAGCACATCCCCCTTTCGCCAGCTGGCGTAATAGCGAAGAGGCCCGCACCGATCGCCCTTCCCAACAGTTGCGCAGCCTGAATGGCGAATGGACGCGCCCTGTAGCGGCGCATTAAGCGCGGCGGGTGGTGGTGGTTACGCGCAGCGTGACGCTACACTTGCCAGCGCCCTAGCGCCGCTCTTCGCTTCTCCTCTTTCTCGCACGACGCGGCTTTCCCCGTCAGCTTCTAAATCGGGGGCTTCT
>Locus5_clone29
CTCCATTAGGTGACCTATAGAATACTCAAGCTATGCATCAAGCTTGGTACCGAGCTCGGATCCACTAGTAACGGCCGCCAGTGTGCTGGAATTCGCCCTTAAAAACCATAAAACCCTATACCTAATCTATCAAATCTCCTACACTAAAATCCCAATCAACCAATAACCCAAACTAATCCCTCAACTAATAACCAACATAACAAACCCATCCAACGCCAAACACATAAAAAAATCCACACTAAAAACCATCAACTACATCTACCAAAACATTATAAATAACACATCCCATCACATAAAACCTACCAAACCCTCTCCAAATTCTAAAAAATTCTAAACCCCTCCCACTACTGCATAACCTCATCAATATCAAACAGCAATTTATCCTCCATCCTCTAATTTCTCTACATTCCCAATTCCTCAAAACAACAAACACTTCAATCATTACAAATCTACTTACCCCTAACCTCCTTCACTCCAAGGGCGAATTCTGCAGATATCCATCACACTGGCGGCCGCTCGAGCATGCATCTAGAGGGCCCAATTCGCCCTATAGTGAGTCGTATTACAATTCACTGGCCGTCGTTTTACAACGTCGTGACTGGGAAAACCCTGGCGTTACCCAACTTAATCGCCTTGCAGCACATCCCCCTTTCGCCAGCTGGCGTAATAGCGAAGAGGCCCGCACCGATCGCCCTTCCCAACAGTTGCGCAGCCTGAATGGCGAATGGACGCGCCCTGTAGCGGCGCATTAAGCGCGGCGGGTGGTGGTGGTTTACGCGCAGCGTGACCGCTACACTTGCCAGCGCCCTAGCGCCCGCTCTTTCGCCTTCTCCTCTTTCTCGCACGTTCGCGGCTTTCCCCGTCAGCTTCTTAAATCGGGGGCTTCGT
>Locus5_clone30
AAGTCAATTTAAGGTGAAACTATAGAATACTCAAGCTATGCATCAAGCTTGGTACCGAGCTCGGATCCACTAGTAACGGCCGCCAGTGTGCTGGAATTCGCCCTTAAAAACCATAAAACCCTATACCTAATCTATCAAATCTCCTACACTAAAATCCCAATCAACCAATAACCCAAACTAATCCCTCAACTAATAACCAACATAACAAACCCATCCAACACCAAACACATAAAAAAATCCACACTAAAAACCATCAACTACATCTACCAAAACATTATAAATAACACATCCCATCACATAAAACCTACCAAACCCTCTCCAAATTCTAAAAAATTCTAAACCCCTCCCACTACTACATAACCTCATCAATATCAAACAACAATTTATCCTCCATCCTCTAATTTCTCTACATTCCCAATTCCTCAAAACAACAAACACTTCAATCATTACAAATCTACTTACCCCTAACCTCCTTCACTCCAAGGGCGAATTCTGCAGATATCCATCACACTGGCGGCCGCTCGAGCATGCATCTAGAGGGCCCAATTCGCCCTATAGTGAGTCGTATTACAATTCACTGGCCGTCGTTTTACAACGTCGTGACTGGGAAAACCCTGGCGTTACCCAACTTAATCGCCTTGCAGCACATCCCCCTTTCGCCAGCTGGCGTAATAGCGAAGAGGCCCGCACCGATCGCCCTTCCCAACAGTTGCGCAGCCTGAATGGCGAATGGACGCGCCCTGTAGCGGCGCATTAAGCGCGGCGGGTGTGGTGGTTACGCGCAGCGTGACCGCTACACTTGCCAGCGCCCTAGCGCCGCTCTTTCGCTATCCTCCCTTCATTCTCGCACGTTTCGCGGCTTTCCCCGTCAAGCTCTTAAATCGGGGGGCTTCCCCTTTACGT
>Locus5_clone31
AGCATTAGGTGACCTATAGAATACTCAAGCTATGCATCAAGCTTGGTACCGAGCTCGGATCCACTAGTAACGGCCGCCAGTGTGCTGGAATTCGCCCTTAAAAACCATAAAACCCTATACCTAATCTATCAAATCTCCTACACTAAAATCCCAATCAACCAATAACCCAAACTAATCCCTCAACTAATAACCAACATAACAAACCCATCCAACACCAAACACATAAAAAAATCCACACTAAAAACCATCAACTACATCTACCAAAACATTATAAATAACACATCCCATCACATAAAACCTACCAAACCCTCTCCAAATTCTAAAAAATTCTAAACCCCTCCCACTACTACATAACCTCATCAATATCAAACAACAATTTATCCTCCATCCTCTAATTTCTCTACATTCCCAATTCCTCAAAACAACAAACACTTCAATCATTACAAATCTACTTACCCCTAACCTCCTTCACTCCAAGGGCGAATTCTGCAGATATCCATCACACTGGCGGCCGCTCGAGCATGCATCTAGAGGGCCCAATTCGCCCTATAGTGAGTCGTATTACAATTCACTGGCCGTCGTTTTACAACGTCGTGACTGGGAAAACCCTGGCGTTACCCAACTTAATCGCCTTGCAGCACATCCCCCTTTCGCCAGCTGGCGTAATAGCGAAGAGGCCCGCACCGATCGCCCTTCCCAACAGTTGCGCAGCCTGAATGGCGAATGGACGCGCCCTGTAGCGGCGCATTAAGCGCGGCGGGGTGGTGGGTGGTTACGCGCAGCGTGACCGCTACACTTGCCAGCGCCCTAGCGCCCGCTCCTTTCGCTTCTCCTCTTTCTCGCACGTTCGCGGGCTTTCCCCGTCAGCTTCTAAATCGGGGGCTT
>Locus5_clone32
CTCATTTAGGTGACCTATAGAATACTCAAGCTATGCATCAAGCTTGGTACCGAGCTCGGATCCACTAGTAACGGCCGCCAGTGTGCTGGAATTCGCCCTTAAAAACCATAAAACCCTATACCTAATCTATCAAATCTCCTACACTAAAATCCCAATCAACCAATAACCCAAACTAATCCCTCAACTAATAACCAACATAACAAACCCATCCAACACCAAACACATAAAAAAATCCACACTAAAAACCATCAACTACATCTACCAAAACATTATAAATAACACATCCCATCACATAAAACCTACCAAACCCTCTCCAAATTCTAAAAAATTCTAAACCCCTCCCACTACTACATAACCTCATCAATATCAAACAACAATTTATCCTCCATCCTCTAATTTCTCTACATTCCCAATTCCTCAAAACAACAAACACTTCAATCATTACAAATCTACTTACCCCTAACCTCCTTCACTCCAAGGGCGAATTCTGCAGATATCCATCACACTGGCGGCCGCTCGAGCATGCATCTAGAGGGCCCAATTCGCCCTATAGTGAGTCGTATTACAATTCACTGGCCGTCGTTTTACAACGTCGTGACTGGGAAAACCCTGGCGTTACCCAACTTAATCGCCTTGCAGCACATCCCCCTTTCGCCAGCTGGCGTAATAGCGAAGAGGCCCGCACCGATCGCCCTTCCCAACAGTTGCGCAGCCTGAATGGCGAATGGACGCGCCCTGTAGCGGCGCATTAAGCGCGGCGGGGGTGTGGTGGTTACGCGCAGCGTGACCGCTACACTTGCCAGCGCCCTAGCGCCCGCTCCTTTCGCTTCTCCTCTTTCTCGCACGATCGCGGCTTCCCCGTCAGCTTCTAAATCGGGGGCCTCCCCTTTAG
>Locus5_clone33
ATCATTTACGTGAACTATAGAATACTCAAGCTATGCATCAAGCTTGGTACCGAGCTCGGATCCACTAGTAACGGCCGCCAGTGTGCTGGAATTCGCCCTTAAAAACCATAAAACCCTATACCTAATCTATCAAATCTCCTACACTAAAATCCCAATCAACCAATAACCCAAACTAATCCCTCAACTAATAACCAACATAACAAACCCATTCAACACCAAACACATAAAAAAATCCACACTAAAAACCATCAACTACATCTACCAAAACATTATAAATAACACATCCCATCACATAAAACCTACCAAACCCTCTCCAAATTCTAAAAAATTCTAAACCCCTCCCACTACTACATAACCTCATCAATATCAAACAACAATTTATCCTCCATCCTCTAATTTCTCTACATTCCCAATTCCTCAAAACAACAAACACTTCAATCATTACAAATCTACTTACCCCTAACCTCCTTCACTCCAAGGGCGAATTCTGCAGATATCCATCACACTGGCGGCCGCTCGAGCATGCATCTAGAGGGCCCAATTCGCCCTATAGTGAGTCGTATTACAATTCACTGGCCGTCGTTTTACAACGTCGTGACTGGGAAAACCCTGGCGTTACCCAACTTAATCGCCTTGCAGCACATCCCCCTTTCGCCAGCTGGCGTAATAGCGAAGAGGCCCGCACCGATCGCCCTTCCCAACAGTTGCGCAGCCTGAATGGCGAATGGACGCGCCCTGTAGCGGCGCATTAAGCGCGGCGGGTGTGGTGGTTACGCGCAGCGTGACCGCTACACTTGCCAGCGCCCTAGCGCCCGCTCCTTTCGCTTCTCCTCTTCTCGCACGACGCGGCTTTCCCCGTCAGCTTCTAAATCGGGGGCCTCTCCCATTA
>Locus5_clone34
CTCCATTTAGGTGACCTATAGAATACTCAAGCTATGCATCAAGCTTGGTACCGAGCTCGGATCCACTAGTAACGGCCGCCAGTGTGCTGGAATTCGCCCTTAAAAACCATAAAACCCTATACCTAATCTATCAAATCTCCTACACTAAAATCCCAATCAACCAATAACCCAAACTAATCCCTCAACTAATAACCAACATAACAAACCCATCCAACACCAAACACATAAAAAAATCCACACTAAAAACCATCAACTACATCTACCAAAACATTATAAATAACACATCCCATCACATAAAACCTACCAAACCCTCTCCAAATTCTAAAAAATTCTAAACCCCTCCCACTACTACATAACCTCATCAATATCAAACAACAATTTATCCTCCATCCTCTAATTTCTCTACATTCCCAATTCCTCAAAACAACAAACACTTCAATCATTACAAATCTACTTACCCTAACCTCCTTCACTCCAAGGGCGAATTCCGGAAAAATCCATCACACTGGCGGCCGCTTCAACATTGATCTAGAGGGCCCAATTTCGCCTATAATGAATCCGTATACCATTCACTTGGCCTTCGTTTACCACGTCCTGACTGGGAAAACCCTGGCGTTACCCAACCTAATCCCCCTGCAGCACATCCCCCTTTCGCCAGCTGGCGTAATAACGAAAAAGCCCGCACCGATCGCCCTTTCCCAACAAGTTGCGCCAGGCTGAATTGGCCGAAATGGACGCCGCCCTTGTTAGCCGCGCCATTAAGCGCCGGCGGGTGTGTGGTGGTTACGCCGCAGCGTGAACCGCTACAACTTGCCAGCGCCCTAGCGCCCGCCTCCTTCGCTTTCTCCACTTTCTCGCCACGTCGCGGCTTCCCCGTCAGCTTCTAAATCGGGGCTCTC
>Locus5_clone35
CTCATTTTACGTGACCTATAGAATACTCAAGCTATGCATCAAGCTTGGTACCGAGCTCGGATCCACTAGTAACGGCCGCCAGTGTGCTGGAATTCGCCCTTAAACCATAAAACCCTATACCTAATCTATCAAATCTCCTACACTAAAATCCCAATCAACCAATAACCCAAACTAATCCCTCAACTAATAACCAACATAACAAACCCATCCAACACCAAACACATAAAAAAATCCACACTAAAAACCATCGACTACATCTACCAAAACATTATAAATAACACATCCCATCACATAAAACCTACCAAACCCTCTCCAAATTCTAAAAAATTCTAAACCCCTCCCACTACTACATAACCTCATCAATATCAAGCAACAATTTATCCTCCATCCTCTAATTTCTCTACATTCCCAATTCCTCAAAACAACAAACACTTCAATCATTACAAATCTACTTACCCCTAACCTCCTTCACTCCAAGGGCGAATTCTGCAGATATCCATCACACTGGCGGCCGCTCGAGCATGCATCTAGAGGGCCCAATTCGCCCTATAGTGAGTCGTATTACAATTCACTGGCCGTCGTTTTACAACGTCGTGACTGGGAAAACCCTGGCGTTACCCAACTTAATCGCCTTGCAGCACATCCCCCTTTCGCCAGCTGGCGTAATAGCGAAGAGGCCCGCACCGATCGCCCTTCCCAACAGTTGCGCAGCCTGAAATGGCGAATGGACGCGCCCTGTAGCGGCGCATAAGCGCGGGCGGTGTTTTTGTGGTTAACCGCGCAGCCGGTGACCGCTACACTTGCCAGCGCCCTAGCGCCCGCCTCCTTTCGCTTTCTCCCTCTTTCTCGCCACGTTCGCCGGCTTTCCCGTCAAGCCTCTCTAAATCGGGGGGGCCCTCCCCTTTTAAGGGG
>Locus5_clone36
CTCATTTAGGTGACCTATAGAATACTCAAGCTATGCATCAAGCTTGGTACCGAGCTCGGATCCACTAGTAACGGCCGCCAGTGTGCTGGAATTCGCCCTTAAAAACCATAAAACCCTATACCTAATCTATCAAATCTCCTACACTAAAATCCCAATCAACCAATAACCCAAACTAATCCCTCAACTAATAACCAACATAACAAACCCATCCAACACCAAACACATAAAAAAATCCACACTAAAAACCATCAACTACATCTACCAAAACATTATAAATAACACATCCCATCACATAAAACCTACCAAACCCTCTCCAAATTCTAAAAAATTCTAAACCCCTCCCACTACTACATAACCTCATCAATATCAAACAACAATTTATCCTCCATCCTCTAATTTCTCTACATTCCCGATTCCTCAAAACAACAAACACTTCAATCATTACAAATCTACTTACCCCTAACCTCCTTCACTCCAAGGGCGAATTCTGCAGATATCCATCACACTGGCGGCCGCTCGAGCATGCATCTAGAGGGCCCAATTCGCCCTATAGTGAGTCGTATTACAATTCACTGGCCGTCGTTTTACAACGTCGTGACTGGGAAAACCCTGGCGTTACCCAACTTAATCGCCTTGCAGCACATCCCCCTTTCGCCAGCTGGCGTAATAGCGAAGAGGCCCGCACCGATCGCCCTTCCCAACAGTTGCGCAGCCTGAATGGCGAATGGACGCGCCCTGTAGCGGCGCATTAAGCGCGGCGGGTGTGGTGGGTTACGCGCAGCGTGACCGCTACACTTGCCAGCGCCCTAGCGCCCGCTCCTTTCGCTTTCTTCCTTCTTTCTCGCACGTTTCGCGGGCTTTCCCCGTCAAGCTTCTAAATCGGGGGCCTTCCC
>Locus6_clone1
CTCCCATTAGGGTGACCTATAGAATACTCAAGCTATGCATCAAGCTTGGTACCGAGCTCGGATCCACTAGTAACGGCCGCCAGTGTGCTGGAATTCGCCCTTAAAAACCATAAAACCCTATACCTAATCTATCAAATCTCCCTTTTTCACTTCCCACCTTTTTACATTCCCCATCCAAAAAAAACCCACTAAATAAAAAAAAAAAAAACAAAACACAACCACACTATCATATAACCACAAAAAAATCACATCAACAAATAACATTCATCCAAATTCACTCCATACTTCACCTCCCTCTAATCTACAAATCATTATTAATAAAAATAAAACAAAAAATATTTAACCACTTTACTATTTAATATTTCTTATAAACTACTAACCAACAACACACATTATCATACCTATCCTCTAACTAAACACTAAAAAACAACAAAAACAAAAACACAACCCAATAACTCAAAAATCTACTTACCCCTAACCTCCTTCACTCCAAGGGCGAATTCTGCAGATATCCATCACACTGGCGGCCGCTCGAGCATGCATCTAGAGGGCCCAATTCGCCCTATAGTGAGTCGTATTACAATTCACTGGCCGTCGTTTTACAACGTCGTGACTGGGAAAACCCTGGCGTTACCCAACTTAATCGCCTTGCAGCACATCCCCCTTTCGCCAGCTGGCGTAATAGCGAAGAGGCCCGCACCGATCGCCCTTCCCAACAGTTGCGCAGCCTGAATGGCGAATGGACGCGCCCTGTAGCGGCGCATTAAGCGCGGCGGGGTGTGGTGGTTTACGCGCAGCGTGACCGCTACACTTGCCAGCGCCCTAGCGCCCGCTCTTTTCGCTTTCTTCCCTTCCTTTCTCGCCACGTTCGCCGGCTTTCCCCGTTCAAGCTTCTTAAATCCG
>Locus6_clone2
GTCATTAGGTGACCTATAGAATACTCAAGCTATGCATCAAGCTTGGTACCGAGCTCGGATCCACTAGTAACGGCCGCCAGTGTGCTGGAATTCGCCCTTAAAAACCATAAAACCCTATACCTAATCTATCAAATCTCCCTTTTTCACTTCCCACCTTTTTACATTCCCCATCCAAAAAAAACCCACTAAATAAAAAAAAAAAAAAAAACAAAACACAACCACACTATCATATAACCACAAAAAAATCACATCAACAAATAACATTCATCCAAATTCACTCCATACTTCACCTCCCTCTAATCTACAAATCATTATTAATAAAAATAAAACAAAAAATATTTAACCACTTTACTATTTAATATTTCTTATAAACTACTAACCAACAACACACATTATCATACCTATCCTCTAATTAAACACTAAAAAACAACAAAAACAAAAACACAACCCAATAACTCAAAAATCTACTTACCCCTAACCTCCTTCACTCCAAGGGCGAATTCTGCAGATATCCATCACACTGGCGGCCGCTCGAGCATGCATCTAGAGGGCCCAATTCGCCCTATAGTGAGTCGTATTACAATTCACTGGCCGTCGTTTTACAACGTCGTGACTGGGAAAACCCTGGCGTTACCCAACTTAATCGCCTTGCAGCACATCCCCCTTTCGCCAGCTGGCGTAATAGCGAAGAGGCCCGCACCGATCGCCCTTCCCAACAGTTGCGCAGCCTGAATGGCGAATGGACGCGCCCTGTAGCGGCGCATTAAGCGCGGCGGGGGTGGTGGGTGGTTACGCGCAGCGTGACCGCTACACTTGCCAGCGCCCTAGCGCCGCTCGTTCGCTTCTCCCTCTTTTCTCGCCACGTCGCCGGCTTTCCCCGTCAGCTCTCTAAATCG
>Locus6_clone3
CTCATTTAGGTGACCTATAGAATACTCAAGCTATGCATCAAGCTTGGTACCGAGCTCGGATCCACTAGTAACGGCCGCCAGTGTGCTGGAATTCGCCCTTAAAAACCATAAAACCCTATACCTAATCTATCAAATCTCCCTTTTTCACTTCCCACCTTTTTACATTCCCCATCCAAAAAAAACCCACTAAATAAAAAAAAAAAAAAAACAAAACACAACCACACTATCATATAACCACAAAAAAATCACATCAACAAATAACATTCATCCAAATTCACTCCATACTTCACCTCCCTCTAATCTACAAATCATTATTAATAAAAATAAAACAAAAAATATTTAACCACTTTACTATTTAATATTTCTTATAAACTACTAACCAACAACACACATTATCATACCTATCCTCTAATTAAACACTAAAAAACAACAAAAACAAAAACACAACCCAATAACTCAAAAATCTACTTACCCCTAACCTCCTTCACTCCAAGGGCGAATTCTGCAGATATCCATCACACTGGCGGCCGCTCGAGCATGCATCTAGAGGGCCCAATTCGCCCTATAGTGAGTCGTATTACAATTCACTGGCCGTCGTTTTACAACGTCGTGACTGGGAAAACCCTGGCGTTACCCAACTTAATCGCCTTGCAGCACATCCCCCTTTCGCCAGCTGGCGTAATAGCGAAGAGGCCCGCACCGATCGCCCTTCCCAACAGTTGCGCAGCCTGAATGGCGAATGGACGCGCCCTGTAGCGGCGCATTAAGCGCGGCGGGGTGGTGGTGGTTACGCGCAGCGTGACCGCTACACTTGCCAGCGCCCTAGCGCCGCTCTTTCGCTTTCTTCCCTTCTTTTCTCGCCACGTTCGCCGGCTTTCCCCGTCAGGCCTCTCTTAAATCG
>Locus6_clone4
CCCATTTACGTGACCTATAGAATACTCAAGCTATGCATCAAGCTTGGTACCGAGCTCGGATCCACTAGTAACGGCCGCCAGTGTGCTGGAATTCGCCCTTAAAAACCATAAAACCCTATACCTAATCTATCAAATCTCCCTTTTTCACTTCCCACCTTTTTACATTCCCCATCCAAAAAAACCCCACAAAATAAAAAAAAAAAAAAAAAAACAAAACACAACCACACTATCATATAACCACAAAAAAATCACATCAACAAATAACATTCATCCAAATTCACTCCATACTTCACCTCCCTCTAACCTACAAATCATTATTAATAAAAATAAAACAAAAAATATTTAACCACTTTACTATTTAATATTTCTTATAAACTACTAACCAACAACACACATTATCATACCTATCCTCTAATTAAACACTAAAAAACAACAAAAACAAAAACACAACCCAATAACTCAAAAATCTACTTACCCCTAACCTCCTTCACTCCAAGGGCGAATTCGGCAAATATCCATCACACTGGCGGCCGCTCGAGCATGCATCTAGAGGGCCCAATTCGCCCTATAGTGAGTCGTATTACAATTCACTGGCCGTCGTTTTACAACGTCGTGACTGGGAAAACCCTGGCGTTACCCAACTTAATCGCCTTGCAGCACATCCCCCTTTCGCCAGCTGGCGTAATAGCGAAGAGGCCCGCACCGATCGCCCTTCCCAACAGTTGCGCAGCCTGAATGGCGAATGGAACGCGCCCTGTAGCGGGCGCATTAGCGCGGCGGGGTGGTGGTGGTTACGCGCAGCGTGACCGCTAACACTGCAGGCGCCTAGCGTCGCTCTTCGCTTCTCGTCCTTTCTCGCACGTCGCGGCTTCCCGTCAGCTCTT
>Locus6_clone5
CACATTTTGGTGACCTATAGAATACTCAAGCTATGCATCAAGCTTGGTACCGAGCTCGGATCCACTAGTAACGGCCGCCAGTGTGCTGGAATTCGCCCTTAAAAACCATAAAACCCTATACCTAATCTATCAAATCTCCCTTTTTCACTTCCCACCTTTTTACATTCCCCATCCAAAAAAAACCCACTAAATAAAAAAAAAAAAAAAACAAAACACAACCACACTATCATATAACCACAAAAAAATCACATCAACAAATAACATTCATCCAAATTCACTCCATACTTCACCTCCCTCTAATCTACAAATCATTATTAATAAAAATAAAACAAAAAATATTTAACCACTTTACTATTTAATATTTCTTATAAACTACTAACCAACAACACACATTATCATACCTATCCTCTAATTAAACACTAAAAAACAACAAAAACAAAAACACAACCCAATAACTCAAAAATCTACTTACCCCTAACCTCCTTCACTCCAAGGGCGAATTCTGCAGATATCCATCACACTGGCGGCCGCTCGAGCATGCATCTAGAGGGCCCAATTCGCCCTATAGTGAGTCGTATTACAATTCACTGGCCGTCGTTTTACAACGTCGTGACTGGGAAAACCCTGGCGTTACCCAACTTAATCGCCTTGCAGCACATCCCCCTTTCGCCAGCTGGCGTAATAGCGAAGAGGCCCGCACCGATCGCCCTTCCCAACAGTTGCGCAGCCTGAATGGCGAATGGACGCGCCCTGTAGCGGCGCATTAAGCGCGGCGGGGTGGTGGTGGTTACGCGCAGCGTGACCGCTACACTTGCCAGCGCCCTAGCGGCCGCTTCTTCGCTTCTCCTCTTTCTCGCACGTCGCGGCTTCCCCGTCAGCTCTAAATCG
>Locus6_clone6
CCCATTTAGGTGACCTATAGAATACTCAAGCTATGCATCAAGCTTGGTACCGAGCTCGGATCCACTAGTAACGGCCGCCAGTGTGCTGGAATTCGCCCTTAAAAACCATAAAACCCTATACCTAATCTATCAAATCTCCCTTTTTCACTTCCCACCTTTTTACATTCCCCATCCAAAAAAAACCCACTAAATAAAAAAAAAAAAAAAAACAAAACACAACCACACTATCATATAACCACAAAAAAATCACATCAACAAATAACATTCATCCAAATTCACTCCATACTTCACCTCCCTCTAATCTACAAATCATTATTAATAAAAATAAAACAAAAAATATTTAACCACTTTACTATTTAATATTTCTTATAAACTACTAACCAACAACACACATTATCATACCTATCCTCTAATTAAACACTAAAAAACAACAAAAACAAAAACACAACCCAATAACTCAAAAATCTACTTACCCCTAACCTCCTTCACTCCAAGGGCGAATTCTGCAGATATCCATCACACTGGCGGCCGCTCGAGCATGCATCTAGAGGGCCCAATTCGCCCTATAGTGAGTCGTATTACAATTCACTGGCCGTCGTTTTACAACGTCGTGACTGGGAAAACCCTGGCGTTACCCAACTTAATCGCCTTGCAGCACATCCCCCTTTCGCCAGCTGGCGTAATAGCGAAGAGGCCCGCACCGATCGCCCTTCCCAACAGTTGCGCAGCCTGAATGGCGAATGGACGCGCCCTGTAGCGGCGCATTAAGCGCGGCGGGGTGGTGGTGGCACGCGCAGCGTGACCGCTACACTTGCCAGCGCCCTAGCGCCGCTCTTCGCTTTCTTCCTCTTTCTCGCACGTCGCCGGCTTTCCCCGTCAGCTTCT
>Locus6_clone7
CTCATTTAGGTGAACTATAGAATACTCAAGCTATGCATCAAGCTTGGTACCGAGCTCGGATCCACTAGTAACGGCCGCCAGTGTGCTGGAATTCGCCCTTAAAAACCATAAAACCCTATACCTAATCTATCAAATCTCCCTTTTTCACTTCCCACCTTTTTACATTCCCCATCCAAAAAAAACCCACTAAATAAAAAAAAAAAAAAAAAAAACAAAACACAACCACACTATCATATAACCACAAAAAAATCACATCAACAAATAACATTCATCCAAATTCACTCCATACTTCACCTCCCTCTAATCTACAAATCATTATTAATAAAAATAAAACAAAAAATATTTAACCACTTTACTATTTAATATTTCTTATAAACTACTAACCAACAACACACATTATCATACCTATCCTCTAATTAAACACTAAAAAACAACAAAAACAAAAACACAACCCAATAACTCAAAAATCTACTTACCCCTAACCTCCTTCACTCCAAGGGCGAATTCTGCAGATATCCATCACACTGGCGGCCGCTCGAGCATGCATCTAGAGGGCCCAATTCGCCCTATAGTGAGTCGTATTACAATTCACTGGCCGTCGTTTTACAACGTCGTGACTGGGAAAACCCTGGCGTTACCCAACTTAATCGCCTTGCAGCACATCCCCCTTTCGCCAGCTGGCGTAATAGCGAAGAGGCCCGCACCGATCGCCTCTTCCCAACAGTTGCGCAGCCTGAATGGCGAATGGACGCGCCCTGTAGCGGCGCATTAAGCGCGGCGGGTGTGGTGATTACGCGCAGCGTGACCGCTACACTTGCCAGCGCCCTAGCGCCGCTCTTTCGCTTTTCTTCCCTTTCTTTTCTCGCACGTTCGGCGGGTCTTTTCCCTCGATCAAGCTCTT
>Locus6_clone8
CGCAATTTAAGGTGACACTATAGAATACTCAAGCTATGCATCAAGCTTGGTACCGAGCTCGGATCCACTAGTAACGGCCGCCAGTGTGCTGGAATTCGCCCTTAAAAACCATAAAACCCTATACCTAATCTATCAAATCTCCCTTTTTCACTTCCCACCTTTTTACATTCCCCATCCAAAAAAAACCCACTAAATAAAAAAAAAAAAAAAAACAAAACACAACCACACTATCATATAACCACAAAAAAATCACATCAACAAATAACATTCATCCAAATTCACTCCATACTTCACCTCCCTCTAATCTACAAATCATTATTAATAAAAATAAAACAAAAAATATTTAACCACTTTACTATTTAATATTTCTTATAAACTACTAACCAACAACACACATTATCATACCTATCCTCTAATTAAACACTAAAAAACAACAAAAACAAAAACACAACCCAATAACTCAAAAATCTACTTACCCCTAACCTCCTTCACTCCAAGGGCGAATTCTGCAGATATCCATCACACTGGCGGCCGCTCGAGCATGCATCTAGAGGGCCCAATTCGCCCTATAGTGAGTCGTATTACAATTCACTGGCCGTCGTTTTACAACGTCGTGACTGGGAAAACCCTGGCGTTACCCAACTTAATCGCCTTGCAGCACATCCCCCTTTCGCCAGCTGGCGTAATAGCGAAGAGGCCCGCACCGATCGCCCTTCCCAACAGTTGCGCAGCCTGAATGGCGAATGGACGCGCCCTGTAGCGGCGCATTAAGCGCGGCGGGTGTGGTGGTTTACGCGCAGCGTGACCGCTACACTTGCCAGCGCCCTAGCGGCCGCTCTTTCGCTTTCTCCTTCTTTTCTCGCCACGTTCGCGGGCTTTCCCCGTCAAGCTTCTTAAATC
>Locus6_clone9
CGTCATTTTAGGTGAACTATAGAATACTCAAGCTATGCATCAAGCTTGGTACCGAGCTCGGATCCACTAGTAACGGCCGCCAGTGTGCTGGAATTCGCCCTTAAAAACCATAAAACCCTATACCTAATCTATCAAATCTCCCTTTTTCACTTCCCACCTTTTTACATTCCCCATCCAAAAAAAACCCACTAAATAAAAAAAAAAAAAAAACAAAACACAACCACACTATCATATAACCACAAAAAAATCACATCAACAAATAACATTCATCCAAATTCACTCCATACTTCACCTCCCTCTAATCTACAAATCATTATTAATAAAAATAAAACAAAAAATATTTAACCACTTTACTATTTAATATTTCTTATAAACTACTAACCAACAACACACATTATCATACCTATCCTCTAATTAAACACTAAAAAACAACAAAAACAAAAACACAACCCAATAACTCAAAAATCTACTTACCCCTAACCTCCTTCACTCCAAGGGCGAATTCTGCAGATATCCATCACACTGGCGGCCGCTCGAGCATGCATCTAGAGGGCCCAATTCGCCCTATAGTGAGTCGTATTACAATTCACTGGCCGTCGTTTTACAACGTCGTGACTGGGAAAACCCTGGCGTTACCCAACTTAATCGCCTTGCAGCACATCCCCCTTTCGCCAGCTGGCGTAATAGCGAAGAGGCCCGCACCGATCGCCCTTTCCCAACAGTTGCGCAGCCTGAATGGCGAATGGACGCGCCCTGTAGCGGCGCATTAAGCGCGGCGGGTGTGGTGTTACGCGCAGCGTGACCGCTACACTTGCCAGCGCCCTTAGCGCCCGCTCTTTCGCTTTCTTCCCTTTCCTTTCTCGCCACGTTCGCCGGGCTTTCCCCGTTCAAGCTCTTAAATCC
>Locus6_clone10
CTCATTTAGGTGACCTATAGAATACTCAAGCTATGCATCAAGCTTGGTACCGAGCTCGGATCCACTAGTAACGGCCGCCAGTGTGCTGGAATTCGCCCTTAAAAACCATAAAACCCTATACCTAATCTATCAAATCTCCCTTTTTCACTTCCCACCTTTTTACATTCCCCATCCAAAAAAAACCCACTAAATAAAAAAAAAAAAAAAACAAAACACAACCACACTATCATATAACCACAAAAAATCACATCAACAAATAACATTCATCCAAATTCACTCCATACTTCACCTCCCTCTAATCTACAAATCATTATTAATAAAAATAAAACAAAAAATATTTAACCACTTTACTATTTAATATTTCTTATAAACTACTAACCAACAACACACATTATCATACCTATCCTCTAATTAAACACTAAAAAACAACAAAAACAAAAACACAACCCAATAACTCAAAAATCTACTTACCCCTAACCTCCTTCACTCCAAGGGCGAATTCTGCAGATATCCATCACACTGGCGGCCGCTCGAGCATGCATCTAGAGGGCCCAATTCGCCCTATAGTGAGTCGTATTACAATTCACTGGCCGTCGTTTTACAACGTCGTGACTGGGAAAACCCTGGCGTTACCCAACTTAATCGCCTTGCAGCACATCCCCCTTTCGCCAGCTGGCGTAATAGCGAAGAGGCCCGCACCGATCGCCCTTCCCAACAGTTGCGCAGCCTGAATGGCGAATGGACGCGCCCTGTAGCGGCGCATTAAGCGCGGCGGGGTGGTGGGTGGTTACGCGCAGCGTGACCGCTACACTTGCCAGCGCCCTAGCGCCGCTCTTCGCTTTCTCCTCGTTTCTCGCCACGTTCGCCGGCTTTCCCCGTCAGCTTCTAAATCG
>Locus6_clone11
CGAATTTTAGGTGACACTATAGAATACTCAAGCTATGCATCAAGCTTGGTACCGAGCTCGGATCCACTAGTAACGGCCGCCAGTGTGCTGGAATTCGCCCTTAAAAACCATAAAACCCTATACCTAATCTATCAAATCTCCCTTTTTCACTTCCCACCTTTTTACATTCCCCATCCAAAAAAAACCCACTAAATAAAAAAAAAAAAAAAACAAAACACAACCACACTATCATATAACCACAAAAAAATCACATCAACAAATAACATTCATCCAAATTCACTCCATACTTCACCTCCCTCTAATCTACAAATCATTATTAATAAAAATAAAACAAAAAATATTTAACCACTTTACTATTTAATATTTCTTATAAACTACTAACCAACAACACACATTATCATACCTTTCCTCTAATTAAACACTAAAAAACAACAAAAACAAAAACACAACCCAATAACTCAAAAATCTACTTACCCCTAACCTCCTTCACTCCAAGGGCGAATTCTGCAGATATCCATCACACTGGCGGCCGCTCGAGCATGCATCTAGAGGGCCCAATTCGCCCTATAGTGAGTCGTATTACAATTCACTGGCCGTCGTTTTACAACGTCGTGACTGGGAAAACCCTGGCGTTACCCAACTTAATCGCCTTGCAGCACATCCCCCTTTCGCCAGCTGGCGTAATAGCGAAGAGGCCCGCACCGATCGCCCTTTCCCAACAGTTGCGCAGCCTGAATGGCGAATGGACGCGCCCTGTAGCGGCGCATTAAGCGCGGCGGGGGTGGTGGGTGGTTACGCGCAGCGTGACCGCTACACTTTGCCAGCGCCCTAGCGCGCTCTTTCGCTTTTCTTCCTTCTTTTCTCGCCACGTTTCGCCGGCTTTCCCCGTCAGGCTCTCTT
>Locus6_clone12
ACCATTTAGGTGACACTATAGAATACTCAAGCTATGCATCAAGCTTGGTACCGAGCTCGGATCCACTAGTAACGGCCGCCAGTGTGCTGGAATTCGCCCTTAAAAACCATAAAACCCTATACCTAATCTATCAAATCTCCCTTTTTCACTTCCCACCTTTTTACATTCCCCATCCAAAAAAAACCCACTAAATAAAAAAAAAAAAAAAAACAAAACACAACCACACTATCATATAACCACAAAAAAATCACATCAACAAATAACATTCATCCAAATTCACTCCATACTTCACCTCCCTCTAATCTACAAATCATTATTAATAAAAATAAAACAAAAAATATTTAACCACTTTACTATTTAATATTTCTTATAAACTACTAACCAACAACACACATTATCATACCTATCCTCTAATTAAACACTAAAAAACAACAAAAACAAAAACACAACCCAATAACTCAAAAATCTACTTACCCCTAACCTCCTTCACTCCAAGGGCGAATTCTGCAGATATCCATCACACTGGCGGCCGCTCGAGCATGCATCTAGAGGGCCCAATTCGCCCTATAGTGAGTCGTATTACAATTCACTGGCCGTCGTTTTACAACGTCGTGACTGGGAAAACCCTGGCGTTACCCAACTTAATCGCCTTGCAGCACATCCCCCTTTCGCCAGCTGGCGTAATAGCGAAGAGGCCCGCACCGATCGCCCTTCCCAACAGTTGCGCAGCCTGAATGGCGAATGGACGCGCCCTGTAGCGGCGCATTAAGCGCGGCGGGGTGGTGGTGGTTACGCGCAGCGTGACCGCTACACTTGCCAGCGCCTAGCGCCGCTCTTCGCTTTCTTCCTTCTTTCTCGCCACGTTCGCGGGCTTTCCCCGTCAGC
