# Supplementary material for: Unlinking the methylome pattern from nucleotide sequence, revealed by large-scale in vivo genome engineering and methylome editing in medaka fish
Source: PLoS Genet. 2017 Dec 21;13(12):e1007123. doi: 10.1371/journal.pgen.1007123 (PMC5755920; doi:10.1371/journal.pgen.1007123)
Supplement: S1 Dataset — (ZIP) [file pgen.1007123.s015.zip › S1_Dataset/Fig4C_synthetic_HyperMDs_for_cloning.fasta]

>synthetic_insert_Locus1
GGTTAGGGGTAAGTAGATCTCCATCAAGGTGCACATCACCATGGGGGAGCAGACTCTCTTCAAGCGAAGAGCTGCACATCAGCAGAAACGGTCCCCAAGCATCCCAGGCTTTTGTGGTCATCGCTGCGGCGACGAGACTCCAGCTGCTGACGGATCAGTTTCGTCGAACCCTCCTCCCCAAAGCAGAGCTCTGCTGTCCGCACTGACAGGTCTCGCAGCTCCGCAGGTGGGAGGTCCAGCAGTGTAGCGCCCTCTAACGCCAGGCCTGGGTGTGTGAGAAGTCCCCTTTGGCGTCCAGCCCTCCATGGCCAGTCGCCAGGTTGACCTGAGCCAGGTGTGGTTCCAGTGTTGTTGAGCCATTGCGTTGTGAAGGTTCAGCTGGGCTGAGATCTGATAGATTAGGTAT
>synthetic_insert_Locus2
GGTTAGGGGTAAGTAGATCTGGGCAGAGCTCGGAGCGCTAGCTAACGCAGTGTGTGAGCTTCGAAGCAGAAAGGCCGCTCAGTCCTTAGAAACCATTCAAACAATCACGTGGATTTGTGTTTCCAGTTGTGTCCCGACAAAATAAAGGCTGACGTGCAGCCAAGATGCAGATTGGAGCGTTTCACGCATGGATTTATGTTCATGCTAATGTTGTTAGCCCGTGTTAGCATACTGCTAATCCTGGCTTCCGGCTCCGTTTTTCAACAGAAAAAGCACTGACCAAAGGATTGAAATTAAAATGATGAGCGAAAAGGCGCTTCATAATAACCGTAACATTAATAAAAGCAAGATCTGATAGATTAGGTAT
>synthetic_insert_Locus3
GGTTAGGGGTAAGTAGATCTAAAAGTCTCAACACTGCCTCCGTGTGGCGTAATGTGCAACTGCATGAAAAAGAGTCCGCTGCATTAGACTGATCCCACGTGGGATTTCAATGATGTCTGCCTCCGTCGTTGTGATTGGCCAATGCAGAACCGCTCCCTGAGTATGCTTTTGCTGCGCGGGAAAGCCCGCGTTGAACGCACCAGAAATTAGACGGCCCCGTCCTGCCGAATCCCATGCTTCGGTCCTGACGACGTTGGTTCAGGATGATTTTTCTGCGTTGTGTTTTTGTTGTGGAACGACAGGACAGCCAGCTTGTCTTTTATTTCGCGTTGTATTCTCGGAAATGTCTGCACAACATAAAGGGTGATGGTCAAACATGGAAGGCTCTAGATCTGATAGATTAGGTAT
>synthetic_insert_Locus4
GGTTAGGGGTAAGTAGATCTGAAGTAAACAGTGTTCCATATGCCTCCTCCTCCATGAAACGTTCTGTTTCAGCATAAAACAATAAAGAGGAATGAAAACGTTGAACGTACCAAAAATTGCTCCTCCTGCGTTCACTTGCTGCTCTGTTTGCTCACTACTTTGATCTCATAAATTTATGAAAAAAAACTCGTAAATTTGCGATTTTTAAATCTCGTAATTTTACTTATTCATTTTTTTTGTGTCGTGTCATCTATCAGATAGACGTGAAACAAAAACCTAATTTACTTCCATCAGTTGTTTGATTGGAGTCAGAAGCTGCGTTTAGATGGACAAAAGTCATCGGAAAGAACGCCTGATCGGAAGAAAAGTGAGATCTGATAGATTAGGTAT
>synthetic_insert_Locus5
GGTTAGGGGTAAGTAGATCTGCAACGACCGAAGCGTCTGCTGCTTTGAGGAACCGGGAACGTAGAGAAACCAGAGGATGGAGGACAAACCGCCGTCTGATATCGATGAGGCCATGCAGCAGTGGGAGGGGCCCAGAACCCTCCAGAACCTGGAGAGGGCCCGGCAGGTCCCACGTGACGGGACGCGTCACTCACAATGTCCTGGCAGATGTAGCCGATGGCCTCCAGCGTGGACTCCTTCATGTGCTCGGTGCTGGACGGGTCCGTCACGTTGGCCACCAGCTGAGGGATCAGCTCGGGCCACTGGTTGACCGGGATCTCAGCGCAGGAGATCTGATAGATTAGGTAT
>synthetic_insert_Locus6
GGTTAGGGGTAAGTAGATCTTTGAGTCACCGGGCTGTGTTTTTGTCTTTGCTGCCCTCTAGTGTCCAATCAGAGGACAGGCATGACAATGTGTGCTGTCGGCCAGCAGCTTACAAGAAATACTAAATAGCAAAGTGGTTAAATACTTCCTGCCTTACTTTCATCAACAACGACTTGCAGATTAGAGGGAGGTGAAGTATGGAGCGAATTTGGACGAATGTCACCCGCTGATGTGATTCCTCTGTGGTCACATGACAGCGTGGCTGCGTTTCGCTTCCCTCCTCCTCCTCATCCAGTGGGTTTCTTTTGGACGGGGAACGCAAAAAGGCGGGAAGTGAAAAAGGGAGATCTGATAGATTAGGTAT
