# Supplementary material for: Unlinking the methylome pattern from nucleotide sequence, revealed by large-scale in vivo genome engineering and methylome editing in medaka fish
Source: PLoS Genet. 2017 Dec 21;13(12):e1007123. doi: 10.1371/journal.pgen.1007123 (PMC5755920; doi:10.1371/journal.pgen.1007123)
Supplement: S1 Dataset — (ZIP) [file pgen.1007123.s015.zip › S1_Dataset/Fig4D_BSP.fasta]

>Locus1_clone1
AGCATTTACGTGAACTATAGAATACTCAAGCTATGCATCAAGCTTGGTACCGAGCTCGGATCCACTAGTAACGGCCGCCAGTGTGCTGGAATTCGCCCTTAAAAACCATAAAACCCTATACCTAATCTATCAAATCTACATCATCCTCTTCATCATTAATTACATTATCCACAAATTCTATTATTTATTTAATTAACGCGCACTTTATCACAACATTTCCGAATAAAATTTTTATCTATACACACACCTCTTTAAACTAATCCAACTACAAACTCCACAATCTTTAAAACACAATCTCTACCAAAACTTCCAAATCCATACTACAAACGAATCTCTAACGCTACGAACCCCGCTACCTTATACACGTACCGCGTACGTAATAAACACTCCCGTATATCGCTATACTACGACGAATCTCACTTAAAACAAATACGCGACGTTAATCATCCCAACGATACCTCCAATATTTATTACACACTCTTAAATAATAATAATTCAAACGTACATAAATTTATAAAACTTTCTTTAATTCAAATCTACTTACCCCTAACCTCCTTCACTCCAAGGGCGAATTCTGCAGATATCCATCACACTGGCGGCCGCTCGAGCATGCATCTAGAGGGCCCAATTCGCCCTATAGTGAGTCGTATTACAATTCACTGGCCGTCGTTTTACAACGTCGTGACTGGGAAAACCCTGGCGTTACCCAACTTAATCGCCTTGCAGCACATCCCCCTTTCGCCAGCTGGCGTAATAGCGAAGAGGCCCGCACCGATCGCCCTTTCCCAACAGTTGCGCAGCCTGAATGGCGAATGGACGCGCCCTGTAGCCGCGCATAGCGCGCAGTGTGTGTACGCGCAGCGTGACGCTACACTGCAGCGCCCTAGCGCCCGCTC
>Locus1_clone2
CCGCATTTAGGTGACACTATAGAATACTCAAGCTATGCATCAAGCTTGGTACCGAGCTCGGATCCACTAGTAACGGCCGCCAGTGTGCTGGAATTCGCCCTTAAAAACCATAAAACCCTATACCTAATCTATCAAATCTACATCATCCTCTTCATCATTAATTACATTATCCACAAATTCTATTATTTATTTAATTAACGCGCACTTTATCACAACATTTCCGAATAAAATTTTTATCTATACACACACCTCTTTAAACTAATCCAACTACAAACTCCACAATCTTTAAAACACAATCTCTACCAAAACTTCCAAATCCATACTACAAACGAATCTCTAACGCTACGAACCCCGCTACCTTATACACGTACCGCGTACGTAATAAACACTCCCGTATATCGCTATACTACGACGAATCTCACTTAAAACAAATACGCGACGTTAATCATCCCAACGATACCTCCAATATTTATTACACACTCTTAAATAATAATAATTCAAACGTACATAAATTTATAAAACTTTCTTTAATTCAAATCTACTTACCCCTAACCTCCTTCACTCCAAGGGCGAATTCTGCAGATATCCATCACACTGGCGGCCGCTCGAGCATGCATCTAGAGGGCCCAATTCGCCCTATAGTGAGTCGTATTACAATTCACTGGCCGTCGTTTTACAACGTCGTGACTGGGAAAACCCTGGCGTTACCCAACTTAATCGCCTTGCAGCACATCCCCCTTTCGCCAGCTGGCGTATAGCGAAGAGGCCCGCACCGATCGCCCTTCCCAACAGTGCGCAGCTGATGGCGATGACGCGCCTGTAGCGCGCATAGCGCGCGTGTGTTGTACGCGCAGCGTGACGCTACACTTGCAGCGCCCTAGCACG
>Locus1_clone3
AAGCATTTTATGTGACACTATAGAATACTCAAGCTATGCATCAAGCTTGGTACCGAGCTCGGATCCACTAGTAACGGCCGCCAGTGTGCTGGAATTCGCCCTTGGAGTGAAGGAGGTTAGGGGTAAGTAGATTTGAATTAAAGAAAGTTTTATAAATTTATGTACGTTTGAATTATTATTATTTAAGAGTGTGTAATAAATATTGGAGGTATCGTTGGGATGATTAACGTCGCGTATTTGTTTTAAGTGAGATTCGTCGTAGTATAGCGATATACGGGAGTGTTTATTACGTACGCGGTACGTGTATAAGGTAGCGGGGTTCGTAGCGTTAGAGATTCGTTTGTAGTATGGATTTGGAAGTTTTGGTAGAGATTGTGTTTTAAAGATTGTGGAGTTTGTAGTTGGATTAGTTTAAAGAGGTGTGTGTATAGATAAAAATTTTATTCGGAAATGTTGTGATAAAGCGCGCGTTAATTAAATAAATAATAGAATTTGTGGATAATGTAATTAATGATGAAGAGGATGATGTAGATTTGATAGATTAGGTATAGGGTTTTATGGTTTTAAGGGCGAATTCTGCAGATATCCATCACACTGGCGGCCGCTCGAGCATGCATCTAGAGGGCCCAATTCGCCCTATAGTGAGTCGTATTACAATTCACTGGCCGTCGTTTTACAACGTCGTGACTGGGAAAACCCTGGCGTTACCCAACTTAATCGCCTTGCAGCACATCCCCCTTTCGCCAGCTGGCGTAATAGCGAAGAGGCCCGCACCGATCGCCCTTCCCAACAGTTGCGCAGCTGAATGGCGAATGGACGCGCCTGTAGCGGCGCATAGCGCGCAGTGTGTGTACGCGCAGCGTGACGCTACACTTGCAGCGCCCTAGCGCCCGCTCCT
>Locus1_clone4
CAGGCATTTAGGTGAACTATAGAATACTCAAGCTATGCATCAAGCTTGGTACCGAGCTCGGATCCACTAGTAACGGCCGCCAGTGTGCTGGAATTCGCCCTTGGAGTGAAGGAGGTTAGGGGTAAGTAGATTTGAATTAAAGAAAGTTTTATAAATTTATGTACGTTTGAATTATTATTATTTAAGAGTGTGTAATAAATATTGGAGGTATCGTTGGGATGATTAACGTCGCGTATTTGTTTTAAGTGAGATTCGTCGTAGTATAGCGATATACGGGAGTGTTTATTACGTACGCGGTACGTGTATAAGGTAGCGGGGTTCGTAGCGTTAGAGATTCGTTTGTAGTATGGATTTGGAAGTTTTGGTAGAGATTGTGTTTTAAAGATTGTGGAGTTTGTAGTTGGATTAGTTTAAAGAGGTGTGTGTATAGATAAAAATTTTATTCGGAAATGTTGTGATAAAGCGCGCGTTAATTAAATAAATAATAGAATTTGTGGATAATGTAATTAATGATGAAGAGGATGATGTAGATTTGATAGATTAGGTATAGGGTTTTATGGTTTTAAGGGCGAATTCTGCAGATATCCATCACACTGGCGGCCGCTCGAGCATGCATCTAGAGGGCCCAATTCGCCCTATAGTGAGTCGTATTACAATTCACTGGCCGTCGTTTTACAACGTCGTGACTGGGAAAACCCTGGCGTTACCCAACTTAATCGCCTTGCAGCACATCCCCCTTTCGCCAGCTGGCGTAATAGCGAGAGGCCCGCACCGATCGCTCTTCCCAACAGTTGCGCAGCTGATGGCGATGGACGCGCCCTGTAGCGGCGCATAGCGCGCGAGTGTGTACGCGCAGCGTGACGCTACACTGCAGGCGCCCTAGCGCCCGCCTCCT
>Locus1_clone5
ACAGCATTTACGTGAACTATAGAATACTCAAGCTATGCATCAAGCTTGGTACCGAGCTCGGATCCACTAGTAACGGCCGCCAGTGTGCTGGAATTCGCCCTTAAAAACCATAAAACCCTATACCTAATCTATCAAATCTACATCATCCTCTTCATCATTAATTACATTATCCACAAATTCTATTATTTATTTAATTAACGCGCACTTTATCACAACATTTCCGAATAAAATTTTTATCTATACACACACCTCTTTAAACTAATCCAACTACAAACTCCACAATCTTTAAAACACAATCTCTACCAAAACTTCCAAATCCATACTACAAACGAATCTCTAACGCTACGAACCCCGCTACCTTATACACGTACCGCGTACGTAATAAACACTCCCGTATATCGCTATACTACGACGAATCTCACTTAAAACAAATACGCGACGTTAATCATCCCAACGATACCTCCAATATTTATTACACACTCTTAAATAATAATAATTCAAACGTACATAAATTTATAAAACTTTCTTTAATTCAAATCTACTTACCCCTAACCTCCTTCACTCCAAGGGCGAATTCTGCAGATATCCATCACACTGGCGGCCGCTCGAGCATGCATCTAGAGGGCCCAATTCGCCCTATAGTGAGTCGTATTACAATTCACTGGCCGTCGTTTTACAACGTCGTGACTGGGAAAACCCTGGCGTTACCCAACTTAATCGCCTTGCAGCACATCCCCCTTTCGCCAGCTGGCGTAATAGCGAAGAGGCCCGCACCGATCGCCCTTTCCCAACAGTTGCGCAGCCTGAATGGCGAATGGACGCGCCCTGTAGCCGCGCATAGCGCGCAGTGTGTGTACGCGCAGCGTGACGCTACACTGCAGCGCCC
>Locus2_clone1
CGCCAATTTAGGTGACACTATAGAATACTCAAGCTATGCATCAAGCTTGGTACCGAGCTCGGATCCACTAGTAACGGCCGCCAGTGTGCTGGAATTCGCCCTTAAAAACCATAAAACCCTATACCTAATCTATCAAATCTTTTAAAATTAAAAATCAAACATTTTATTTTTCTACAATACGTTACGCTTTTACCCAACTTCAAAACGCCCCAACCTCGTTTTTTTTTCCATCCGCCTCATCGCTAATATTTTCCTCAATAACGCCGTCTTATCTTCAACCCTAATTTAATTTAATAAATTAATTATCGTTCACGACGATTTACACTACTATTTTAAATAAAATACTTTAAAAATACTCTTATACTACCGTAAATATACTTTACTATTTAAACATACGTATATTACGATAATTTTACAACTTAATATAACAAATATTCATTAATTCGTCATAACAAAACAAACGTATAACGAACCAAACCCAAAATACGTTTCTACCCAAATCTACTTACCCCTAACCTCCTTCACTCCAAGGGCGAATTCTGCAGATATCCATCACACTGGCGGCCGCTCGAGCATGCATCTAGAGGGCCCAATTCGCCCTATAGTGAGTCGTATTACAATTCACTGGCCGTCGTTTTACAACGTCGTGACTGGGAAAACCCTGGCGTTACCCAACTTAATCGCCTTGCAGCACATCCCCCTTTCGCCAGCTGGGCGTAATAGCGAAGAGGCCCGCACCGATCGCCCTTCCCAACAGTTGCGCAGCCTGAATGGCGAATGGACGCGCCCTGTAGCGGCGCATAGCGCGGCGGGGTGGTGGTGGTTACGGCGCAGCGTGACGCTACACTGCAGCGCCTAGCGCCGCTCTTCGCTTTCTCCCTCTTTCTCGCCCACGTTCGCCGGC
>Locus2_clone2
GTGCATTTACGTGAACTATAGAATACTCAAGCTATGCATCAAGCTTGGTACCGAGCTCGGATCCACTAGTAACGGCCGCCAGTGTGCTGGAATTCGCCCTTAAAAACCATAAAACCCTATACCTAATCTATCAAATCTTTTAAAATTAAAAATCAAACATTTTATTTTTCTACAATACGTTACGCTTTTACCCAACTTCAAAACGCCCCAACCTCGTTTTTTTTTCCATCCGCCTCATCGCTAATATTTTCCTCAATAACGCCGTCTTATCTTCAACCCTAATTTAATTTAATAAATTAATTATCGTTCACGACGATTTACACTACTATTTTAAATAAAATACTTTAAAAATACTCTTATACTACCGTAAATATACTTTACTATTTAAACATACGTATATTACGATAATTTTACAACTTAATATAACAAATATTCATTAATTCGTCATAACAAAACAAACGTATAACGAACCAAACCCAAAATACGTTTCTACCCAAATCTACTTACCCCTAACCTCCTTCACTCCAAGGGCGAATTCTGCAGATATCCATCACACTGGCGGCCGCTCGAGCATGCATCTAGAGGGCCCAATTCGCCCTATAGTGAGTCGTATTACAATTCACTGGCCGTCGTTTTACAACGTCGTGACTGGGAAAACCCTGGCGTTACCCAACTTAATCGCCTTGCAGCACATCCCCCTTTCGCCAGCTGGCGTAATAGCGAAGAGGCCCGCACCGATCGCCCTTCCCAACAGTTGCGCAGCCTGAATGGCGAATGGACGCGCCCTGTAGCGGCGCATTAGCGCGGCGGGGTGGTGGTGGTTACGCGCAGCGTGACGCTACACTGCAGCGCCTAGCGCCGCTCTTCGCTTTCTTCCCTCTTTCTCGCCACGTTCGCCGGCATC
>Locus2_clone3
CCGCAATTAGGTGAACTATAGAATACTCAAGCTATGCATCAAGCTTGGTACCGAGCTCGGATCCACTAGTAACGGCCGCCAGTGTGCTGGAATTCGCCCTTAAAAACCATAAAACCCTATACCTAATCTATCAAATCTTTTAAAATTAAAAATCAAACATTTTATTTTTCTACAATACGTTACGCTTTTACCCAACTTCAAAACGCCCCAACCTCGTTTTTTTTTCCATCCGCCTCATCGCTAATATTTTCCTCAATAACGCCGTCTTATCTTCAACCCTAATTTAATTTAATAAATTAATTATCGTTCACGACGATTTACACTACTATTTTAAATAAAATACTTTAAAAATACTCTTATACTACCGTAAATATACTTTACTATTTAAACATACGTATATTACGATAATTTTACAACTTAATATAACAAATATTCATTAATTCGTCATAACAAAACAAACGTATAACGAACCAAACCCAAAATACGTTTCTACCCAAATCTACTTACCCCTAACCTCCTTCACTCCAAGGGCGAATTCTGCAGATATCCATCACACTGGCGGCCGCTCGAGCATGCATCTAGAGGGCCCAATTCGCCCTATAGTGAGTCGTATTACAATTCACTGGCCGTCGTTTTACAACGTCGTGACTGGGAAAACCCTGGCGTTACCAACTTAATCGCCTTGCAGCACATCCCCCTTTCGCCAGCTGGCGTAATAGCGAAGAGGCCCGCACCGATCGCCCTTCCCAACAGTTGCGCAGCCTGAATGGCGAATGGACGCGCCCTGTAGCGGCGCATAGCGCGACGGGTGTGGTCGTTACGCGCAGCGTGACGCTACACTGCAGCGCCCTAGCGCCCGCTCCTTCGCTTTCTTCCCGTTCCTTTCTCGCCACGTTCGCTCG
>Locus2_clone4
GAGGGCAAATTTTGGTGACACTATAGAATACTCAAGCTATGCATCAAGCTTGGTACCGAGCTCGGATCCACTAGTAACGGCCGCCAGTGTGCTGGAATTCGCCCTTAAAAACCATAAAACCCTATACCTAATCTATCAAATCTTTTAAAATTAAAAATCAAACATTTTATTTTTCTACAATACGTTACGCTTTTACCCAACTTCAAAACGCCCCAACCTCGTTTTTTTTTCCATCCGCCTCATCGCTAATATTTTCCTCAATAACGCCGTCTTATCTTCAACCCTAATTTAATTTAATAAATTAATTATCGTTCACGACGATTTACACTACTATTTTAAATAAAATACTTTAAAAATACTCTTATACTACCGTAAATATACTTTACTATTTAAACATACGTATATTACGATAATTTTACAACTTAATATAACAAATATTCATTAATTCGTCATAACAAAACAAACGTATAACGAACCAAACCCAAAATACGTTTCTACCCAAATCTACTTACCCCTAACCTCCTTCACTCCAAGGGCGAATTCTGCAGATATCCATCACACTGGCGGCCGCTCGAGCATGCATCTAGAGGGCCCAATTCGCCCTATAGTGAGTCGTATTACAATTCACTGGCCGTCGTTTTACAACGTCGTGACTGGGAAAACCCTGGCGTTACCCAACTTAATCGCCTTGCAGCACATCCCCCTTTCGCCAGCTGGCGTAATAGCGAAGAGGCCCGCACCGATCGCCCTTCCCAACAGTTGCGCAGCCTGATGGCGATGGACGCGCCCTGTAGCGGCGCATTTAGCGCGCAGTGTGTGTTTACGCGCAGCGTGACCGCTACACTTGCCAGCGCCCTAG
>Locus2_clone5
GTGCATTTAGGTGAACTATAGAATACTCAAGCTATGCATCAAGCTTGGTACCGAGCTCGGATCCACTAGTAACGGCCGCCAGTGTGCTGGAATTCGCCCTTAAAAACCATAAAACCCTATACCTAATCTATCAAATCTTTTAAAATTAAAAATCAAACATTTTATTTTTCTACAATACGTTACGCTTTTACCCAACTTCAAAACGCCCCAACCTCGTTTTTTTTTCCATCCGCCTCATCGCTAATATTTTCCTCAATAACGCCGTCTTATCTTCAACCCTAATTTAATTTAATAAATTAATTATCGTTCACGACGATTTACACTACTATTTTAAATAAAATACTTTAAAAATACTCTTATACTACCGTAAATATACTTTACTATTTAAACATACGTATATTACGATAATTTTACAACTTAATATAACAAATATTCATTAATTCGTCATAACAAAACAAACGTATAACGAACCAAACCCAAAATACGTTTCTACCCAAATCTACTTACCCCTAACCTCCTTCACTCCAAGGGCGAATTCTGCAGATATCCATCACACTGGCGGCCGCTCGAGCATGCATCTAGAGGGCCCAATTCGCCCTATAGTGAGTCGTATTACAATTCACTGGCCGTCGTTTTACAACGTCGTGACTGGGAAAACCCTGGCGTTACCCAACTTAATCGCCTTGCAGCACATCCCCCTTTCGCCAGCTGGCGTAATAGCGAAGAGGCCCGCACCGATCGCCCTTTCCCAACAGTTGCGCAGCCTGATGACGATGGACGCGCCCTGTAGCGCGCATTAGCGCGCGCTGTGTGATACGCGCAGCGTGACGCTACACTTGCAGCGCCCTAGCGCCCCGCCTCCTTT
>Locus3_clone1
GTGCAATTTAGGTGAACTATAGAATACTCAAGCTATGCATCAAGCTTGGTACCGAGCTCGGATCCACTAGTAACGGCCGCCAGTGTGCTGGAATTCGCCCTTAAAAACCATAAAACCCTATACCTAATCTATCAAATCTAGAAATCTAATCCTTATCAAATACAAATATTCTTCTACATCCGAACTCCGACTTCCGACTATTACTCAATAAACCTGAACCTAATTAAACAAAAACTAACATCCGCTACTAACGTAATTCATCACCTTCTACTTAAACTAAACCACCTACTCCCTCAAAACGCTAACTATAAAAACCAACTCGATATTCTACGTCTTCAAATTCTAAACTTTATCCTCCAACCGAAAAATCCTTTCCAATTTCCGTTTACGACATTTAAAAACAACGATCCGATTACGCAACTTCTTCCTCTCCGCCTTAATACGCTCCTGATTATCCATATCGATCGAAAACAAAAAAAAACTATCCCCGAAACTCTACATATCCGAAATCTACTTACCCCTAACCTCCTTCACTCCAAGGGCGAATTCTGCAGATATCCATCACACTGGCGGCCGCTCGAGCATGCATCTAGAGGGCCCAATTCGCCCTATAGTGAGTCGTATTACAATTCACTGGCCGTCGTTTTACAACGTCGTGACTGGGAAAACCCTGGCGTTACCCAACTTAATCGCCTTGCAGCACATCCCCCTTTCGCCAGCTGGCGTAATAGCGAAGAGGCCCGCACCGATCGCCCTTCCCAACAGTTGCGCAGCCTGAATGGCGAATGGACGCGCCCTGTAGCGGCGCATTAAGCGCGGCGGGTGTGGTGGTTACGCGCAGCGTGACGCTACACTTGCAGCGCCCTAGCGCCCGCTCCTTTCGCTTTTCTTCCCTTCCCTTTTCCTCGGCCCACGT
>Locus3_clone2
ATGCATTTTACTGAACTATAGAATACTCAAGCTATGCATCAAGCTTGGTACCGAGCTCGGATCCACTAGTAACGGCCGCCAGTGTGCTGGAATTCGCCCTTAAAAACCATAAAACCCTATACCTAATCTATCAAATCTAAAAATCTAACCCTTATCAAATACAAATATTCTTCTACATCCGAACTCCGACTTCCGACTATTACTCAATAAACCTAAACCTAATTAAACAAAAACTAACATCCGCTACTAACGTAATTCATCACCTTCTACTTAAACTAAACCACCTACTCCCTCAAAACGCTAACTATAAAAACCAACTCGATATTCTACGTCTTCAAATTCTAAACTTTATCCTCCAACCGAAAAATCCTTTCCAATTTCCGTTTACGACATTTAAAAACAACGATCCGATTACGCAACTTCTTCCTCTCCGCCTTAATACGCTCCTAATTATCCATATCGATCGAAAACAAAAAAAACTATCCCCGAAACTCTACATATCCGAAATCTACTTACCCCTAACCTCCTTCACTCCAAGGGCGAATTCTGCAGATATCCATCACACTGGCGGCCGCTCGAGCATGCATCTAGAGGGCCCAATTCGCCCTATAGTGAGTCGTATTACAATTCACTGGCCGTCGTTTTACAACGTCGTGACTGGGAAAACCCTGGCGTTACCCAACTTAATCGCCTTGCAGCACATCCCCCTTTCGCCAGCTGGCGTAATAGCGAAGAGGCCCGCACCGATCGCCCTTCCCAACAGTTGCGCAGCCTGAATGGCGAATGGACGCGCCCTGTAGCGGCGCATTAAGCGCGGCGGGTGTGGTGGTTACGCGCAGCGTGACGCTACACTGCAGCGCCCTAGCGCCGCTCCTTTCGCTTTCTTCCCTTCCTTTTCCTCGGCCACGTTTCGG
>Locus3_clone3
GTGCCATTTATGTGACCTATAGAATACTCAAGCTATGCATCAAGCTTGGTACCGAGCTCGGATCCACTAGTAACGGCCGCCAGTGTGCTGGAATTCGCCCTTAAAAACCATAAAACCCTATACCTAATCTATCAAATCTAAAAATCTAATCCTTATCAAATACAAATATTCTTCTACATCCGAACTCCGACTTCCGACTATTACTCAATAAACCTAAACCTAATTAAACAAAAACTAACATCCGCTACTAACGTAATTCATCACCTTCTACTTAAACTAAACCACCTACTCCCTCAAAACGCTAACTATAAAAACCAACTCGATATACTACGTCTTCAAATTCTAAACTTTATCCTCCAACCGAAAAATCCTTTCCAATTTCCGTTTACGACATTTAAAAACAACGATCCGATTACGCAACTTCTTCCTCTCCGCCTTAATACGCTCCTAATTATCCATATCGATCGAAAACAAAAAAAAACTATCCCCGAAACTCTACATATCCGAAATCTACTTACCCCTAACCTCCTTCACTCCAAGGGCGAATTCTGCAGATATCCATCACACTGGCGGCCGCTCGAGCATGCATCTAGAGGGCCCAATTCGCCCTATAGTGAGTCGTATTACAATTCACTGGCCGTCGTTTTACAACGTCGTGACTGGGAAAACCCTGGCGTTACCCAACTTAATCGCCTTGCAGCACATCCCCCTTTCGCCAGCTGGCGTAATAGCGAAGAGGCCCGCACCGATCGCCCTTCCCACAGTTGCGCAGCCTGAATGGCGAATGGACGCGCCCTGTAGCGCGCATAGCGCGCGGGTGTGGTGGTTACGCGCAGCGTGACGCTACACTGCAGCGCCTAGCGCGCTCTTCGCTTTCTTCCTTCTTTCTCG
>Locus3_clone4
CTGCCATTTAGGTGAACTATAGAATACTCAAGCTATGCATCAAGCTTGGTACCGAGCTCGGATCCACTAGTAACGGCCGCCAGTGTGCTGGAATTCGCCCTTAAAAACCATAAAACCCTATACCTAATCTATCAAATCTAAAAATCTAACCCTTATCAAATACAAATATTCTTCTACATCCGAACTCCGACTTCCGACTATTACTCAATAAACCTAAACCTAATCAAACAAAAACTAACATCCGCTACTAACGTAATTCATCACCTTCTACTTAAACTAAACCACCTACTCCCTCAAAACGCTAACTATAAAAACCAACTCGATATTCTACGTCTTCAAATTCTAAACTTTATCCTCCAACCGAAAAATCCTTTCCAATTTCCGTTTACGACATTTAAAAACAACGATCCGATTACGCAACTTCTTCCTCTCCGCCTTAATACGCTCCTAATTATCCATATCGATCGAAAACAAAAAAAAACTATCCCCGAAACTCTACATATCCGAAATCTACTTACCCCTAACCTCCTTCACTCCAAGGGCGAATTCTGCAGATATCCATCACACTGGCGGCCGCTCGAGCATGCATCTAGAGGGCCCAATTCGCCCTATAGTGAGTCGTATTACAATTCACTGGCCGTCGTTTTACAACGTCGTGACTGGGAAAACCCTGGCGTTACCCAACTTAATCGCCTTGCAGCACATCCCCCTTTCGCCAGCTGGCGTAATAGCGAAGAGGCCCGCACCGATCGCCCTTCCCACAGTTGCGCAGCCTGAATGGCGAATGGACGCGCCCTGTAGCGCGCATAGCGCGGCGGGGTGTGGTGGTACGCGCAGCGTGACGCTACACTGCAGCGCCCTAGCGCCGCTTCTTCGCTTTCTCCGTCCTTTCCTCGCCACGAT
>Locus3_clone5
CCGCCCATTTTAGGTGAACTATAGAATACTCAAGCTATGCATCAAGCTTGGTACCGAGCTCGGATCCACTAGTAACGGCCGCCAGTGTGCTGGAATTCGCCCTTAAAAACCATAAAACCCTATACCTAATCTATCAAATCTAAAAATCTAATCCTTATCAAATACAAATATTCTTCTACATCCAAACTCCGACTTCCGACTATTACTCAATAAACCTAAACCTAATTAAACAAAAACTAACATCCGCTACTAACGTAATTCATCACCTTCTACTTAAACTAAACCACCTACTCCCTCAAAACGCTAACTACAAAAACCAACTCGATATTCTACGTCTTCAAATTCTAAACTTTATCCTCCAACCGAAAAATCCTTTCCAATTTCCGTTTACGACATTTAAAAACAACGATCCGATTACGCAACTTCTTCCTCTCCGCCTTAATACGCTCCTAATTATCCATATCGATCGAAAACAAAAAAAAACTATCCCCAAAACTCTACATATCCAAAATCTACTTACCCCTAACCTCCTTCACTCCAAGGGCGAATTCTGCAGATATCCATCACACTGGCGGCCGCTCGAGCATGCATCTAGAGGGCCCAATTCGCCCTATAGTGAGTCGTATTACAATTCACTGGCCGTCGTTTTACAACGTCGTGACTGGGAAAACCCTGGCGTTACCCAACTTAATCGCCTTGCAGCACATCCCCCTTTCGCCAGCTGGCGTAATAGCGAAGAGGCCCGCACCGATCGCCCTTCCCAACAGTTGCGCAGCCTGAATGGCGAATGGACGCGCCCTGTAGCGGCGCATTAGCGCGGCGGGTGTGGTGGTTACGCGCAGCGTGACCGGCTACACTTGCCAGCGCCCCTAAGCGCTGCTC
>Locus3_clone6
AGCATTACGTGACCTATAGAATACTCAAGCTATGCATCAAGCTTGGTACCGAGCTCGGATCCACTAGTAACGGCCGCCAGTGTGCTGGAATTCGCCCTTAAAAACCATAAAACCCTATACCTAATCTATCAAATCTAAAAATCTAATCCTTATCAAATACAAATATTCTTCTACATCCGAACTCCGACTTCCGACTATTACTCAATAAACCTAAACCTAATTAAACAAAAACTAACATCCGCTACTAACGTAATTCATCACCTTCTACTTAAACTAAACCACCTACTCCCTCAAAACGCTAACTATAAAAACCAACTCAATATTCTACATCTTCAAATTCTAAACTTTATCCTCCAACCAAAAAATCCTTTCCAATTTCCGTTTACAACATTTAAAAACAACAATCCAATTACACAACTTCTTCCTCTCCACCTTAATACACTCCTAATTATCCATATCAATCAAAAACAAAAAAAAACTATCCCCAAAACTCTACATATCCAAAATCTACTTACCCCTAACCTCCTTCACTCCAAGGGCGAATTCTGCAGATATCCATCACACTGGCGGCCGCTCGAGCATGCATCTAGAGGGCCCAATTCGCCCTATAGTGAGTCGTATTACAATTCACTGGCCGTCGTTTTACAACGTCGTGACTGGGAAAACCCTGGCGTTACCCAACTTAATCGCCTTGCAGCACATCCCCCTTTCGCCAGCTGGCGTAATAGCGAAGAGGCCCGCACCGATCGCCCTTCCCAACAGTTGCGCAGCCTGAATGGCGAATGGACGCGCCCTGTAGCGCGCATAGCGCGGCGGGGTGTGGTGGTACGCGCAGCGTGACGCTACACTGCAGCGCCTTAGCGCCCGCTCTTCGCTTTCTTCCATCCTTTCTCGC
>Locus3_clone7
ACGGCCATTTTATGTGAACTATAGAATACTCAAGCTATGCATCAAGCTTGGTACCGAGCTCGGATCCACTAGTAACGGCCGCCAGTGTGCTGGAATTCGCCCTTAAAAACCATAAAACCCTATACCTAATCTATCAAATCTAGAAATCTAATCCTTATCAAATACAAATATTCTTCTACATCCGAACTCCGACTTCCGACTATTACTCAATAAACCTGAACCTAATTAAACAAAAACTAACATCCGCTACTAACGTAATTCATCACCTTCTACTTAAACTAAACCACCTACTCCCTCAAAACGCTAACTATAAAAACCAACTCGATATTCTACGTCTTCAAATTCTAAACTTTATCCTCCAACCGAAAAATCCTTTCCAATTTCCGTTTACGACATTTAAAAACAACGATCCGATTACGCAACTTCTTCCTCTCCGCCTTAATACGCTCCTGATTATCCATATCGATCGAAAACAAAAAAAAACTATCCCCGAAACTCTACATATCCGAAATCTACTTACCCCTAACCTCCTTCACTCCAAGGGCGAATTCTGCAGATATCCATCACACTGGCGGCCGCTCGAGCATGCATCTAGAGGGCCCAATTCGCCCTATAGTGAGTCGTATTACAATTCACTGGCCGTCGTTTTACAACGTCGTGACTGGGAAAACCCTGGCGTTACCCAACTTAATCGCCTTGCAGCACATCCCCCTTTCGCCAGCTGGCGTAATAGCGAAGAGGCCCGCACCGATCGCCCTTCCCAACAGTTGCGCAGCCTGAATGGCGAATGGACGCGCCCTGTAGCGCGCATAGCGCGCGGGTGTGGTGGTTACGCGCAGCGTGACCGCTACACTTGCCAGCGCCCCTAGCGCCCCGCCTCCTTTTCGGC
>Locus3_clone8
CTCCATTTAGGTGACCTATAGAATACTCAAGCTATGCATCAAGCTTGGTACCGAGCTCGGATCCACTAGTAACGGCCGCCAGTGTGCTGGAATTCGCCCTTAAAAACCATAAAACCCTATACCTAATCTATCAAATCTAAAAATCTAATCCTTATCAAATACAAATATTCTTCTACATCCAAACTCCAACTTCCAACTATTACTCAATAAACCTAAACCTAATTAAACAAAAACCAACATCCACTACTAACATAATTCATCACCTTCTACTTAAACTAAACCACCTACTCCCTCAAAACACTAACTATAAAAACCAACTCAATATTCTACATCTTCAAATTCTAAACTTTATCCTCCAACCAAAAAATCCTTTCCAATTTCCATTTACAACATTTAAAAACAACAATCCAATTACACAACTTCTTCCTCTCCGCCTTAATACGCTCCTAATTATCCATATCGATCGAAAACAAAAAAAAACTATCCCCAAAACTCTACATATCCAAAATCTACTTACCCCTAACCTCCTTCACTCCAAGGGCGAATTCTGCAGATATCCATCACACTGGCGGCCGCTCGAGCATGCATCTAGAGGGCCCAATTCGCCCTATAGTGAGTCGTATTACAATTCACTGGCCGTCGTTTTACAACGTCGTGACTGGGAAAACCCTGGCGTTACCCAACTTAATCGCCTTGCAGCACATCCCCCTTTCGCCAGCTGGCGTAATAGCGAAGAGGCCCGCACCGATCGCCCTTCCCACAGTTGCGCAGCCTGAATGGCGAATGGACGCGCCCTGTAGCGCGCATTAAGCGCGCGGTGGTGGTGTTACGCGCAGCGTGACGCTACACTTGCAGCGCCCTTAGCGCCCGCCTCCTTTCGCTTTCTTTCCTTCTTCTCGGCA
>Locus3_clone9
AAGCATTTTACGTGACCTATAGAATACTCAAGCTATGCATCAAGCTTGGTACCGAGCTCGGATCCACTAGTAACGGCCGCCAGTGTGCTGGAATTCGCCCTTAAAAACCATAAAACCCTATACCTAATCTATCAAATCTAAAAATCTAATCCTTATCAAATACAAATATTCTTCTACATCCGAACTCCGACTTCCGACTATTACTCAATAAACCTAAACCTAATTAAACAAAAACTAACATCCGCTACTAACGTAATTCATCACCTTCTACTTAAACTAAACCACCTACTCCCTCAAAACGCTAACTATAAAAACCAACTCGATATTCTACGTCTTCAAATTCTAAACTTTATCCTCCAACCGAAAAATCCTTTCCAATTTCCATTTACGACATTTAAAAACAACAATCCGATTACGCAACTTCTTCCTCTCCGCCTTAATACGCTCCTAATTATCCATATCGATCGAAAACAAAAAAAAACTATCCCCGAAACTCTACATATCCGAAATCTACTTACCCCTAACCTCCTTCACTCCAAGGGCGAATTCTGCAGATATCCATCACACTGGCGGCCGCTCGAGCATGCATCTAGAGGGCCCAATTCGCCCTATAGTGAGTCGTATTACAATTCACTGGCCGTCGTTTTACAACGTCGTGACTGGGAAAACCCTGGCGTTACCCAACTTAATCGCCTTGCAGCACATCCCCCTTTCGCCAGCTGGCGTAATAGCGAAGAGGCCCGCACCGATCGCCCTTCCCAACAGTTGCGCAGCCTGAATGGCGAATGGACGCGCCCTGTAGCGCGCATAGCGCGGCGGGGTGGTGGTGGTTACGCGCAGCGTGACGCTACACTGGCAGCGCCTAGCGCGCTTCTTTCGCTTTCTTCCCTCTTTCTCGCCACGTT
>Locus3_clone10
CTGCATTTACGTGACACTATAGAATACTCAAGCTATGCATCAAGCTTGGTACCGAGCTCGGATCCACTAGTAACGGCCGCCAGTGTGCTGGAATTCGCCCTTAAAAACCATAAAACCCTATACCTAATCTATCAAATCTAAAAATCTAATCCTTATCAAATACAAATATTCTTCTACATCCGAACTCCGACTTCCGACTATTACTCAATAAACCTAAACCTAATTAAACAAAAACTAACATCCGCTACTAACGTAATTCATCACCTTCTACTTAAACTAAACCACCTACTCCCTCAAAACGCTAGCTATAAAAACCAACTCGATATTCTACGTCTTCAAATTCTAAACTTTATCCTCCAACCGAAAAATCCTTTCCAATTTCCGTTTACGACATTTAAAAACAACGATCCGATTACGCAACTTCTTCCTCTCCGCCTTAATACGCTCCTAATTATCCATATCGATCGAAAACAAAAAAAAACTATCCCCGAAACTCTACATATCCGAAATCTACTTACCCCTAACCTCCTTCACTCCAAGGGCGAATTCTGCAGATATCCATCACACTGGCGGCCGCTCGAGCATGCATCTAGAGGGCCCAATTCGCCCTATAGTGAGTCGTATTACAATTCACTGGCCGTCGTTTTACAACGTCGTGACTGGGAAAACCCTGGCGTTACCCAACTTAATCGCCTTGCAGCACATCCCCCTTTCGCCAGCTGGCGTAATAGCGAAGAGGCCCGCACCGATCGCCCTTCCCAACAGTTGCGCAGCCTGAATGGCGAATGGACGCGCCCTGTAGCGCGCATAAGCGCGGCGGGGTGTGGTGGTTACGCGCAGCGTGACGCTACACTGCAGCGCCTAGCGCCCGCTCCTTCGCTTTCTTCCTTCCTTTCTCGCACG
>Locus3_clone11
AGCATTTAGGTGAACTATAGAATACTCAAGCTATGCATCAAGCTTGGTACCGAGCTCGGATCCACTAGTAACGGCCGCCAGTGTGCTGGAATTCGCCCTTAAAAACCATAAAACCCTATACCTAATCTATCAAATCTAAAAATCTAATCCTTATCAAATACAAATATTCTTCTACATCCAAACTCCAACTTCCAACTATTACTCAATAAACCTAAACCTAATTAAACAAAAACTAACATCCACTACTAACATAATTCATCACCTTCTACTTAAACTAAACCACCTACTCCCTCAAAACACTAACTATAAAAACCAACTCAATATTCTACATCTTCAAATTCTAAACTTTATCCTCCAACCGAAAAATCCTTTCCAATTTCCGTTTACGACATTTAAAAACAACGATCCGATTACGCAACTTCTTCCTCTCCGCCTTAATACGCTCCTAATTATCCATATCAATCGAAAACAAAAAAAAACTATCCCCGAAACTCTACATATCCGAAATCTACTTACCCCTAACCTCCTTCACTCCAAGGGCGAATTCTGCAGATATCCATCACACTGGCGGCCGCTCGAGCATGCATCTAGAGGGCCCAATTCGCCCTATAGTGAGTCGTATTACAATTCACTGGCCGTCGTTTTACAACGTCGTGACTGGGAAAACCCTGGCGTTACCCAACTTAATCGCCTTGCAGCACATCCCCCTTTCGCCAGCTGGCGTAATAGCGAAGAGGCCCGCACCGATCGCCCTTCCCACAGTTGCGCAGCCTGAATGGCGAATGGACGCGCCCTGTAGCGCGCATAGCGCGGCGGGTGGTGGTGGTTACGCGCAGCGTGACGCTACACTGCAGCGCCTAGCGCGCTCTTTCGCTTTCTCCCTCTTTCTCGCCACGTTCGCC
>Locus3_clone12
ACGCATTTACGTGACACTATAGAATACTCAAGCTATGCATCAAGCTTGGTACCGAGCTCGGATCCACTAGTAACGGCCGCCAGTGTGCTGGAATTCGCCCTTAAAAACCATAAAACCCTATACCTAATCTATCAAATCTAAAAATCTAATCCTTATCAAATACAAATATTCTTCTACATCCGAACTCCGACTTCCGACTATTACTCAATAAACCTAAACCTAATTAAACAAAAACTAACATCCGCTACTAACGTAATTCATCACCTTCTACTTAAACTAAACCACCTACTCCCTCAAAACGCTAACTATAAAAACCAACTCGATATTCTACGTCTTCAAATTCTAAACTTTATCCTCCAACCGAAAAATCCTTTCCAATTTCCGTTTACGACATTTAAAAACAACGATCCGATTACGCAACTTCTTCCTCTCCGCCTTAATACACTCCTGATTATCCATATCGATCGAAAACAAAAAAAAACTATCCCCGAAACTCTACATATCCGAAATCTACTTACCCCTAACCTCCTTCACTCCAAGGGCGAATTCTGCAGATATCCATCACACTGGCGGCCGCTCGAGCATGCATCTAGAGGGCCCAATTCGCCCTATAGTGAGTCGTATTACAATTCACTGGCCGTCGTTTTACAACGTCGTGACTGGGAAAACCCTGGCGTTACCCAACTTAATCGCCTTGCAGCACATCCCCCTTTCGCCAGCTGGCGTAATAGCGAAGAGGCCCGCACCGATCGCCCTTCCCAACAGTTGCGCAGCCTGAATGGCGAATGGACGCGCCCTGTAGCGCGCATAGCGCGGCGGGGTGTGGTGGTACGCGCAGCGTGACGCTACACTGCAGCGCCCTAGCGCCGCTTCTTCGCTTTCTTCCCTTCCTTTCTCGCCCACGTTT
>Locus3_clone13
ATGCATTTTATGTGACCTATAGAATACTCAAGCTATGCATCAAGCTTGGTACCGAGCTCGGATCCACTAGTAACGGCCGCCAGTGTGCTGGAATTCGCCCTTAAAAACCATAAAACCCTATACCTAATCTATCAAATCTAAAAATCTAATCCTTATCAAATACAAATATTCTTCTACATCCGAACTCCAACTTCCGACTATTACTCAATAAACCTAAACCTAATTAAACAAAAACTAACATCCGCTACTAACGTAATTCATCACCTTCTACTTAAACTAAACCACCTACTCCCTCAAAACGCTAACTATAAAAACCAACTCGATATTCTACGTCTTCAAATTCTAAACTTTATCCTCCAACCGAAAAATCCTTTCCAATTTCCGTTTACGACATTTAAAAACAACGATCCGATTACGCAACTTCTTCCTCTCCGCCTTAATACGCTCCTAATTATCCATATCGATCGAAAACAAAAAAACTATCCCCGAAACTCTACATATCCGAAATCTACTTACCCCTAACCTCCTTCACTCCAAGGGCGAATTCTGCAGATATCCATCACACTGGCGGCCGCTCGAGCATGCATCTAGAGGGCCCAATTCGCCCTATAGTGAGTCGTATTACAATTCACTGGCCGTCGTTTTACAACGTCGTGACTGGGAAAACCCTGGCGTTACCCAACTTAATCGCCTTGCAGCACATCCCCCTTTCGCCAGCTGGCGTAATAGCGAAGAGGCCCGCACCGATCGCCCTTCCCAACAGTTGCGCAGCCTGAATGGCGAATGGACGCGCCCTGTAGCGCGCATTAGCGCGGCGGGGTGTGGTGGTACGCGCAGCGTGACGCTACACTGCAGCGCCCTAGCGCCCGCTCCTTTCGCTTTCTTCCCTTCCTTTCTCGCCACG
>Locus3_clone14
CAGCCATTTATGTGACACTATAGAATACTCAAGCTATGCATCAAGCTTGGTACCGAGCTCGGATCCACTAGTAACGGCCGCCAGTGTGCTGGAATTCGCCCTTAAAAACCATAAAACCCTATACCTAATCTATCAAATCTAAAAATCTAATCCTTATCAAATACAAATATTCTTCTACATCCGAACTCCGACTTCCGACTATTACTCAATAAACCTAAACCTAATTAAACAAAAACTAACATCCGCTACTAACGTAATTCATCACCTTCTACTTAAACTAAACCACCTACTCCCTCAAAACGCTAACTATAAAAACCAACTCGATATTCTACGTCTTCAAATTCTAAACTTTATCCTCCAACCGAAAAATCCTTTCCAATTTCCGTTTACGACATTTAAAAACAACGATCCGATTACGCAACTTCTTCCTCTCCGCCTTAATACACTCCTGATTATCCATATCGATCGAAAACAAAAAAAAACTATCCCCGAAACTCTACATATCCGAAATCTACTTACCCCTAACCTCCTTCACTCCAAGGGCGAATTCTGCAGATATCCATCACACTGGCGGCCGCTCGAGCATGCATCTAGAGGGCCCAATTCGCCCTATAGTGAGTCGTATTACAATTCACTGGCCGTCGTTTTACAACGTCGTGACTGGGAAAACCCTGGCGTTACCCAACTTAATCGCCTTGCAGCACATCCCCCTTTCGCCAGCTGGCGTAATAGCGAAGAGGCCCGCACCGATCGCCCTTCCCACAGTTGCGCAGCCTGATGGCGATGGACGCGCCCTGTAGCGCGCATAGCGCGCGGGTGGTGTGGTACGCGCAGCGTGACGCTACACTGCAGCGCCTAGCGCGCTCTTTCGCTTTCTCCCACTTTCTCGCACGT
>Locus3_clone15
CTGCCATTTAGGTGACACTATAGAATACTCAAGCTATGCATCAAGCTTGGTACCGAGCTCGGATCCACTAGTAACGGCCGCCAGTGTGCTGGAATTCGCCCTTAAAAACCATAAAACCCTATACCTAATCTATCAAATCTAAAAATCTAATCCTTATCAAATACAAATATTCTTCTACATCCGAACTCCGACTTCCGACTATTACTCAATAAACCTAAACCTAATTAAACAAAAACTAACATCCGCTACTAACGTAATTCATCACCTTCTACCTAAACTAAACCACCTACTCCCTCAAAACGCTAACTATAAAAACCAACTCGATATTCTACGTCTTCAAATTCTAAACTTTATCCTCCAACCGAAAAATCCTTTCCAATTTCCGTTTACGACATTTAAAAACAACGATCCGATTACGCAACTTCTTCCTCTCCGCCTTAATACGCTCCTAATTATCCATATCGATCGAAAACAAAAAAAACTATCCCCGAAACTCTACATATCCGAAATCTACTTACCCCTAACCTCCTTCACTCCAAGGGCGAATTCTGCAGATATCCATCACACTGGCGGCCGCTCGAGCATGCATCTAGAGGGCCCAATTCGCCCTATAGTGAGTCGTATTACAATTCACTGGCCGTCGTTTTACAACGTCGTGACTGGGAAAACCCTGGCGTTACCCAACTTAATCGCCTTGCAGCACATCCCCCTTTCGCCAGCTGGCGTAATAGCGAAGAGGCCCGCACCGATCGCCCTTCCCAACAGTTGCGCAGCCTGAATGGCGAATGGACGCGCCCTGTAGCGCGCATAGCGCGCGGGGTGTGGTGCTACGCGCAGCGTGACGCTACACTGCAGCGCCTTAGCGCCGCTCTTTTCGCTTTTCTTCCTTCCTTTTCTCG
>Locus3_clone16
CGCCCATTTTAGGTGAACTATAGAATACTCAAGCTATGCATCAAGCTTGGTACCGAGCTCGGATCCACTAGTAACGGCCGCCAGTGTGCTGGAATTCGCCCTTAAAAACCATAAAACCCTATACCTAATCTATCAAATCTAAAAATCTAATCCTTATCAAATACAAATATTCTTCTACATCCGAACTCCAACTTCCAACTATTACTCAATAAACCTAAACCTAATTAAACAAAAACTAACATCCGCTACTAACGTAATTCATCACCTTCTACTTAAACTAAACCACCTACTCCCTCAAAACGCTAACTATAAAAACCAACTCGATATTCTACGTCTTCAAATTCTAAACTTTATCCTCCAACCGAAAAATCCTTTCCAATTTCCGTTTACGACATTTAAAAACAACGATCCGATTACGCAACTTCTTCCTCTCCGCCTTAATACGCTCCTAATTATCCATATCGATCGAAAACAAAAAAAAACTATCCCCGAAACTCTACATATCCGAAATCTACTTACCCCTAACCTCCTTCACTCCAAGGGCGAATTCTGCAGATATCCATCACACTGGCGGCCGCTCGAGCATGCATCTAGAGGGCCCAATTCGCCCTATAGTGAGTCGTATTACAATTCACTGGCCGTCGTTTTACAACGTCGTGACTGGGAAAACCCTGGCGTTACCCAACTTAATCGCCTTGCAGCACATCCCCCTTTCGCCAGCTGGCGTAATAGCGAAGAGGCCCGCACCGATCGCCCTTCCCACAGTTGCGCAGCCTGAATGGCGAATGGACGCGCCCTGTAGCGCGCATTAGCGCGGCGGGTGTGGTGGTACGCGCAGCGTGACGCTACACTGCAGCGCCTAGCGCCCGCCTCCTTTTCGCTTTCTTCCCCTTCCTTTTCTTCGGC
>Locus3_clone17
AGCATTTATGTGACCTATAGAATACTCAAGCTATGCATCAAGCTTGGTACCGAGCTCGGATCCACTAGTAACGGCCGCCAGTGTGCTGGAATTCGCCCTTAAAAACCATAAAACCCTATACCTAATCTATCAAATCTAAAAATCTAATCCTTATCAAATACAAATATTCTTCTACATCCGAACTCCGACTTCCGACTATTACTCAATAAACCTAAACCTAATTAAACAAAAACTAACATCCGCTACTAACGTAATTCATCACCTTCTACCTAAACTAAACCACCTACTCCCTCAAAACGCTAACTATAAAAACCAACTCGATATTCTACGTCTTCAAATTCTAAACTTTATCCTCCAACCGAAAAATCCTTTCCAATTTCCGTTTACGACATTTAAAAACAACGATCCGATTACGCAACTTCTTCCTCTCCGCCTTAATACGCTCCTAATTATCCATATCGATCGAAAACAAAAAAAACTATCCCCGAAACTCTACATATCCGAAATCTACTTACCCCTAACCTCCTTCACTCCAAGGGCGAATTCTGCAGATATCCATCACACTGGCGGCCGCTCGAGCATGCATCTAGAGGGCCCAATTCGCCCTATAGTGAGTCGTATTACAATTCACTGGCCGTCGTTTTACAACGTCGTGACTGGGAAAACCCTGGCGTTACCCAACTTAATCGCCTTGCAGCACATCCCCCTTTCGCCAGCTGGCGTAATAGCGAAGAGGCCCGCACCGATCGCCCTTCCCACAGTTGCGCAGCCTGAATGGCGATGGACGCGCCCTGTAGCGGCGCATAGCGCGCGTGTGTGTTACGCGCAGCGTGAACGCTACACTGCAGCGCCTAGCGCGCTCTTTCGCTTTCTTCCTTCTTTCTCG
>Locus3_clone18
GAGGCATTTAGGTGACCTATAGAATACTCAAGCTATGCATCAAGCTTGGTACCGAGCTCGGATCCACTAGTAACGGCCGCCAGTGTGCTGGAATTCGCCCTTAAAAACCATAAAACCCTATACCTAATCTATCAAATCTAAAAATCTAATCCTTATCAAATACAAATATTCTTCTACATCCGAACTCCGACTTCCGACTATTACTCAATAAACCTAAACCTAATTAAACAAAAACTAACATCCGCTACTAACGTAATTCATCACCTTCTACTTAAACTAAACCACCTACTCCCTCAAAACACTAACTATAAAAACCAACTCAATATTCTACGTCTTCAAATTCTAAACTTTATCCTCCAACCGAAAAATCCTTTCCAATTTCCGTTTACGACATTTAAAAACAACGACCCAATTACGCAACTTCTTCCTCTCCGCCTTAATACGCTCCTAATTATCCATATCAATCGAAAACAAAAAAAAACTATCCCCAAAACTCTACATATCCGAAATCTACTTACCCCTAACCTCCTTCACTCCAAGGGCGAATTCTGCAGATATCCATCACACTGGCGGCCGCTCGAGCATGCATCTAGAGGGCCCAATTCGCCCTATAGTGAGTCGTATTACAATTCACTGGCCGTCGTTTTACAACGTCGTGACTGGGAAAACCCTGGCGTTACCCAACTTAATCGCCTTGCAGCACATCCCCCTTTCGCCAGCTGGCGTAATAGCGAAGAGGCCCGCACCGATCGCCCTTCCCAACAGTTGCGCAGCCTGAATGGCGAATGGACGCGCCCTGTAGCGCGCATTAGCGCGGCGGGTGTGGTGCTACGCGCAGCGTGACGCTACACTGCAGCGCCTAGCGCCCGCTCCTTTCGCTTTCTTTCCTTCCTTTTCT
>Locus3_clone19
GAGGCATTTATGTGACCTATAGAATACTCAAGCTATGCATCAAGCTTGGTACCGAGCTCGGATCCACTAGTAACGGCCGCCAGTGTGCTGGAATTCGCCCTTAAAAACCATAAAACCCTATACCTAATCTATCAAATCTAAAAATCTAATCCTTATCAAATACAAATATTCTTCTACATCCGAACTCCGACTTCCGACTATTACTCAATAAACCTAAACCTAATTAAACAAAAACTAACATCCGCTACTAACGTAATTCATCACCTTCTACTTAAACTAAACCACCTACTCCCTCAAAACACTAACTATAAAAACCAACTCAATATTCTACATCTTCAAATTCTAAACTTTATCCTCCAACCAAAAAATCCTTTCCAATTTCCATTTACAACATTTAAAAACAACGATCCAATTACGCAACTTCTTCCTCTCCGCCTTAATACGCTCCTAATTATCCATATCGATCGAAAACAAAAAAAAACTATCCCCAAAACTCTACATATCCAAAATCTACTTACCCCTAACCTCCTTCACTCCAAGGGCGAATTCTGCAGATATCCATCACACTGGCGGCCGCTCGAGCATGCATCTAGAGGGCCCAATTCGCCCTATAGTGAGTCGTATTACAATTCACTGGCCGTCGTTTTACAACGTCGTGACTGGGAAAACCCTGGCGTTACCCAACTTAATCGCCTTGCAGCACATCCCCCTTTCGCCAGCTGGCGTAATAGCGAAGAGGCCCGCACCGATCGCCCTTCCCAACAGTTGCGCAGCCTGAATGGCGAATGGACGCGCCCTGTAGCGGCGCATTAGCGCGCGTGTGTGTACGCGCAGCGTGACGCTACACTGCAGCGCCCTAGCGCCCGCTCCTTTCGCTTTCTTCCCTTCGTTTCTCG
>Locus3_clone20
GCGTGGCATTTTAGGGTGAACTATAGAATACTCAAGCTATGCATCAAGCTTGGTACCGAGCTCGGATCCACTAGTAACGGCCGCCAGTGTGCTGGAATTCGCCCTTAAAAACCATAAAACCCTATACCTAATCTATCAAATCTAAAAATCTAATCCTTATCAAATACAAATATTCTTCTACATCCGAACTCCAACTTCCAACTATTACTCAATAAACCTAAACCTAATCAAACAAAAACTAACATCCGCTACTAACGTAATTCATCACCTTCTACTTAAACTAAACCACCTACTCCCTCAAAACGCTAACTATAAAAACCAACTCGATATTCTACGTCTTCAAATTCTAAACTTTATCCTCCAACCGAAAAATCCTTTCCAATTTCCGTTTACGACATTTAAAAACAACGATCCGATTACGCAACTTCTTCCTCTCCGCCTTAATACGCTCCTAATTATCCATATCGATCGAAAACAAAAAAAAACTATCCCCGAAACTCTACATATCCGAAATCTACTTACCCCTAACCTCCTTCACTCCAAGGGCGAATTCTGCAGATATCCATCACACTGGCGGCCGCTCGAGCATGCATCTAGAGGGCCCAATTCGCCCTATAGTGAGTCGTATTACAATTCACTGGCCGTCGTTTTACAACGTCGTGACTGGGAAAACCCTGGCGTTACCCAACTTAATCGCCTTGCAGCACATCCCCCTTTCGCCAGCTGGCGTAATAGCGAAGAGGCCCGCACCGATCGCCCTTCCCAACAGTTGCGCAGCCTGAATGGCGAATGGACGCGCCCTGTAGCGGCGCATTAAGCGCGGCGGGTGTGGTGGTTTACGCGCAGCGTGACCGCTACACTTGCCAGCGCCCTAGCGCCCGCTCCTTTCGCTTTCTTCCCTTCCCATC
>Locus3_clone21
GCGCATTTACGTGACACTATAGAATACTCAAGCTATGCATCAAGCTTGGTACCGAGCTCGGATCCACTAGTAACGGCCGCCAGTGTGCTGGAATTCGCCCTTAAAAACCATAAAACCCTATACCTAATCTATCAAATCTAAAAATCTAATCCTTATCAAATACAAATATTCTTCTACATCCGAACTCCGACTTCCGACTATTACTCAATAAACCTGAACCTAATTAAACAAAAACTAACATCCGCTACTAACGTAATTCATCACCTTCTACTTAAACTAAACCACCTACTCCCTCAAAACGCTAACTATAAAAACCAACTCGATATTCTACGTCTTCAAATTCTAAACTTTATCCTCCAACCGAAAAATCCTTTCCAATTTCCGTTTACGACATTTAAAAACAACGATCCGATTACGCAACTTCTTCCTCTCCGCCTTAATACGCTCCTGATTATCCATATCGATCGAAAACAAAAAAAAACTATCCCCGAAACTCTACATATCCGAAATCTACTTACCCCTAACCTCCTTCACTCCAAGGGCGAATTCTGCAGATATCCATCACACTGGCGGCCGCTCGAGCATGCATCTAGAGGGCCCAATTCGCCCTATAGTGAGTCGTATTACAATTCACTGGCCGTCGTTTTACAACGTCGTGACTGGGAAAACCCTGGCGTTACCCAACTTAATCGCCTTGCAGCACATCCCCCTTTCGCCAGCTGGCGTAATAGCGAAGAGGCCCGCACCGATCGCCCTTCCCACAGTTGCGCAGCCTGAATGGCGAATGGACGCGCCCTGTAGCGCGCATAGCGCGCCGTGTGTGTACGCGCAGCGTGAACGCTACACTGGCAGCGCCTAGCGCGCTCTTCGCTTTCTTCCTCCTTTCTG
>Locus3_clone22
CATGGCCATTTAGGTGACACTATAGAATACTCAAGCTATGCATCAAGCTTGGTACCGAGCTCGGATCCACTAGTAACGGCCGCCAGTGTGCTGGAATTCGCCCTTAAAAACCATAAAACCCTATACCTAATCTATCAAATCTAAAAATCTAATCCTTATCAAATACAAATATTCTTCTACATCCGAACTCCAACTTCCGACTATTACTCAATAAACCTAAACCTAATTAAACAAAAACTAACATCCGCTACTAACGTAATTCATCACCTTCTACTTAAACTAAACCACCTACTCCCTCAAAACGCTAACTATAAAAACCAACTCGATATTCTACGTCTTCAAATTCTAAACTTTATCCTCCAACCGAAAAATCCTTTCCAATTTCCATTTACAACATTTAAAAACAACAATCCAATTACACAACTTCTTCCTCTCCACCTTAATACACTCCTAATTATCCATATCGATCAAAAACAAAAAAAAACTATCCCCAAAACTCTACATATCCAAAATCTACTTACCCCTAACCTCCTTCACTCCAAGGGCGAATTCTGCAGATATCCATCACACTGGCGGCCGCTCGAGCATGCATCTAGAGGGCCCAATTCGCCCTATAGTGAGTCGTATTACAATTCACTGGCCGTCGTTTTACAACGTCGTGACTGGGAAAACCCTGGCGTTACCCAACTTAATCGCCTTGCAGCACATCCCCCTTTCGCCAGCTGGCGTAATAGCGAAGAGGCCCGCACCGATCGCCCTTCCCAACAGTTGCGCAGCCTGAATGGCGAATGGACGCGCCCTGTAGCGGCGCATTAAGCGCGGCGGGTGTGGTGGTACGCGCAGCGTGACGCTACACTGCAGCGCCCTAGCGCCCGCCTCCTTTCGCTTTCTTCCCTTTCCTTTTCTCG
>Locus3_clone23
CTTGCCTTTTAGGTGACCTATAGAATACTCAAGCTATGCATCAAGCTTGGTACCGAGCTCGGATCCACTAGTAACGGCCGCCAGTGTGCTGGAATTCGCCCTTAAAAACCATAAAACCCTATACCTAATCTATCAAATCTAAAAATCTAATCCTTATCAAATACAAATATTCTTCTACATCCGAACTCCAACTTCCGACTATTACTCAATAAACCTAAACCTAATTAAACAAAAACTAACATCCGCTACTAACGTAATTCATCACCTTCTACTTAAACTAAACCACCTACTCCCTCAAAACGCTAACTATAAAAACCAACTCGATATTCTACGTCTTCAAATTCTAAACTTCATCCTCCAACCGAAAAATCCTTTCCAATTTCCGTTTACGACATTTAAAAACAACGATCCGATTACGCAACTTCTTCCTCTCCGCCTTAATACGCTCCTAATTATCCATATCGATCGAAAACAAAAAAAAACTATCCCCGAAACTCTACATATCCGAAATCTACTTACCCCTAACCTCCTTCACTCCAAGGGCGAATTCTGCAGATATCCATCACACTGGCGGCCGCTCGAGCATGCATCTAGAGGGCCCAATTCGCCCTATAGTGAGTCGTATTACAATTCACTGGCCGTCGTTTTACAACGTCGTGACTGGGAAAACCCTGGCGTTACCCAACTTAATCGCCTTGCAGCACATCCCCCTTTCGCCAGCTGGCGTAATAGCGAAGAGGCCCGCACCGATCGCCCTTCCCAACAGTTGCGCAGCCTGAATGGCGAATGGACGCGCCCTGTAGCGGCGCATTAAGCGCGGCGGGTGTGGTGGTACGCGCAGCGTGACGCTACACTTGCAGCGCCCTAGCGCCCGCTCCTTTCGCTTTTCTTTCCCTTTCCCTTTCTTCGACA
>Locus3_clone24
GAGGGCCTTTTAGGTGAACTATAGAATACTCAAGCTATGCATCAAGCTTGGTACCGAGCTCGGATCCACTAGTAACGGCCGCCAGTGTGCTGGAATTCGCCCTTAAAAACCATAAAACCCTATACCTAATCTATCAAATCTAAAAATCTAATCCTTATCAAATACAAATATTCTTCTACATCCGAACTCCGACTTCCGACTATTACTCAATAAACCTAAACCTAATTAAACAAAAACTAACATCCGCTACTAACGTAATTCATCACCTTCTACTTAAACTAAACCACCTACTCCCTCAAAACGCTAACTATAAAAACCAACTCGATATTCTACGTCTTCAAATTCTAAACTTTATCCTCCAACCGAAAAATCCTTTCCAATTTCCGTTTACAACATTTAAAAACAACGATCCGATTACGCAACTTCTTCCTCTCCGCCTTAATACGCTCCTAATTATCCATATCGATCGAAAACAAAAAAAAACTATCCCCGAAACTCTACATATCCGAAATCTACTTACCCCTAACCTCCTTCACTCCAAGGGCGAATTCTGCAGATATCCATCACACTGGCGGCCGCTCGAGCATGCATCTAGAGGGCCCAATTCGCCCTATAGTGAGTCGTATTACAATTCACTGGCCGTCGTTTTACAACGTCGTGACTGGGAAAACCCTGGCGTTACCCAACTTAATCGCCTTGCAGCACATCCCCCTTTCGCCAGCTGGCGTAATAGCGAAGAGGCCCGCACCGATCGCCCTTCCCAACAGTTGCGCAGCCTGAATGGCGAATGGACGCGCCCTGTAGCGGCGCATTAAGCGCGGCGGGTGTGGTGATACGCGCAGCGTGACGCTACACTTGCAGCGCCCTAGCGCCCCGCTCCTTTCGCTTTCTTTCCCTTCCTTTTTCTT
>Locus3_clone25
AAGCCTTTTAGGTGACCTATAGAATACTCAAGCTATGCATCAAGCTTGGTACCGAGCTCGGATCCACTAGTAACGGCCGCCAGTGTGCTGGAATTCGCCCTTAAAAACCATAAAACCCTATACCTAATCTATCAAATCTAAAAATCTAATCCTTATCAAATACAAATATTCTTCTACATCCGAACTCCGACTTCCGACTATTACTCAATAAACCTAAACCTAATTAAACAAAAACTAACATCCGCTACTAACGTAATTCATCACCTTCTACTTAAACTAAACCACCTACTCCCTCAAAACACTAACTATAAAAACCAACTCGATATTCTACGTCTTCAAATTCTAAACTTTATCCTCCAACCGAAAAATCCTTTCCAATTTCCGTTTACGACATTTAAAAACAACGATCCGATTACGCAACTTCTTCCTCTCCGCCTTAATACGCTCCTAATTATCCATATCGATCGAAAACAAAAAAAAACTATCCCCGAAACTCTACATATCCGAAATCTACTTACCCCTAACCTCCTTCACTCCAAGGGCGAATTCTGCAGATATCCATCACACTGGCGGCCGCTCGAGCATGCATCTAGAGGGCCCAATTCGCCCTATAGTGAGTCGTATTACAATTCACTGGCCGTCGTTTTACAACGTCGTGACTGGGAAAACCCTGGCGTTACCCAACTTAATCGCCTTGCAGCACATCCCCCTTTCGCCAGCTGGCGTAATAGCGAAGAGGCCCGCACCGATCGCCCTTCCCAACAGTTGCGCAGCCTGAATGGCGAATGGACGCGCCCTGTAGCGGCGCATTAAGCGCGGCGGGTGTGGTGGTACGCGCAGCGTGACGCTACACTGCAGCGCCCTAGCGCCCGCTCCTTTCGCTTTCTTCCCTTCCCTTTTCTCGCC
>Locus3_clone26
GGCGCATTTAGGTGACACTATAGAATACTCAAGCTATGCATCAAGCTTGGTACCGAGCTCGGATCCACTAGTAACGGCCGCCAGTGTGCTGGAATTCGCCCTTAAAAACCATAAAACCCTATACCTAATCTATCAAATCTAAAAATCTAATCCTTATCAAATACAAATATTCTTCTACATCCGAACTCCGACTTCCGACTATTACTCAATAAACCTAAACCTAATTAAACAAAAACTGACATCCGCTACTAACGTAATTCATCACCTTCTACTTAAACTGAACCACCTACTCCCTCAAAACGCTAACTGTAAAAACCAACTCGATATTCTACGTCTTCAAATTCTAAACTTTATCCTCCAACCGAAAAATCCTTTCCAATTTCCGTTTACGACATTTAAAAACAACGATCCGATTACGCAACTTCTTCCTCTCCGCCTTAATACGCTCCTAATTATCCATATCGATCAAAAACAAAAAAAAACTATCCCCGAAACTCTGCATATCCAAAATCTACTTACCCCTAACCTCCTTCACTCCAAGGGCGAATTCTGCAGATATCCATCACACTGGCGGCCGCTCGAGCATGCATCTAGAGGGCCCAATTCGCCCTATAGTGAGTCGTATTACAATTCACTGGCCGTCGTTTTACAACGTCGTGACTGGGAAACCCTGGCGTTACCCAACTTAATCGCCTTGCAGCACATCCCCCCTTTCGCCAGCTGGCGTAATAGCGAAGAGGCCCGCACCGATCGCCCTTCCCAACAGTTGCGCAGCCTGAATGGCGAATGGACGCGCCCTGTAGCGGCGCATTAAGCGCGGCGGGGTGGTGGTGTACGCGCAGCGTGACGCTACACTTGCCAGCGCCTAGCGCCCGCCTCCTTTCGCCTTTTCTTTCCCTTTCCATC
>Locus3_clone27
GTGGCATTTAGGTGAACTATAGAATACTCAAGCTATGCATCAAGCTTGGTACCGAGCTCGGATCCACTAGTAACGGCCGCCAGTGTGCTGGAATTCGCCCTTAAAAACCATAAAACCCTATACCTAATCTATCAAATCTAAAAATCTAATCCTTATCAAATACAAATATTCTTCTACATCCAAACTCCGACTTCCGACTATTACTCAATAAACCTAAACCTAATTAAACAAAAACTAACATCCGCTACTAACATAATTCGTCACCTTCTACTTAAACTAAACCACCTACTCCCTCAAAACACTAACTATAAAAACCAACTCGATATTCTACATCTTCAAATTCTAAACTTTATCCTCCAACCAAAAAATCCTTTCCAATTTCCATTTACAACATTTAAAAACAACGATCCAATTACGCAACTTCTTCCTCTCCGCCTTGATACGCTCCTAATTATCCATATCGATCGAAAACAAAAAAAAGCTATCCCCAAAACTCTACATATCCAAAATCTACTTACCCCTAACCTCCTTCACTCCAAGGGCGAATTCTGCAGATATCCATCACACTGGCGGCCGCTCGAGCATGCATCTAGAGGGCCCAATTCGCCCTATAGTGAGTCGTATTACAATTCACTGGCCGTCGTTTTACAACGTCGTGACTGGGAAAACCCTGGCGTTACCCAACTTAATCGCCTTGCAGCACATCCCCCTTTCGCCAGCTGGCGTAATAGCGAAGAGGCCCGCACCGATCGCCCTTCCCAACAGTTGCGCAGCCTGAATGGCGAATGGACGCGCCCTGTAGCGGCGCATTAAGCGCGGCGGGTGTGGTATACGCGCAGCGTGACGCTACACTTGCCAGCGCCTAGCGCCCGCTCCTTTCGGCTTTTCTTCCCTTCC
>Locus3_clone28
GACCCCAATTAGGTGAACTATAGAATACTCAAGCTATGCATCAAGCTTGGTACCGAGCTCGGATCCACTAGTAACGGCCGCCAGTGTGCTGGAATTCGCCCTTAAAAACCATAAAACCCTATACCTAATCTATCAAATCTAAAAATCTAATCCTTATCAAATACAAATATTCTTCTACATCCGAACTCCGACTTCCGACTATTACTCAATAAACCTGAACCTAATTAAACAAAAACTAACATCCGCTACTAACGTAATTCATCACCTTCTACTTAAACTAAACCACCTACTCCCTCAAAACGCTAACTATAAAAACCAACTCGATATTCTACGTCTTCAAATTCTAAACTTTATCCTCCAACCGAAAAATCCTTTCCAATTTCCGTTTACGACATTTAAAAACAACGATCCGATTACGCAACTTCTTCCTCTCCGCCTTAATACACTCCTAATTATCCATATCAATCAAAAACAAAAAAAAACTATCCCCAAAACTCTACATATCCGAAATCTACTTACCCCTAACCTCCTTCACTCCAAGGGCGAATTCTGCAGATATCCATCACACTGGCGGCCGCTCGAGCATGCATCTAGAGGGCCCAATTCGCCCTATAGTGAGTCGTATTACAATTCACTGGCCGTCGTTTTACAACGTCGTGACTGGGAAAACCCTGGCGTTACCCAACTTAATCGCCTTGCAGCACATCCCCCTTTCGCCAGCTGGCGTAATAGCGAAGAGGCCCGCACCGATCGCCCTTCCCAACAGTTGCGCAGCCTGAATGGCGAATGGACGCGCCCTGTAGCGCGCATTAAGCGCGCGGGTGGTGGTGTACGCGCAGCGTGACGCTACACTTGCAGCGCCCTAGCGCCCGCCTCCTTTCGCTTTCTTCCCTTTCCCTTTTCTTC
>Locus3_clone29
GTGGCATTTAGGTGACACTATAGAATACTCAAGCTATGCATCAAGCTTGGTACCGAGCTCGGATCCACTAGTAACGGCCGCCAGTGTGCTGGAATTCGCCCTTAAAAACCATAAAACCCTATACCTAATCTATCAAATCTAAAAATCTAATCCTTATCAAATACAAATATTCTTCTACATCCGAACTCCGACTTCCGACTATTACTCAATAAACCTAAACCTAATTAAACAAAAACTAACATCCGCTACTAACGTAATTCATCACCTTCTACTTAAACTAAACCACCTACTCCCTCAAAACGCTAACTATAAAAACCAACTCGATATTCTACGTCTTCAAATTCTAAACTTTATCCTCCAACCGAAAAATCCTTTCCAACTTCCGTTTACGACATTTAAAAACAACGATCCGATTACGCAACTTCTTCCTCTCCGCCTTAATACGCTCCTAATTATCCATATCGATCGAAAACAAAAAAAAACTATCCCCGAAACTCTACATATCCGAAATCTACTTACCCCTAACCTCCTTCACTCCAAGGGCGAATTCTGCAGATATCCATCACACTGGCGGCCGCTCGAGCATGCATCTAGAGGGCCCAATTCGCCCTATAGTGAGTCGTATTACAATTCACTGGCCGTCGTTTTACAACGTCGTGACTGGGAAAACCCTGGCGTTACCCAACTTAATCGCCTTGCAGCACATCCCCCTTTCGCCAGCTGGCGTAATAGCGAAGAGGCCCGCACCGATCGCCCTTCCCAACAGTTGCGCAGCCTGAATGGCGAATGGACGCGCCCTGTAGCGCGCATTAGCGCGCGGGTGTGGTGTACGCGCAGCGTGACGGCTACACTGCAGCGCCTAGCGCCCGCTCCTTTCGCTTTCTTCCCTTTCCTTTTCTT
>Locus3_clone30
CTGCCATTTTAGGTGAACTATAGAATACTCAAGCTATGCATCAAGCTTGGTACCGAGCTCGGATCCACTAGTAACGGCCGCCAGTGTGCTGGAATTCGCCCTTAAAAACCATAAAACCCTATACCTAATCTATCAAATCTAAAAATCTAATCCTTATCAAATACAAATATTCTTCTACATCCGAACTCCGACTTCCGACTATTACTCAACAAACCTAAACCTAATTAAACAAAAACTAACATCCGCTACTAACGTAATTCATCACCTTCTACTTAAACTAAACCACCTACTCCCTCAAAACGCTAACTATAAAAACCAACTCAATATTCTACGTCTTCAAATTCTAAACTTTATCCTCCAACCGAAAAATCCCTTCCAATTTCCGTTTACGACATTTAAAAACAACGACCCGATTACACAACTTCTTCCTCTCCGCCTTAATACGCTCCTAATTATCCATATCGATCGAAAACAAAAAAAAAACTATCCCCGAAACTCTACATATCCGAAATCTACTTACCCCTAACCTCCTTCACTCCAAGGGCGAATTCTGCAGATATCCATCACACTGGCGGCCGCTCGAGCATGCATCTAGAGGGCCCAATTCGCCCTATAGTGAGTCGTATTACAATTCACTGGCCGTCGTTTTACAACGTCGTGACTGGGAAAACCCTGGCGTTACCCAACTTAATCGCCTTGCAGCACATCCCCCTTTCGCCAGCTGGCGTAATAGCGAAGAGGCCCGCACCGATCGCCCTTCCCAACAGTTGCGCAGCCTGAATGGCGAATGGACGCGCCCTGTAGCGGCGCATTAAGCGCGCGGGTGGTGGTGGTACGCGCAGCGTGACGCTACACTGCAGCGCCCTAGCGCCCGCTCCTTTCGCTTTCTTCCCTTCCCTTTTCTCGC
>Locus3_clone31
CTCGCCATTTTATGTGACACTATAGAATACTCAAGCTATGCATCAAGCTTGGTACCGAGCTCGGATCCACTAGTAACGGCCGCCAGTGTGCTGGAATTCGCCCTTAAAAACCATAAAACCCTATACCTAATCTATCAAATCTAAAAATCTAATCCTTATCAAATACAAATATTCTTCTACATCCGAACTCCGACTTCCGACTATTACTCAATAAACCTAAACCTAATTAAACAAAAACTAACATCCGCTACTAACGTAATTCATCACCTTCTACTTAAACTAAACCACCTACTCCCTCAAAACGCTAACTATAAAAACCAACTCGATATTCTACGTCTTCAAATTCTAAACTTTATCCTCCAACCGAAAAATCCTTTCCAATTTCCGTTTACGACATTTAAAAACAACGATCCGATTACGCAACTTCTTCCTCTCCGCCTTAATACGCTCCTAATTATCCATATCGATCGAAAACAAAAAAAAACTATCCCCAAAACTCTACATATCCGAAATCTACTTACCCCTAACCTCCTTCACTCCAAGGGCGAATTCTGCAGATATCCATCACACTGGCGGCCGCTCGAGCATGCATCTAGAGGGCCCAATTCGCCCTATAGTGAGTCGTATTACAATTCACTGGCCGTCGTTTTACAACGTCGTGACTGGGAAAACCCTGGCGTTACCCAACTTAATCGCCTTGCAGCACATCCCCCTTTCGCCAGCTGGCGTAATAGCGAAGAGGCCCGCACCGATCGCCCTTCCCAACAGTTGCGCAGCCTGAATGGCGAATGGACGCGCCCTGTAGCGGCGCATTAAGCGCGCGGGGTGTGGTATACGCGCAGCGTGACGCTACACTTGCAGCGCCCTAGCGCCCGCCTCCTTTCCGCTTTCTTCCCTTCCTTTTCTCG
>Locus3_clone32
CTGCCATTTAGGTGAACTATAGAATACTCAAGCTATGCATCAAGCTTGGTACCGAGCTCGGATCCACTAGTAACGGCCGCCAGTGTGCTGGAATTCGCCCTTAAAAACCATAAAACCCTATACCTAATCTATCAAATCTAAAAATCTAATCCTTATCAAATACAAATATTCTTCTACATCCGAACTCCGACTTCCGACTATTACTCAATAAACCTAGACCTAATTAAACAAAAACTAACATCCGCTACTAACGTAATTCATCACCTTCTACTTAAACTAAACCACCTACTCCCTCAAAACGCTAACTATAAAAACCAACTCGATATTCTACGTCTTCAAATTCTAAACTTTATCCTCCAACCGAAAAATCCTTTCCAATTTCCGTTTACAACATTTAAAAACAACGATCCGATTACGCAACTTCTTCCTCTCCGCCTTAATACGCTCCTAATTATCCATATCGATCGAAAACAAAAAAAAACTATCCCCGAAACTCTACATATCCGAAATCTACTTACCCCTAACCTCCTTCACTCCAAGGGCGAATTCTGCAGATATCCATCACACTGGCGGCCGCTCGAGCATGCATCTAGAGGGCCCAATTCGCCCTATAGTGAGTCGTATTACAATTCACTGGCCGTCGTTTTACAACGTCGTGACTGGGAAAACCCTGGCGTTACCCAACTTAATCGCCTTGCAGCACATCCCCCTTTCGCCAGCTGGCGTAATAGCGAAGAGGCCCGCACCGATCGCCCTTCCCAACAGTTGCGCAGCCTGAATGGCGAATGGACGCGCCCTGTAGCGCGCATAGCGCGCGGGTGTGGTCTACGCGCAGCGTGACGCTACACTGCAGCGCCCTAGCGCCGCTCTTTCGCTTTTCTTTCCATC
>Locus3_clone33
GTGCCATTTAGGTGACACTATAGAATACTCAAGCTATGCATCAAGCTTGGTACCGAGCTCGGATCCACTAGTAACGGCCGCCAGTGTGCTGGAATTCGCCCTTAAAAACCATAAAACCCTATACCTAATCTATCAAATCTAAAAATCTAATCCTTATCAAATACAAATATTCTTCTACATCCGAACTCCAACTTCCGACCATTACTCAATAAACCTAAACCTAATTAAACAAAAACTAACATCCGCTACTAACGTAATTCATCACCTTCTACTTAAACTAAACCACCTACTCCCTCAAAACGCTAACTATAAAAACCAACTCGATATTCTACGTCTTCAAATTCTAAACTTTATCCTCCAACCGAAAAATCCTTTCCAATTTCCGTTTACGACATTTAAAAACAACGATCCGATTACGCAACTTCTTCCTCTCCGCCTTAATACGCTCCTAATTATCCATATCGATCGAAAACAAAAAAAAACTATCCCCGAAACTCTACATATCCGAAATCTACTTACCCCTAACCTCCTTCACTCCAAGGGCGAATTCTGCAGATATCCATCACACTGGCGGCCGCTCGAGCATGCATCTAGAGGGCCCAATTCGCCCTATAGTGAGTCGTATTACAATTCACTGGCCGTCGTTTTACAACGTCGTGACTGGGAAAACCCTGGCGTTACCCAACTTAATCGCCTTGCAGCACATCCCCCTTTCGCCAGCTGGCGTAATAGCGAAGAGGCCCGCACCGATCGCCCTTCCCAACAGTTGCGCAGCCTGAATGGCGAATGGACGCGCCCTGTAGCGCGCATTAAGCGCGGCGGGTGGTGGTGTACGCGCAGCGTGACGCTACACTGCAGCGCCCTAGCGCCCGCTCCTTTCGCTTTCTTTCCCTTTCCATAC
>Locus3_clone34
CTGCCATTTTAGGTGACACTATAGAATACTCAAGCTATGCATCAAGCTTGGTACCGAGCTCGGATCCACTAGTAACGGCCGCCAGTGTGCTGGAATTCGCCCTTAAAAACCATAAAACCCTATACCTAATCTATCAAATCTAAAAATCTAATCCTTATCAAATACAAATATTCTTCTGCATCCGAACTCCGACTTCCGACTATTACTCAATAAACCTAAACCTAATTAAACAAAAACTAACATCCGCTACTAACGTAATTCATCACCTTCTACTTAAACTAAACCACCTACTCCCTCAAAACGCTAACTATAAAAACCAACTCGATATTCTACGTCTTCAAATTCTAAACTTTATCCTCCAACCGAAAAATCCTTTCCAATTTCCGTTTACGACATTTAAAAACAACGATCCGATTACGCAACTTCTTCCTCTCCACCTTAATACACTCCTAATTATCCATATCAATCAAAAACAAAAAAAAACTATCCCCGAAACTCTACATATCCAAAATCTACTTACCCCTAACCTCCTTCACTCCAAGGGCGAATTCTGCAGATATCCATCACACTGGCGGCCGCTCGAGCATGCATCTAGAGGGCCCAATTCGCCCTATAGTGAGTCGTATTACAATTCACTGGCCGTCGTTTTACAACGTCGTGACTGGGAAAACCCTGGCGTTACCCAACTTAATCGCCTTGCAGCACATCCCCCTTTCGCCAGCTGGCGTAATAGCGAAGAGGCCCGCACCGATCGCCCTTCCCAACAGTTGCGCAGCCTGAATGGCGAATGGACGCGCCCTGTAGCGCGCATAAGCGCGCGGGTGGTGGTGTACGCGCAGCGTGACGCTACACTGCAGCGCCCTAGCGCCGCTCCTTTCGCTTTTCTTCCCCTTCCCTTTCTC
>Locus3_clone35
GTGCATTTAGGTGACCTATAGAATACTCAAGCTATGCATCAAGCTTGGTACCGAGCTCGGATCCACTAGTAACGGCCGCCAGTGTGCTGGAATTCGCCCTTAAAAACCATAAAACCCTATACCTAATCTATCAAATCTAAAATCTAATCCTTATCAAATACAAATATTCTTCTACATCCGAACTCCGACTTCCGACTATTACTCAATAAACCTAAACCTAATTAAACAAAAACTAACATCCGCTACTAACGTAATTCATCACCTTCTACTTAAACTAAACCACCTACTCCCTCAAAACGCTAACTATAAAAACCAACTCGATATTCTACATCTTCAAATTCTAAACTTTATCCTCCAACCGAAAAATCCTTTCCAATTTCCGTTTACGACATTTAAAAACAACGATCCGATTACGCAACTTCTTCCTCTCCGCCTTAATACGCTCCTAATTATCCATATCGATCGAAAACAAAAAAAAACTATCCCCAAAACTCTACATATCCAAAATCTACTTACCCCTAACCTCCTTCACTCCAAGGGCGAATTCTGCAGATATCCATCACACTGGCGGCCGCTCGAGCATGCATCTAGAGGGCCCAATTCGCCCTATAGTGAGTCGTATTACAATTCACTGGCCGTCGTTTTACAACGTCGTGACTGGGAAAACCCTGGCGTTACCCAACTTAATCGCCTTGCAGCACATCCCCCTTTCGCCAGCTGGCGTAATAGCGAAGAGGCCCGCACCGATCGCCCTTCCCAACAGTTGCGCAGCCTGAATGGCGAATGGACGCGCCCTGTAGCGGCGCATAGCGCGGCGGGGTGGTGGTGGTACGCGCAGCGTGACGCTACACTGCAGCGCCCTAGCGCCGCCTCCTTTCGCTTTTCTTCCCTTCCTTTCTTCGC
>Locus3_clone36
GATGCCATTTAGGTGAACTATAGAATACTCAAGCTATGCATCAAGCTTGGTACCGAGCTCGGATCCACTAGTAACGGCCGCCAGTGTGCTGGAATTCGCCCTTAAAAACCATAAAACCCTATACCTAATCTATCAAATCTAAAAATCTAATCCTTATCAAACACAAATATTCTTCTACATCCGAACTCCGACTTCCGACTATTACTCAATAAACCTAAACCTAACTAAACAAAAACTAACATCCGCTACTAACGTAATTCATCACCTTCTACTTAAACTAAACCACCTACTCCCTCAAAACGCTAACTATAAAAACCAACTCGATATTCTACGTCTTCAAATTCTAAACTTTATCCTCCAACCGAAAAATCCTTTCCAATTTCCGTTTACGACATTTAAAAACAACGATCCGATTACGCAACTTCTTCCTCTCCGCCTTAATACGCTCCTAATTATCCATATCGATCGAAAACAAAAAAAAACTATCCCCGAAACTCTACATATCCGAAATCTACTTACCCCTAACCTCCTTCACTCCAAGGGCGAATTCTGCAGATATCCATCACACTGGCGGCCGCTCGAGCATGCATCTAGAGGGCCCAATTCGCCCTATAGTGAGTCGTATTACAATTCACTGGCCGTCGTTTTACAACGTCGTGACTGGGAAAACCCTGGCGTTACCCAACTTAATCGCCTTGCAGCACATCCCCCCTTTCGCCAGCTGGCGTAATAGCGAAGAGGCCCGCACCGATCGCCCTTCCCAACAGTTGCGCAGCCTGAATGGCGAATGGACGCGCCCTGTAGCGCGCATAGCGCGCGGGGTGTGGTGTACGCGCAGCGTGACGCTACACTGCAGCGCCCTAGCGCCGCTCCTTCGCTTTCTTCCTTCCCTTTCTCG
>Locus3_clone37
CTGCATTTTAGGTGAACTATAGAATACTCAAGCTATGCATCAAGCTTGGTACCGAGCTCGGATCCACTAGTAACGGCCGCCAGTGTGCTGGAATTCGCCCTTAAAAACCATAAAACCCTATACCTAATCTATCAAATCTAAAAATCTAATCCTTATCAAATACAAATATTCTTCTACATCCGAACTCCAACTTCCGACTATTACTCAATAAACCTAAACCTAATTAAACAAAAACTAACATCCGCTACTAACGTAATTCATCACCTTCTACTTAAACTAAACCACCTACTCCCTCAAAACACTAACTATAAAAACCAACTCGATATTCTACGTCTTCAAATTCTAAACTTTATCCTCCAACCGAAAAATCCTTTCCAATTTCCGTTTACGACATTTAAAAACAACGATCCGATTACGCAACTTCTTCCTCTCCGCCTTAATACGCTCCTAATTATCCATATCGATCGAAAACAAAAAAAAACTATCCCCGAAACTCTACATATCCGAAATCTACTTACCCCTAACCTCCTTCACTCCAAGGGCGAATTCTGCAGATATCCATCACACTGGCGGCCGCTCGAGCATGCATCTAGAGGGCCCAATTCGCCCTATAGTGAGTCGTATTACAATTCACTGGCCGTCGTTTTACAACGTCGTGACTGGGAAAACCCTGGCGTTACCCAACTTAATCGCCTTGCAGCACATCCCCCTTTCGCCAGCTGGCGTAATAGCGAAGAGGCCCGCACCGATCGCCCTTCCCAACAGTTGCGCAGCCTGAATGGCGAATGGACGCGCCCTGTAGCGCGCATTAAGCGCGGCGGGGTGGTGGTGGTACGCGCAGCGTGACGCTACACTGCAGCGCCCTTAGCGCCCGCTCCTTTCGCTTTCTTCCCTTTCCTTTCTCG
>Locus3_clone38
GTCGCCTTTTTAGGTGAACTATAGAATACTCAAGCTATGCATCAAGCTTGGTACCGAGCTCGGATCCACTAGTAACGGCCGCCAGTGTGCTGGAATTCGCCCTTAAAAACCATAAAACCCTATACCTAATCTATCAAATCTAAAAATCTAATCCTTATCAAATACAAATATTCTTCTACATCCGAACTCCGACTTCCGACTATTACTCAATAAACCTAAACCTAATTAAACAAAAACTAACATCCGCTACTAACGTAATTCATCACCTTCTACTTAAACTAAACCACCTACTCCCTCAAAACACTAACTATAAAAACCAACTCAATATTCTACATCTTCAAATTCTAAACTTTATCCTCCAACCGAAAAATCCTTTCCAATTTCCGTTTACGACATTTAAAAACAACGATCCGATTACGCAACTTCTTCCTCTCCGCCTTAATACGCTCCTAATTATCCATATCGATCGAAAACAAAAAAAAACTGTCCCCGAAACTCTACATATCCGAAATCTACTTACCCCTAACCTCCTTCACTCCAAGGGCGAATTCTGCAGATATCCATCACACTGGCGGCCGCTCGAGCATGCATCTAGAGGGCCCAATTCGCCCTATAGTGAGTCGTATTACAATTCACTGGCCGTCGTTTTACAACGTCGTGACTGGGAAAACCCTGGCGTTACCCAACTTAATCGCCTTGCAGCACATCCCCCTTTCGCCAGCTGGCGTAATAGCGAAGAGGCCCGCACCGATCGCCCTTCCCAACAGTTGCGCAGCCTGAATGGCGAATGGACGCGCCCTGTAGCGGCGCATTAGCGCGCGGGTGTGGTATACGCGCAGCGTGACCGCTACACTGCAGCGCCTAGCGCCCCGCTCCTTTCGCTTTCTTCCCTTTCCATTTTCTG
>Locus3_clone39
GGGCATTTACGTGAACTATAGAATACTCAAGCTATGCATCAAGCTTGGTACCGAGCTCGGATCCACTAGTAACGGCCGCCAGTGTGCTGGAATTCGCCCTTAAAAACCATAAAACCCTATACCTAATCTATCAAATCTAAAAATCTAATCCTTATCAAATACAAATATTCTTCTACATCCGAACTCCGACTTCCGACTATTACTCAATAAACCTAAACCTAATTAAACAAAAACTAACATCCGCTACTAACGTAATTCATCACCTTCTACTTAAACTAAACCACCTACTCCCTCAAAACGCTAACTATAAAAACCAACTCAATATTCTACGTCTTCAAATTCTAAACTTTATCCTCCAACCGAAAAATCCTTTCCAATTTCCGTTTACGACATTTAAAAACAACGATCCGATTACGCAACTTCTTCCTCTCCGCCTTAATACGCTCCTAATTATCCATATCGATCGAAAACAAAAAAAAACTATCCCCGAAACTCTACATATCCGAAATCTACTTACCCCTAACCTCCTTCACTCCAAGGGCGAATTCTGCAGATATCCATCACACTGGCGGCCGCTCGAGCATGCATCTAGAGGGCCCAATTCGCCCTATAGTGAGTCGTATTACAATTCACTGGCCGTCGTTTTACAACGTCGTGACTGGGAAAACCCTGGCGTTACCCAACTTAATCGCCTTGCAGCACATCCCCCTTTCGCCAGCTGGCGTAATAGCGAAGAGGCCCGCACCGATCGCCCTTCCCAACAGTTGCGCAGCCTGAATGGCGAATGGACGCGCCCTGTAGCGGCGCATTAAGCGCGGCGGGGTGTGGTGCTACGCGCAGCGTGACGCTACACTTGCAGCGCCCTAGCGCCCGCTCCTTTCGCTTTTCTTCCCTTTCCCGTC
>Locus3_clone40
GAGCATTTACGTGACCTATAGAATACTCAAGCTATGCATCAAGCTTGGTACCGAGCTCGGATCCACTAGTAACGGCCGCCAGTGTGCTGGAATTCGCCCTTAAAAACCATAAAACCCTATACCTAATCTATCAAATCTAAAAATCTAATCCTTATCAAATACAAATATTCTTCTACATCCAAACTCCAACTTCCAACTATTACTCAATAAACCTAAACCTAATTAAACAAAAACTAACATCCACTACTAACATAATTCATCACCTTCTACTTAAACTAAACCACCTACTCCCTCAAAACGCTAACTATAAAAACCAACTCAATATTCTACGTCTTCAAATTCTAAACTTTATCCTCCAACCAAAAAATCCTTTCCAATTTCCGTTTACGACATTTAAAAACAACGATCCGATTACGCAACTTCTTCCTCTCCGCCTTAATACGCTCCTAATTATCCATATCAATCGAAAACAAAAAAAAACTATCCCCAAAACTCTACATATCCAAAATCTACTTACCCCTAACCTCCTTCACTCCAAGGGCGAATTCTGCAGATATCCATCACACTGGCGGCCGCTCGAGCATGCATCTAGAGGGCCCAATTCGCCCTATAGTGAGTCGTATTACAATTCACTGGCCGTCGTTTTACAACGTCGTGACTGGGAAAACCCTGGCGTTACCCAACTTAATCGCCTTGCAGCACATCCCCCTTTCGCCAGCTGGCGTAATAGCGAAGAGGCCCGCACCGATCGCCCTTCCCAACAGTTGCGCAGCCTGAATGGCGAATGGACGCGCCCTGTAGCGGCGCATTAAGCGCGGCGGGGGTGGTGGTGTTACGCGCAGCGTGACCGCTACACTTGCCAGCGCCCTAGCGCCCGCTCCTTTCGCTTTTCTTCCCTTCC
>Locus3_clone41
CCGCATTTAGGTGACCTATAGAATACTCAAGCTATGCATCAAGCTTGGTACCGAGCTCGGATCCACTAGTAACGGCCGCCAGTGTGCTGGAATTCGCCCTTAAAAACCATAAAACCCTATACCTAATCTATCAAATCTAAAAATCTAATCCTTATCAAATACAAATATTCTTCTACATCCGAACTCCGACTTCCGACTATTACTCAATAAACCTAAACCTAATTAAACAAAAACTAACATCCGCTACTAACGTAATTCATCACCTTCTACTTAAACTAAACCACCTACTCCCTCAAAACGCTAACTATAAAAACCAACTCGATATTCTACGTCTTCAAATTCTAAACTTTATCCTCCAACCGAAAAATCCTTTCCAATTTCCGTTTACGACATTTAAAAACAACGATCCGATCACGCAACTTCTTCCTCTCCGCCTTAATACGCTCCTAATTATCCATATCGATCGAAAACAAAAAAAAACTATCCCCGAAACTCTACATATCCGAAATCTACTTACCCCTAACCTCCTTCACTCCAAGGGCGAATTCTGCAGATATCCATCACACTGGCGGCCGCTCGAGCATGCATCTAGAGGGCCCAATTCGCCCTATAGTGAGTCGTATTACAATTCACTGGCCGTCGTTTTACAACGTCGTGACTGGGAAAACCCTGGCGTTACCCAACTTAATCGCCTTGCAGCACATCCCCCTTTCGCCAGCTGGCGTAATAGCGAAGAGGCCCGCACCGATCGCCCTTCCCAACAGTTGCGCAGCCTGAATGGCGAATGGACGCGCCCTGTAGCGGCGCATTAAGCGCGGCGGGGTGTGGTGGTTACGCGCAGCGTGACGCTACACTTGCAGCGCCCTAGCGCCCGCTCTTTCGCTTTCTTCCCTTCCTTTTCTCGCCCACGTTTCG
>Locus3_clone42
CGCCATTTAGGTGACCTATAGAATACTCAAGCTATGCATCAAGCTTGGTACCGAGCTCGGATCCACTAGTAACGGCCGCCAGTGTGCTGGAATTCGCCCTTAAAAACCATAAAACCCTATACCTAATCTATCAAATCTAAAAATCTAATCCTTATCAAGTACAAATATTCTTCTACATCCGAACTCCGACTTCCGACTATTACTCAATAAACCTAAACCTAATTAAACAAAAACTAACATCCGCTACTAACGTAATTCATCACCTTCTACTTAAACTAAACCACCTACTCCCTCAAAACGCTAACTATAAAAACCAACTCGATATTCTACGTCTTCAAATTCTAAACTTTATCCTCCAACCGAAAAATCCTTTCCAATTTCCGTTTACGACATTTAAAAACAACGATCCGATTACGCAACTTCTTCCTCTCCGCCTTAATACGCTCCTAATTATCCATATCGATCGAAAACAAAAAAAAACTATCCCCGAAACTCTACATATCCGAAATCTACTTACCCCTAACCTCCTTCACTCCAAGGGCGAATTCTGCAGATATCCATCACACTGGCGGCCGCTCGAGCATGCATCTAGAGGGCCCAATTCGCCCTATAGTGAGTCGTATTACAATTCACTGGCCGTCGTTTTACAACGTCGTGACTGGGAAAACCCTGGCGTTACCCAACTTAATCGCCTTGCAGCACATCCCCCTTTCGCCAGCTGGCGTAATAGCGAAGAGGCCCGCACCGATCGCCCTTCCCAACAGTTGCGCAGCCTGAATGGCGAATGGACGCGCCCTGTAGCGGCGCATTAAGCGCGGCGGGGTGGTGGTGGTTACGCGCAGCGTGACGCTACACTTGCAGCGCCCTAGCGCCCGCTCCTTTCGCTTTCTTCCCTTCCTTTTCCTCGCCCACGG
>Locus3_clone43
ACTCATTTAGGTGACCTATAGAATACTCAAGCTATGCATCAAGCTTGGTACCGAGCTCGGATCCACTAGTAACGGCCGCCAGTGTGCTGGAATTCGCCCTTAAAAACCATAAAACCCTATACCTAATCTATCAAATCTAAAAATCTAATCCTTATCAAATACAAATATTCTTCTACATCCGAACTCCGACTTCCGACTATTACTCAATAAACCTAAACCTAATCAAACAAAAACTAACATCCGCTACTAACGTAATTCATCACCTTCTACTTAAACTAAACCACCTACTCCCTCAAAACGCTAACTATAAAAACCAACTCGATATTCTACGTCTTCAAATTCTAAACTTTATCCTCCAACCGAAAAATCCTTTCCAATTTCCGTTTGCGACATTTAAAAACAACGATCCGATTACGCAACTTCTTCCTCTCCGCCTTAATACGCTCCTAATTATCCATATCGATCGAAAACAAAAAAAAAACTATCCCCGAAACTCTACATATCCGAAATCTACTTACCCCTAACCTCCTTCACTCCAAGGGCGAATTCTGCAGATATCCATCACACTGGCGGCCGCTCGAGCATGCATCTAGAGGGCCCAATTCGCCCTATAGTGAGTCGTATTACAATTCACTGGCCGTCGTTTTACAACGTCGTGACTGGGAAAACCCTGGCGTTACCCAACTTAATCGCCTTGCAGCACATCCCCCTTTCGCCAGCTGGCGTAATAGCGAAGAGGCCCGCACCGATCGCCCTTCCCAACAGTTGCGCAGCCTGAATGGCGAATGGACGCGCCCTGTAGCGGCGCATTAAGCGCGGCGGGGTGGTGGTGTACGCGCAGCGTGACGCTACACTGCAGCGCCCTAGCGCCCGCTCCTTTCGCTTTCTTCCCTTCCTTTTCTC
>Locus3_clone44
CTCATTAGGTGACCTATAGAATACTCAAGCTATGCATCAAGCTTGGTACCGAGCTCGGATCCACTAGTAACGGCCGCCAGTGTGCTGGAATTCGCCCTTAAAAACCATAAAACCCTATACCTAATCTATCAAATCTAAAAATCTAATCCTTATCAAATACAAATATTCTTCTACATCCGAACTCCGACTTCCGACTATTACTCAATAAACCTAAACCTAATTAAACAAAAACTAACATCCGCTACTAACGTAATTCATCACCTTCTACTTAAACTAAACCACCTACTCCCTCAAAACGCTAACTATAAAAACCAACTCGATACTCTACGTCTTCAAATTCTAAACTTTATCCTCCAACCGAAAAATCCTTTCCAATTTCCGTTTACGACATTTAAAAACAACGATCCGATTACGCAACTTCTTCCTCTCCGCCTTAATACGCTCCTAATTATCCATATCGATCGAAAACAAAAAAAAACTATCCCCGAAACTCTACATATCCGAAATCTACTTACCCCTAACCTCCTTCACTCCAAGGGCGAATTCTGCAGATATCCATCACACTGGCGGCCGCTCGAGCATGCATCTAGAGGGCCCAATTCGCCCTATAGTGAGTCGTATTACAATTCACTGGCCGTCGTTTTACAACGTCGTGACTGGGAAACCCTGGCGTTACCCAACTTAATCGCCTTGCAGCACATCCCCCTTTCGCCAGCTGGCGTAATAGCGAAGAGGCCCGCACCGATCGCCCTTCCCAACAGTTGCGCAGCCTGAATGGCGAATGGACGCGCCCTGTAGCGGCGCATTAAGCGCGGCGGGGTGTGGGTGGTTACGCGCAGCGTGACGCTACACTTGCAGCGCCCTAGCGCCCGCCTCCTTTCGCTTTTCTTCCCCTTCCCTTTCTTCCGCCCACG
>Locus3_clone45
GGGCCATTTACGTGAACTATAGAATACTCAAGCTATGCATCAAGCTTGGTACCGAGCTCGGATCCACTAGTAACGGCCGCCAGTGTGCTGGAATTCGCCCTTAAAAACCATAAAACCCTATACCTAATCTATCAAATCTAAAAATCTAATCCTTATCAAATACAAATATTCTTCTACATCCAAACTCCAACTTCCAACTATTACTCAATAAACCTAAACCTAATTAAACAAAAACTAACATCCACTACTAACATAATTCATCACCTTCTACTTAAACTAAACCACCTACTCCCTCAAAGCACTAACTATAAAAACCAACTCAATATTCTACATCTTCAAATTCTAAACTTTATCCTCCAACCAAAAAATCCTTTCCAATTTCCATTTACAACATTTAAAAACAACAATCCAATTACACAACTTCTTCCTCTCCACCTTAATACACTCCTAATTATCCATATAAATCAAAAACAAAAAAAAACTATCCCCAAAACTCTACATATCCAAAATCTACTTACCCCTAACCTCCTTCACTCCAAGGGCGAATTCTGCAGATATCCATCACACTGGCGGCCGCTCGAGCATGCATCTAGAGGGCCCAATTCGCCCTATAGTGAGTCGTATTACAATTCACTGGCCGTCGTTTTACAACGTCGTGACTGGGAAAACCCTGGCGTTACCCAACTTAATCGCCTTGCAGCACATCCCCCTTTCGCCAGCTGGCGTAATAGCGAAGAGGCCCGCACCGATCGCCCTTCCCAACAGTTGCGCAGCCTGAATGGCGAATGGACGCGCCCTGTAGCGGCGCATTAAGCGCGGCGGGGTGTGGTATACGCGCAGCGTGACGCTACACTTGCCAGCGCCTAGCGCCCGCTCCTTTCGGCTTTTCTTTCCC
>Locus3_clone46
GCGCATTTACGTGAACTATAGAATACTCAAGCTATGCATCAAGCTTGGTACCGAGCTCGGATCCACTAGTAACGGCCGCCAGTGTGCTGGAATTCGCCCTTAAAAACCATAAAACCCTATACCTAATCTATCAAATCTAAAAATCTAATCCTTATCAAATACAAATATTCTTCTACATCCAAACTCCAACTTCCAACTATTACTCAATAAACCTAAACCTAATTAAACAAAGACTAACATCCACTACTAACATAATTCATCACCTTCTACTTAAACTAAACCACCTACTCCCTCAAAACGCTAACTATAAAAACCAACTCGACATTCTACGTCTTCAAATTCTAAACTTTATCCTCCAACCGAAAAATCCTTTCCAATTTCCGTCTACGACATTTAAAAACAACGATCCAATTACGCAACTTCTTCCTCTCCACCTTAATACGCTCCTAATTATCCATATCGATCGAAAACAAAAAAAAAACTATCCCCAAAACTCTACATATCCAAAATCTACTTACCCCTAACCTCCTTCACTCCAAGGGCGAATTCTGCAGATATCCATCACACTGGCGGCCGCTCGAGCATGCATCTAGAGGGCCCAATTCGCCCTATAGTGAGTCGTATTACAATTCACTGGCCGTCGTTTTACAACGTCGTGACTGGGAAAACCCTGGCGTTACCCAACTTAATCGCCTTGCAGCACATCCCCCTTTTCGCCAGCTGGCGTAATAGCGAAGAGGCCCGCACCGATCGCCCTTCCCAACAGTTGCGCAGCCTGAATGGCGAATGGACGCGCCCTGTAGCGGCGCATTAAGCGCGGCGGGGTGTGGTGTACGCGCAGCGTGACGCTACACTTGCAGCGCCCTAGCGCCCGCTCCTTTCGCTTTTCTTCCCTTCCCTTTTCTCGC
>Locus3_clone47
GGTCATTTACGTGAACTATAGAATACTCAAGCTATGCATCAAGCTTGGTACCGAGCTCGGATCCACTAGTAACGGCCGCCAGTGTGCTGGAATTCGCCCTTAAAAACCATAAAACCCTATACCTAATCTATCAAATCTAAAAATCTAATCCTTATCAAATACAAATATTCTTCTACATCCGAACTCCAACTTCCGACTATTACTCAATAAACCTAAACCTAATTAAACAAAAACTAACATCCGCTACTAACGTAATTCATCACCTTCTACTTAAACTAAACCACCTACTCCCTCAAAACGCTAACTATAAAAACCAACTCGATATTCTACGTCTTCAAATTCTAAACTTTATCCTCCAACCGAAAAATCCTTTCCAATTTCCGTTTACGACATTTAAAAGCAACGATCCGATTACGCAACTTCTTCCTCTCCGCCTTAATACGCTCCTAATTATCCATATCGATCGAAAACAAAAAAAAACTATCCCCGAAACTCTACATATCCGAAATCTACTTACCCCTAACCTCCTTCACTCCAAGGGCGAATTCTGCAGATATCCATCACACTGGCGGCCGCTCGAGCATGCATCTAGAGGGCCCAATTCGCCCTATAGTGAGTCGTATTACAATTCACTGGCCGTCGTTTTACAACGTCGTGACTGGGAAAACCCTGGCGTTACCCAACTTAATCGCCTTGCAGCACATCCCCCTTTCGCCAGCTGGCGTAATAGCGAAGAGGCCCGCACCGATCGCCCTTCCCAACAGTTGCGCAGCCTGAATGGCGAATGGACGCGCCCTGTAGCGGCGCATTAAGCGCGGCGGGGTGGTGGTGGTACGCGCAGCGTGACGCTACACTTGCAGCGCCCTAGCGCCCGCTCCTTTCGCTTTCTTCCCTTCCTTTTCCTCGCCCACGT
>Locus3_clone48
CGCCATTAGGTGAACTATAGAATACTCAAGCTATGCATCAAGCTTGGTACCGAGCTCGGATCCACTAGTAACGGCCGCCAGTGTGCTGGAATTCGCCCTTAAAAACCATAAAACCCTATACCTAATCTATCAAATCTAAAAATCTAATCCTTATCAAATACAAATATTCTTCTACATCCGAACTCCGACTTCCGACTATTACTCAATAAACCTAAACCTAATTAGACAAAAACTAACATCCGCTACTAACGTAATTCATCACCTTCTACTTAAACTAAACCACCTACTCCCTCAAAACGCTAACTATAAAAACCAACTCAATATTCTACGTCTTCAAATTCTAAACTTTATCCTCCAACCAAAAAATCCTTTCCAATTTCCGTTTACAACATTTAAAAACAACAATCCAATTACACAACTTCTTCCTCTCCACCTTAATACACTCCTAATTATCCATATCAATCAAAAACAAAAAAAAACTATCCCCAAAACTCTACATATCCAAAATCTACTTACCCCTAACCTCCTTCACTCCAAGGGCGAATTCTGCAGATATCCATCACACTGGCGGCCGCTCGAGCATGCATCTAGAGGGCCCAATTCGCCCTATAGTGAGTCGTATTACAATTCACTGGCCGTCGTTTTACAACGTCGTGACTGGGAAACCCTGGCGTTACCCAACTTAATCGCCTTGCAGCACATCCCCCTTTCGCCAGCTGGCGTAATAGCGAAGAGGCCCGCACCGATCGCCCTTCCCAACAGTTGCGCAGCCTGAATGGCGAATGGACGCGCCCTGTAGCGGCGCATTAAGCGCGGCGGGGTGTGGTGGTTACGCGCAGCGTGACGCTACACTTGCAGCGCCCTAGCGCCCGCTCCTTTTCGCTTTCTTCCCTTCCTTTTCTTCGGCAC
>Locus3_clone49
CTCCATTTATGTGAACTATAGAATACTCAAGCTATGCATCAAGCTTGGTACCGAGCTCGGATCCACTAGTAACGGCCGCCAGTGTGCTGGAATTCGCCCTTAAAAACCATAAAACCCTATACCTAATCTATCAAATCTAAAAATCTAATCCTTACCAAATACAAATATTCTTCTACATCCGAACTCCGACTTCCGACTATTACTCAATAAACCTAAACCTAATTAAACAAAAACTAACATCCGCTACTAACATAATTCATCACCTTCTACTTAAACTAAACCACCTACTCCCTCAAAACACTAACTATAAAAACCAACTCAATATTCTACATCTTCAAATTCTAAACTTTATCCTCCAACCAAAAAATCCTTTCCAATTTCCGTTTACGACATTTAAAAACAACGATCCGATTACGCAACTTCTTCCTCTCCGCCTTAATACGCTCCTAATTATCCATATCGATCAAAAACAAAAAAAAACTATCCCCAAAACTCTACATATCCAAAATCTACTTACCCCTAACCTCCTTCACTCCAAGGGCGAATTCTGCAGATATCCATCACACTGGCGGCCGCTCGAGCATGCATCTAGAGGGCCCAATTCGCCCTATAGTGAGTCGTATTACAATTCACTGGCCGTCGTTTTACAACGTCGTGACTGGGAAAACCCTGGCGTTACCAACTTAATCGCCTTGCAGCACATCCCCCTTTCGCCAGCTGGCGTAATAGCGAAGAGGCCCGCACCGATCGCCCTTCCCAACAGTTGCGCAGCCTGAATGGCGAATGGACGCGCCCTGTAGCGGCGCATTAAGCGCGGCGGGTGGTGGTGTACGCGCAGCGTGACGCTACACTTGCAGCGCCCTAGCGCCCGCTCCTTTCGCTTTCTTCCCTTTCCTTTTCTCG
>Locus3_clone50
AGCCATTTTACGTGAACTATAGAATACTCAAGCTATGCATCAAGCTTGGTACCGAGCTCGGATCCACTAGTAACGGCCGCCAGTGTGCTGGAATTCGCCCTTAAAAACCATAAAACCCTATACCTAATCTATCAAATCTAAAAATCTAATCCTTATCAAATACAAATATTCTTCTACATCCGAACTCCGACTTCCGACTATTACTCAATAAACCTAAACCTAATTAAACAAAAACTAACATCCGCTACTAACGTAATTCATCACCTTCTACTTAAACTAAACCACCTACTCCCTCAAAACGCTAACTATAAAAACCAACTCGATATTCTACATCTTCAAATTCTAAACTTTATCCTCCAACCGAAAAATCCTTTCCAATTTCCGTTTACGACATTTAAAAACAACGATCCGATTACGCAACTTCTTCCTCTCCGCCTTAATACACTCCTAATTATCCATATCAATCAAAAACAAAAAAAAACTATCCCCAAAACTCTACATATCCAAAATCTACTTACCCCTAACCTCCTTCACTCCAAGGGCGAATTCTGCAGATATCCATCACACTGGCGGCCGCTCGAGCATGCATCTAGAGGGCCCAATTCGCCCTATAGTGAGTCGTATTACAATTCACTGGCCGTCGTTTTACAACGTCGTGACTGGGAAAACCCTGGCGTTACCCAACTTAATCGCCTTGCAGCACATCCCCCCTTTCGCCAGCTGGCGTAATAGCGAAGAGGCCCGCACCGATCGCCCTTCCCAACAGTTGCGCAGCCTGAATGGCGAATGGGACGCGCCCTGTAGCGGCGCATTAAGCGCGGCGGGGTGTGGTTGTTACGCGCAGCGTGACGCTACACTTGCAGCGCCCTAGCGCCCGCTCCTTTCGCTTTTCTTCCCTTCCCATC
>Locus3_clone51
GAGCATTTAGGTGACCTATAGAATACTCAAGCTATGCATCAAGCTTGGTACCGAGCTCGGATCCACTAGTAACGGCCGCCAGTGTGCTGGAATTCGCCCTTAAAAACCATAAAACCCTATACCTAATCTATCAAATCTAAAAATCTAATCCTTATCAAATACAAATATTCTTCTACATCCGAACTCCGACTTCCGACTATTACTCAATAAACCTGAACCTAATTAAACAAAAACTAACATCCGCTACTAACGTAATTCATCACCTTCTACTTAAACTAAACCACCTACTCCCTCAAAACGCTGACTATAAAAACCAACTCGATATTCTACGTCTTCAAATTCTAAACTTTATCCTCCAACCGAAAAATCCTTTCCAATTTCCGTTTACGACATTTAAAAACAACGATCCGATTACGCAACTTCTTCCTCTCCGCCTTAATACGCTCCTAATTATCCATATCGATCGAAAACAAAAAAAAACTATCCCCGAAACTCTACATATCCGAAATCTACTTACCCCTAACCTCCTTCACTCCAAGGGCGAATTCTGCAGATATCCATCACACTGGCGGCCGCTCGAGCATGCATCTAGAGGGCCCAATTCGCCCTATAGTGAGTCGTATTACAATTCACTGGCCGTCGTTTTACAACGTCGTGACTGGGAAAACCCTGGCGTTACCCAACTTAATCGCCTTGCAGCACATCCCCCTTTCGCCAGCTGGCGTAATAGCGAAGAGGCCCGCACCGATCGCCCTTCCCAACAGTTGCGCAGCCTGAATGGCGAATGGACGCGCCCTGTAGCGGCGCATTAAGCGCGGCGGGTGTGGTGGTACGCGCAGCGTGACGCTACACTTGCAGCGCCCTAGCGCCGCTCTTTCGCTTTCTTCCCTTTCCTTTCTCGGCA
>Locus3_clone52
CTCCATTTTATGTGACCTATAGAATACTCAAGCTATGCATCAAGCTTGGTACCGAGCTCGGATCCACTAGTAACGGCCGCCAGTGTGCTGGAATTCGCCCTTAAAAACCATAAAACCCTATACCTAATCTATCAAATCTAAAAATCTAATCCTTATCAAATACAAATATTCTTCTACATCCAAACTCCGACTTCCGACTATTACTCAATAAACCTAAACCTAATTAAACAAAAACTAACATCCGCTACTAACGTAATTCATCACCTTCTACTTAAACTAAACCACCTACTCCCTCAAAACGCTAACTATAAAAACCAACTCAATATTCTACGTCTTCAAATTCTAAACTTTATCCTCCAACCGAAAAATCCTTTCCAATTTCCGTTTACGACATTTAAAAACAACGATCCGATTACGCAACTTCTTCCTCTCCGCCTTAATACGCTCCTAATTATCCATATCAATCGAAAACAAAAAAAAACTATCCCCAAAACTCTACATATCCAAAATCTACTTACCCCTAACCTCCTTCACTCCAAGGGCGAATTCTGCAGATATCCATCACACTGGCGGCCGCTCGAGCATGCATCTAGAGGGCCCAATTCGCCCTATAGTGAGTCGTATTACAATTCACTGGCCGTCGTTTTACAACGTCGTGACTGGGAAAACCCTGGCGTTACCCAACTTAATCGCCTTGCAGCACATCCCCCTTTCGCCAGCTGGCGTAATAGCGAAGAGGCCCGCACCGATCGCCCTTCCCAACAGTTGCGCAGCCTGAATGGCGAATGGACGCGCCCTGTAGCGGCGCATTAAGCGGCGGCGGGTGGTGGTTGATACGCGCAGCGTGACCGCTACACTTGCAGCGCCCTAGCGCCCCGCTCCTTTTCGGCTTTTCTTTCCCTTCC
>Locus3_clone53
GCGCATTTTATGTGAACTATAGAATACTCAAGCTATGCATCAAGCTTGGTACCGAGCTCGGATCCACTAGTAACGGCCGCCAGTGTGCTGGAATTCGCCCTTAAAAACCATAAAACCCTATACCTAATCTATCAAATCTAAAAATCTAATCCTTATCAAATACAAATATTCTTCTACATCCGAACTCCGACTTCCGACTATTACTCAATAAACCTGAACCTAATTAAACAAAAACTAACATCCGCTACTAACGTAATTCATCACCTTCTACTTAAACTAAACCACCTACTCCCTCAAAACGCTAACTATAAAAACCAACTCGATATTCTACGTCTTCAAATTCTAAACTTTATCCTCCAACCGAAAAACCCTTTCCAATTTCCGTTTACGACATTTAAAAACAACGATCCGATTACGCAACTTCTTCCTCTCCGCCTTAATACGCTCCTGATTATCCATATCGATCGAAAACAAAAAAAAACTATCCCCGAAACTCTACATATCCGAAATCTACTTACCCCTAACCTCCTTCACTCCAAGGGCGAATTCTGCAGATATCCATCACACTGGCGGCCGCTCGAGCATGCATCTAGAGGGCCCAATTCGCCCTATAGTGAGTCGTATTACAATTCACTGGCCGTCGTTTTACAACGTCGTGACTGGGAAAACCCTGGCGTTACCCAACTTAATCGCCTTGCAGCACATCCCCCTTTCGCCAGCTGGCGTAATAGCGAAGAGGCCCGCACCGATCGCCCTTCCCAACAGTTGCGCAGCCTGAATGGCGAATGGACGCGCCCTGTAGCGGCGCATAGCGCGGCGGGTGGTGGTGTACGCGCAGCGTGACGCTACACTGCAGCGCCCTAGCGCCGCTCCTTTCGCTTTTCTTCCCTTCCGTC
>Locus3_clone54
GAGCATTTTAGGTGACCTATAGAATACTCAAGCTATGCATCAAGCTTGGTACCGAGCTCGGATCCACTAGTAACGGCCGCCAGTGTGCTGGAATTCGCCCTTAAAAACCATAAAACCCTATACCTAATCTATCAAATCTAAAAATCTAATCCTTATCAAATACAAATATTCTTCTACATCCGAACTCCAACTTCCGACTATTACTCAATAAACCTAAACCTAATTAAACAAAAACTAACATCCACTACTAACGTAATTCATCACCTTCTACTTAAACTAAACCACCTACTCCCTCAAAACGCTAACTATAAAAACCAACTCGATATTCTACGTCTTCAAATTCTAAACTTTATCCTCCAACCGAAAAATCCTTTCCAATTTCCGTTTACGACATTTAAAAACAACGATCCGATTACGCAACTTCTTCCTCTCCGCCTTAATACGCTCCTAATTATCCATATCGATCGAAAACAAAAAAAAACTATCCCCGAAACTCTACATATCCGAAATCTACTTACCCCTAACCTCCTTCACTCCAAGGGCGAATTCTGCAGATATCCATCACACTGGCGGCCGCTCGAGCATGCATCTAGAGGGCCCAATTCGCCCTATAGTGAGTCGTATTACAATTCACTGGCCGTCGTTTTACAACGTCGTGACTGGGAAAACCCTGGCGTTACCCAACTTAATCGCCTTGCAGCACATCCCCCTTTCGCCAGCTGGCGTAATAGCGAAGAGGCCCGCACCGATCGCCCTTCCCAACAGTTGCGCAGCCTGAATGGCGAATGGACGCGCCCTGTAGCGGCGCATTAAGCGCGGCGGGGTGGTGGTGGTACGCGCAGCGTGACGCTACACTTGCAGCGCCCTAGCGCCCGCTCCTTTCGCTTTTCTTCCCTTTCCTTTTCTCG
>Locus4_clone1
CTGCATTTACGTGAACTATAGAATACTCAAGCTATGCATCAAGCTTGGTACCGAGCTCGGATCCACTAGTAACGGCCGCCAGTGTGCTGGAATTTGCCCTTAAAAACCATAAAACCCTATACCTAATCTATCAAATCTAAAAAAAATAACAAATAATTATACCGTAAAAATTCGCTTTCGACAAAAAAACAATAAACGCTCGCGAACACGACGATTTATTTTTTTCCCACAAACGAAAACCTTTACCATAAAAATTCATCGTCACTAAATAAATTTCTTTTTACTAAATTCTACGTTAAAACCGAAATTAAAAAAAAATATAAAAAACTATCATTACTATCATTATTTCGTTTTTCCATACCGTTCCACTATAAACTAACTTAAAAACAACATTATTTAACCAACAAACAACACCGCACTTCTATCTCAATCAACTATCAATCATTCTCCGTACGCGTCTCATACACAAAATACAAATCTACTTACCCCTAACCTCCTTCACTCCAAGGGCGAATTCTGCAGATATCCATCACACTGGCGGCCGCTCGAGCATGCATCTAGAGGGCCCAATTCGCCCTATAGTGAGTCGTATTACAATTCACTGGCCGTCGTTTTACAACGTCGTGACTGGGAAAACCCTGGCGTTACCCAACTTAATCGCCTTGCAGCACATCCCCCTTTCGCCAGCTGGCGTAATAGCGAAGAGGCCCGCACCGATCGCCCTTCCCAACAGTTGCGCAGCCTGAATGGCGAATGGACGCGCCCTGTAGCGGCGCATTAAGCGCGGCGGGTGTGGTGGTTACGCGCAGCGTGACCGCTACACTTGCCAGCGCCCTAGCGCGCTCTTTCGCTTTCTCCCTCTTTCTCGCACGTCGCGCTTCCCGTCAGCTCTAATCGGGGGCCTCCCCT
>Locus4_clone2
CTGCCAATTTACGTGAACTATAGAATACTCAAGCTATGCATCAAGCTTGGTACCGAGCTCGGATCCACTAGTAACGGCCGCCAGTGTGCTGGAATTCGCCCTTAAAAACCATAAAACCCTATACCTAATCTATCAAATCTAAAAAAAATAACGAATAATTATACCGTAAAAATTCGCTTTCGACAAAAAAACAATAAACGCTCGCGAACACGACGATTTATTTTTTTCCCACAAACGAAAACCTTTACCATAAAAATTCATCGTCACTAAATAAATTTCTTTTTACTAAATTCTACGTTAAAACCGAAATTAAAAAAAAATATAAAAAACTATCATTACTATCATTATTTCGTTTTTCCATACCATTCCACTATAAACTAACTTAAAAACGACATTATTTAACCAACAAACAACACCGCACTTCTATCTCAATCAACTATCAATCATTCTCCGTACGCGTCTCGTACACAAAATACAAATCTACTTACCCCTAACCTCCTTCACTCCAAGGGCGAATTCTGCAGATATCCATCACACTGGCGGCCGCTCGAGCATGCATCTAGAGGGCCCAATTCGCCCTATAGTGAGTCGTATTACAATTCACTGGCCGTCGTTTTACAACGTCGTGACTGGGAAAACCCTGGCGTTACCCAACTTAATCGCCTTGCAGCACATCCCCCTTTCGCCAGCTGGCGTAATAGCGAAGAGGCCCGCACCGATCGCCCTTCCCAACAGTTGCGCAGCCTGAATGGCGAATGGACGCGCCCTGTAGCGGCGCATTAAGCGCGGCGGGTGTGGTGGTACGCGCAGCGTGACGCTACACTTGCAGCGCCTAGCGCGCTCTTTCGCTTCCTCCCTCATTCTCCGCACGGTCGCGCTTCCCGTCAGCTCTAAATCGAG
>Locus4_clone3
CTGCCCATTTTAGGTGACACTATAGAATACTCAAGCTATGCATCAAGCTTGGTACCGAGCTCGGATCCACTAGTAACGGCCGCCAGTGTGCTGGAATTCGCCCTTAAAAACCATAAAACCCTATACCTAATCTATCAAATCTAAAAAAAATAACGAATAATTATACCGTAAAAATTCGCTTTCGACAAAAAAACAATAAACGCTCGCGAACACGACGATTTATTTTTTTCCCACAAACGAAAACCTTTACCATAAAAATTCATCGTCACTAAATAAATTTCTTTTTACTAAATTCTACGTTAAAACCGAAATTAAAAAAAAATATAAAAAACTATCATTACTATCATTATTTCGTTTTTCCATACCGTTCCACTATAAACTAACTTAAAAACGACATTATTTAACCAACAAACAACACCGCACTTCTATCTCAATCAACTATCAATCATTCTCCGTACGCGTCTCGTACACAAAATACAAATCTACTTACCCCTAACCTCCTTCACTCCAAGGGCGAATTCTGCAGATATCCATCACACTGGCGGCCGCTCGAGCATGCATCTAGAGGGCCCAATTCGCCCTATAGTGAGTCGTATTACAATTCACTGGCCGTCGTTTTACAACGTCGTGACTGGGAAAACCCTGGCGTTACCCAACTTAATCGCCTTGCAGCACATCCCCCTTTCGCCAGCTGGCGTAATAGCGAAGAGGCCCGCACCGATCGCCCTTCCCAACAGTTGCGCAGCCTGAATGGCGAATGGACGCGCCCTGTAGCGGCGCATTAAGCGCGGCGGGTGTGGTGGTTACGCGCAGCGTGACCGCTACACTTGCCAGCGCCCTAGCGCCGCTCTTTCGCTTCTCCCTCTTTCTCGCACGTTCGCCGGCTTTCCCCGTCAAGCCTTTAAATC
>Locus4_clone4
GTGCATTTTAGGTGAACTATAGAATACTCAAGCTATGCATCAAGCTTGGTACCGAGCTCGGATCCACTAGTAACGGCCGCCAGTGTGCTGGAATTCGCCCTTAAAAACCATAAAACCCTATACCTAATCTATCAAATCTAAAAAAAATAACGAATAATTATACCGTAAAAATTCGCTTTCGACAAAAAAACAATAAACGCTCGCGAACACGACGATTTATTTTTTTCCCACAAACGAAAACCTTTACCATAAAAATTCATCGTCACTAAATAAATTTCTTTTTACTAAATTCTACGTTAAAACCGAAATTAAAAAAAAATATAAAAAACTATCATTACTATCATTATTTCGTTTTTCCATACCGTTCCACTATAAACTAACTTAAAAACGACATTATTTAACCAACAAACAACACCGCACTTCTATCTCAATCAACTATCAATCATTCTCCGTACGCGTCTCGTACACAAAATACAAATCTACTTACCCCTAACCTCCTTCACTCCAAGGGCGAATTCTGCAGATATCCATCACACTGGCGGCCGCTCGAGCATGCATCTAGAGGGCCCAATTCGCCCTATAGTGAGTCGTATTACAATTCACTGGCCGTCGTTTTACAACGTCGTGACTGGGAAAACCCTGGCGTTACCCAACTTAATCGCCTTGCAGCACATCCCCCTTTCGCCAGCTGGCGTAATAGCGAAGAGGCCCGCACCGATCGCCCTTCCCAACAGTTGCGCAGCCTGAATGGCGAATGGACGCGCCCTGTAGCGGCGCATTAAGCGCGGCGGGTGTGGTGGTTACGCGCAGCGTGACCGCTACACTTGCCAGCGCCCTAGCGCCGCTCTTTCGCTTTCTCCCTTCTTTCTCGCACGTTCGCCGGCTTTCCCCGTCAAGCCTCTAAATC
>Locus4_clone5
CCGCCTTTTTAGGTGACCTATAGAATACTCAAGCTATGCATCAAGCTTGGTACCGAGCTCGGATCCACTAGTAACGGCCGCCAGTGTGCTGGAATTCGCCCTTAAAAACCATAAAACCCTATACCTAATCTATCAAATCTAAAAAAATAACGAATAATTATACCGTAAAAATTCGCTTTCGACAAAAAAACAATAAACGCTCGCGAACACGACGATTTATTTTTTTCCCACAAACGAAAACCTTTACCATAAAAATTCATCGTCACTAAATAAATTTCTTTTTACTAAATTCTACGTTAAAACCGAAATTAAAAAAAAATATAAAAAACTATCATTACTATCATTATTTCGTTTTTCCATACCGTTCCACTACAAACTAACTTAAAAACGACATTATTTAACCAACAAACAACACCGCACTTCTATCTCAATCAACTATCAATCATTCTCCGTACGCGTCTCGTACACAAAATACAAATCTACTTACCCCTAACCTCCTTCACTCCAAGGGCGAATTCTGCAGATATCCATCACACTGGCGGCCGCTCGAGCATGCATCTAGAGGGCCCAATTCGCCCTATAGTGAGTCGTATTACAATTCACTGGCCGTCGTTTTACAACGTCGTGACTGGGAAAACCCTGGCGTTACCCAACTTAATCGCCTTGCAGCACATCCCCCTTTCGCCAGCTGGCGTAATAGCGAAGAGGCCCGCACCGATCGCCCTTCCCAACAGTTGCGCAGCCTGAATGGCGAATGGACGCGCCCTGTAGCGGCGCATTAAGCGCGGCGGGTGTGGTGGTACGCGCAGCGTGACCGCTACACTGCAGCGGCCTTAGCGCCGCTTCTTTCGCTTCTCCCTCTTTCTCGCCACGTCGCGGCTTCCCCGTCAAGCCTCTAAATC
>Locus4_clone6
GAGCATTTTCGTGACCTATAGAATACTCAAGCTATGCATCAAGCTTGGTACCGAGCTCGGATCCACTAGTAACGGCCGCCAGTGTGCTGGAATTCGCCCTTAAAAACCATAAAACCCTATACCTAATCTATCAAATCTAAAAAAAATAACGAATAATTATACCGTAAAAATTCGCTTTCGACAAAAAAACAATAAACGCTCGCGAACACGACGATTTATTTTTTTCCCACAAACGAAAACCTTTACCATAAAAATTCATCGTCACTAAATAAATTTCTTTTTACTAAATTCTACGTTAAAACCGAAATTAAAAAAAAATATAAAAAACTATCATTACTATCATTATTTCGTTTTTCCATACCGTTCCACTATAAACTAACTTAAAAACGACATTATTTAACCAACAAACAACACCGCACTTCTATCTCAATCAACTATCAATCATTCTCCGTACGCATCTCGTACACAAAATACAAATCTACTTACCCCTAACCTCCTTCACTCCAAGGGCGAATTCTGCAGATATCCATCACACTGGCGGCCGCTCGAGCATGCATCTAGAGGGCCCAATTCGCCCTATAGTGAGTCGTATTACAATTCACTGGCCGTCGTTTTACAACGTCGTGACTGGGAAAACCCTGGCGTTACCCAACTTAATCGCCTTGCAGCACATCCCCCTTTCGCCAGCTGGCGTAATAGCGAAGAGGCCCGCACCGATCGCCCTTCCCAACAGTTGCGCAGCCTGAATGGCGAATGGACGCGCCCTGTAGCGGCGCATTAAGCGCGGCGGGTGTGGTGGTTACGCGCAGCGTGACCGCTACACTTGCCAGCGCCCTAGCGCCGCTCTTCGCTTTCTTCCTTCTTTCTCGCCACGTTCGCCGGCTTTCCCCGTCAAGCTCTA
>Locus4_clone7
GATGCCATTTAGGTGACCTATAGAATACTCAAGCTATGCATCAAGCTTGGTACCGAGCTCGGATCCACTAGTAACGGCCGCCAGTGTGCTGGAATTCGCCCTTAAAAACCATAAAACCCTATACCTAATCTATCAAATCTAAAAAAAATAACGAATAATTATACCGTAAAAATTCGCTTTCGACAAAAAAACAATAAACACTCGCAAACACAACAATTTATTTTTTTCCCACAAACAAAAACCTTTACCATAAAAATTCATCATCACTAAATAAATTTCTTTTTACTAAATTCTACGTTAAAACCGAAATTAAAAAAAAATATAAAAAACTATCATTACTATCATTATTTCGTTTTTCCATACCATTCCACTATAAACTAACTTAAAAACAACATTATTTAACCAACAAACAACACCGCACTTCTATCTCAATCAACTATCAATCATTCTCCGTACGCGTCTCGTACACAAAATGCAAATCTACTTACCCCTAACCTCCTTCACTCCAAGGGCGAATTCTGCAGATATCCATCACACTGGCGGCCGCTCGAGCATGCATCTAGAGGGCCCAATTCGCCCTATAGTGAGTCGTATTACAATTCACTGGCCGTCGTTTTACAACGTCGTGACTGGGAAAACCCTGGCGTTACCCAACTTAATCGCCTTGCAGCACATCCCCCTTTCGCCAGCTGGCGTAATAGCGAAGAGGCCCGCACCGATCGCCCTTCCCAACAGTTGCGCAGCCTGAATGGCGAATGGACGCGCCCTGTAGCGGCGCATTAAGCGCGGCGGGTGTGGTGGTTACGCGCAGCGTGACCGCTACACTTGCCAGCGCCCTAGCGCCGCTCTTTCGCTTCTCCTCTTTCTCGCCACGTTCGCCGGCTTTCCCCGTCAAGCCTCTA
>Locus4_clone8
CATCATTTAGGTGAACTATAGAATACTCAAGCTATGCATCAAGCTTGGTACCGAGCTCGGATCCACTAGTAACGGCCGCCAGTGTGCTGGAATTCGCCCTTAAAAACCATAAAACCCTATACCTAATCTATCAAATCTAAAAAAAATAACGAATAATTATACCGTAAAAATTCGCTTTCGACAAAAAAACAATAAACGCTCGCGAACACGACGATTTATTTTTTTCCCACAAACGAAAACCTTTACCATAAAAATTCATCGTCACTAAATAAATTTCTTTTTACTAAATTCTACGTTAAAACCGAAATTAAAAAAAAATATAAAAAACTATCATTACTATCATTATTTCGTTTTTCCATACCGTTCCACTATAAACTAACTTAAAAACAACATTATTTAACCAACAAACAACACCACACTTCTATCTCAATCAACTATCAATCATTCTCCGTACGCGTCTCGTACACAAAATACAAATCTACTTACCCCTAACCTCCTTCACTCCAAGGGCGAATTCTGCAGATATCCATCACACTGGCGGCCGCTCGAGCATGCATCTAGAGGGCCCAATTCGCCCTATAGTGAGTCGTATTACAATTCACTGGCCGTCGTTTTACAACGTCGTGACTGGGAAAACCCTGGCGTTACCCAACTTAATCGCCTTGCAGCACATCCCCCTTTCGCCAGCTGGCGTAATAGCGAAGAGGCCCGCACCGATCGCCCTTCCCAACAGTTGCGCAGCCTGAATGGCGAATGGACGCGCCCTGTAGCGGCGCATTAAGCGCGGCGGGTGTGGTGGTTACGCGCAGCGTGACCGCTACACTTGCCAGCGCCCTAGCGCCGCTCTTTCGCTTTCTCCCTCTTTCTCGCACGTTCGCGGCTTTCCCGTCAGCCTTCTAAATC
>Locus4_clone9
CTCATTTACGTGACCTATAGAATACTCAAGCTATGCATCAAGCTTGGTACCGAGCTCGGATCCACTAGTAACGGCCGCCAGTGTGCTGGAATTCGCCCTTAAAAACCATAAAACCCTATACCTAATCTATCAAATCTAAAAAAAATAACGAATAATTATACCGTAAAAATTCGCTTTCGACAAAAAAACAATAAACGCCCGCGAACACGACGATTTATTTTTTTCCCACAAACGAAAACCTTTACCATAAAAATTCATCGTCACTAAATAAATTTCTTTTTACTAAATTCTACGTTAAAACCGAAATTAAAAAAAAATATAAAAAACTATCATTACTATCATTATTTCGTTTTTCCATACCGTTCCACTATAAACTAACTTAAAAACGACATTATTTAACCAACAAACAACACCGCACTTCTATCTCAATCAACTATCAATCATTCTCCGTACGCGTCTCGTACACAAAATACAAATCTACTTACCCCTAACCTCCTTCACTCCAAGGGCGAATTCTGCAGATATCCATCACACTGGCGGCCGCTCGAGCATGCATCTAGAGGGCCCAATTCGCCCTATAGTGAGTCGTATTACAATTCACTGGCCGTCGTTTTACAACGTCGTGACTGGGAAAACCCTGGCGTTACCCAACTTAATCGCCTTGCAGCACATCCCCCTTTCGCCAGCTGGCGTAATAGCGAAGAGGCCCGCACCGATCGCCCTTCCCAACAGTTGCGCAGCCTGAATGGCGAATGGACGCGCCCTGTAGCGGCGCATTAAGCGCGGCGGGTGTGGTGGTTACGCGCAGCGTGACCGCTACACTTGCCAGCGCCCTAGCGCCGCTCTTTCGCTTCTCCTCTTTCTCGCACGTTCGCCGGCTTTCCCCGTCAAGCTCTAAATCGG
>Locus5_clone1
CTGCCATTTAGGTGAACTATAGAATACTCAAGCTATGCATCAAGCTTGGTACCGAGCTCGGATCCACTAGTAACGGCCGCCAGTGTGCTGGAATTCGCCCTTAAAAACCATAAAACCCTATACCTAATCTATCAAATCTAAAACATAAACATCAACCACAATAAACAATACTACTAAAACCAATCAATAAAAAAAAAAAAAAATCACTAATTAAATTCATATTTAAAATAACAACTCTTTTCAAACCAAACTCCAAAACTCTTATCACAACTAAACAATTTTTAAAAAAAATTCCAACTAAATAACAAAACATAATATTAAACCTTTCCCACAATAACTTTTTTTTTCTTTCTCCCCTTTCCAACACAATAACACCACCAATAACCACTATAAACTATAATAACATCCATTATACATTTCATCCCAAATACACAACCAACAAACAACAAATCACTCTTATCACCTAAACCAACCCTCACCCCCTCCCCTCCCTACTACCTTTAAATACAAATCTACTTACCCCTAACCTCCTTCACTCCAAGGGCGAATTCTGCAGATATCCATCACACTGGCGGCCGCTCGAGCATGCATCTAGAGGGCCCAATTCGCCCTATAGTGAGTCGTATTACAATTCACTGGCCGTCGTTTTACAACGTCGTGACTGGGAAAACCCTGGCGTTACCCAACTTAATCGCCTTGCAGCACATCCCCCTTTCGCCAGCTGGCGTAATAGCGAAGAGGCCCGCACCGATCGCCCTTCCCAACAGTTGCGCAGCCTGAATGGCGAATGGACGCGCCCTGTAGCGGCGCATTAAGCGCGGCGGGTGTGGTGGTACGCGCAGCGTGACGCTACACTGCAGCGCCCTAGCGCCGCTCCTTTCGCTTTCTTCCCTTCCTTTTCCTCGCCCACGTTCGGCCCG
>Locus5_clone2
ATGCATTTAGGTGAACTATAGAATACTCAAGCTATGCATCAAGCTTGGTACCGAGCTCGGATCCACTAGTAACGGCCGCCAGTGTGCTGGAATTCGCCCTTAAAAACCATAAAACCCTATACCTAATCTATCAAATCTAAAACATAAACATCAACCACGATAAACGATACTACTAAAACCAATCAATAAAAAAAAAAAAAAATCACTAATTAAATTCATATTCAAAATAACAACTCTTTTCAAACCAAACTCCAAAACTCTTATCGCAACTAAACGATTTTTAAAAAAAATTCCAACTAAATAACAAAACGTAATATTAAACCTTTCCCGCGATAACTTTTTTTTTCTTTCTCCCCTTTCCGACGCAATAACGCCACCAATAACCACTATAAACTATAATAACATCCGTTATACGTTTCATCCCAAATACACAACCAACAAACGACAAATCGCTCTTATCACCTAAACCGACCCTCACCCCCTCCCCTCCCTACTACCTTTAAATACAAATCTACTTACCCCTAACCTCCTTCACTCCAAGGGCGAATTCTGCAGATATCCATCACACTGGCGGCCGCTCGAGCATGCATCTAGAGGGCCCAATTCGCCCTATAGTGAGTCGTATTACAATTCACTGGCCGTCGTTTTACAACGTCGTGACTGGGAAAACCCTGGCGTTACCCAACTTAATCGCCTTGCAGCACATCCCCCTTTCGCCAGCTGGCGTAATAGCGAAGAGGCCCGCACCGATCGCCCTTCCCACAGTTGCGCAGCCTGAATGGCGAATGGACGCGCCCTGTAGCGCGCATAGCGCGCGGGTGTGGTGGTTACGCGCAGCGTGAACGCTACACTGGCAGCGCCTTAGCGCGCTTCTTTCGCTTTCTCCCTCGTTTCTCGCCACGTCGC
>Locus5_clone3
CCCCCTTTTAGGTGAACTATAGAATACTCAAGCTATGCATCAAGCTTGGTACCGAGCTCGGATCCACTAGTAACGGCCGCCAGTGTGCTGGAATTCGCCCTTAAAAACCATAAAACCCTATACCTAATCTATCAAATCTAAAACATAAACATCAACCACGATAAACGATACTACTAAAACCAATCAATAAAAAAAAAAAAAAATCACTAATTAAATTCATATTTAAAATAACAACTCTTTTCAAACCAAACTCCAGAACTCTTATCGCAACTAAACGATTTTTAAAAAAAATTCCAACTAAATAACAAAACGTAATATTAAACCTTTCCCGCGATAACTTTTTTTTTCTTTCTCCCCTTTCCGACGCAATAACGCCACCAATAACCACTATAAACTATAATAACATCCGTTATACGTTTCATCCCAAATACACAACCAGCAAACGACAAATCGCTCTTATCACCTAAACCGACCCTCACCCCCTCCCCTCCCTACTACCTTTAAATACAAATCTACTTACCCCTAACCTCCTTCACTCCAAGGGCGAATTCTGCAGATATCCATCACACTGGCGGCCGCTCGAGCATGCATCTAGAGGGCCCAATTCGCCCTATAGTGAGTCGTATTACAATTCACTGGCCGTCGTTTTACAACGTCGTGACTGGGAAAACCCTGGCGTTACCCAACTTAATCGCCTTGCAGCACATCCCCCTTTCGCCAGCTGGCGTAATAGCGAAGAGGCCCGCACCGATCGCCCTTTCCCAACAGTTGCGCAGCCTGAATGGCGAATGGACGCGCCCTGTAGCGCGCATAGCGCGGCGGGTGTGGTTGTACGCGCAGCGTGACGCTACACTGGCAGCGCCTAGCGGCGCTCTTCGCTTTCTTCCCTCGTTTCTT
>Locus5_clone4
CTCCCAATTTAGGTGAACTATAGAATACTCAAGCTATGCATCAAGCTTGGTACCGAGCTCGGATCCACTAGTAACGGCCGCCAGTGTGCTGGAATTCGCCCTTAAAAACCATAAAACCCTATACCTAATCTATCAAATCTAAAACATAAACATCAACCACGATAAACGATACTACTAAAACCAATCAATAAAAAAAAAAAAAATCACTAATTAAATTCATATTTAAAATAACAACTCTTTTCAAACCAAACTCCAAAACTCTTATCGCAACTAAACGATTTTTAAAAAAAATTCCAACTAAATAACAAAACGTAATATTAAACCTTTCCCGCGATAACTTTTTTTTTCTTTCTCCCCTTTCCGACGCAATAACGCCACCAATAACCACTATAAACTATAATAACATCCGTTATACGTTTCATCCCAAATACACAACCAACAAACGACAAATCGCTCTTATCACCTAAACCGACCCTCACCCCCTCCCCTCCCTACTACCTTTAAATACAAATCTACTTACCCCTAACCTCCTTCACTCCAAGGGCGAATTCTGCAGATATCCATCACACTGGCGGCCGCTCGAGCATGCATCTAGAGGGCCCAATTCGCCCTATAGTGAGTCGTATTACAATTCACTGGCCGTCGTTTTACAACGTCGTGACTGGGAAAACCCTGGCGTTACCCAACTTAATCGCCTTGCAGCACATCCCCCTTTCGCCAGCTGGCGTAATAGCGAAGAGGCCCGCACCGATCGCCCTTCCCAACAGTTGCGCAGCCTGAATGGCGAATGGACGCGCCCTGTAGCGCGCATAGCGCGGCGGGTGTGGTGGTTACGCGCAGCGTGACGCTACACTGGCAGCGCCTAGCGTCGCTCTTTCGCTTTCTCCCTCTTCTCGCCACGGTCGCCGC
>Locus5_clone5
GTTGGCAATTTATGTGACCTATAGAATACTCAAGCTATGCATCAAGCTTGGTACCGAGCTCGGATCCACTAGTAACGGCCGCCAGTGTGCTGGAATTCGCCCTTAAAAACCATAAAACCCTATACCTAATCTATCAAATCTAAAACATAAACATCAACCACGATAAACGATACTACTAAAACCAATCAATAAAAAAAAAAAAAATCACTAATTAAATTCATATTTAAAATAACAACTCTTTTCAAACCAAACTCCAAAACTCTTATCGCAACTAAACGATTTTTAAAAAAAATTCCAACTAAATAACAAAACATAATATTAAACCTTTCCCACGATAACTTTTTTCTTCTTTCTCCCCTTTCCGACGCAATAACGCCACCAATAACCACTATAAACTATAATAACATCCGTTATACGTTTCATCCCAAATACACAACCAACAAACGACAAATCGCTCTTATCACCTAAACCGACCCTCACCCCCTCCCCTCCCTACTGCCTTTAAATACAAATCTACTTACCCCTAACCTCCTTCACTCCAAGGGCGAATTCTGCAGATATCCATCACACTGGCGGCCGCTCGAGCATGCATCTAGAGGGCCCAATTCGCCCTATAGTGAGTCGTATTACAATTCACTGGCCGTCGTTTTACAACGTCGTGACTGGGAAAACCCTGGCGTTACCCAACTTAATCGCCTTGCAGCACATCCCCCTTTCGCCAGCTGGCGTAATAGCGAAGAGGCCCGCACCGATCGCCCTTCCCAACAGTTGCGCAGCCTGAATGGCGAATGGACGCGCCCTGTAGCGGCGCATTAAGCGCGCGGGTGGTGGTGTTACGCGCAGCGTGACGCTACACTGCCAGCGCCCTAGCGCCCCGCTCCTTTCGCTTTTCTTTCCCTTCCGT
>Locus5_clone6
CCGGCATTTAGGTGACACTATAGAATACTCAAGCTATGCATCAAGCTTGGTACCGAGCTCGGATCCACTAGTAACGGCCGCCAGTGTGCTGGAATTCGCCCTTAAAAACCATAAAACCCTATACCTAATCTATCAAATCTAAAACATAAACATCAACCACGATAAACGATACTACTAAAACCAATCAATAAAAAAAAAAAAAATCACTAATTAAATTCATATTTAAAATAACAACTCTTTTCAAACCAGACTCCAAAACTCTTATCGCAACTAAACGATTTTTAAAAAAAATTCCAACTAAATAACAAAACGTGATATTAAACCTTTCCCGCGATAACTTTTTTTTTCTTTCTCCCCTTTCCGACGCAATAACGCCACCAATAACCACTATAAACTATAATAACATCCGTTATACGTTTCATCCCAAATACACAACCAACAAACGACAAATCGCTCTTATCACCTAAACCGACCCTCACCCCCTCCCCTCCCTACTACCTTTAAATACAAATCTACTTACCCCTAACCTCCTTCACTCCAAGGGCGAATTCTGCAGATATCCATCACACTGGCGGCCGCTCGAGCATGCATCTAGAGGGCCCAATTCGCCCTATAGTGAGTCGTATTACAATTCACTGGCCGTCGTTTTACAACGTCGTGACTGGGAAAACCCTGGCGTTACCCAACTTAATCGCCTTGCAGCACATCCCCCTTTCGCCAGCTGGCGTAATAGCGAAGAGGCCCGCACCGATCGCCCTTCCCAACAGTTGCGCAGCCTGAATGGCGAATGGACGCGCCCTGTAGCGGCGCATAAGCGCGCGGGTGGTGTGTTACGCGCAGCGTGACGCTACACTGCAGCGCCCTAGCGCCGCTCCTTTTCGCTTTCTTTCCCTTTCGATC
>Locus5_clone7
GATGCCTTTTTAGGTGACACTATAGAATACTCAAGCTATGCATCAAGCTTGGTACCGAGCTCGGATCCACTAGTAACGGCCGCCAGTGTGCTGGAATTCGCCCTTAAAAACCATAAAACCCTATACCTAATCTATCAAATCTAAAACATAAACATCAACCACGATAAACGATACTACTAAAACCAATCAATAAAAAAAAAAAAAAATCACTAATTAAATTCATATTTAAAATAACAACTCTTTTCAAACCAAACTCCAAAACTCTTATCGCAACTAAACGATTTTTAAAAAAAATTCCAACTAAATAACAAAACGTAATATTAAACCTTTCCCGCGATAACTTTTTTTTCTTTCTCCCCTTTCCGACGCAATAACGCCACCAATAACCACTATAAACTATAATAACATCCGTTATACGTTTCATCCCAAATACACAACCAACAAACAACAAATCGCTCTTATCACCTAAACCAACCCTCACCCCCTCCCCTCCCTACTACCTTTAAATACAAATCTACTTACCCCTAACCTCCTTCACTCCAAGGGCGAATTCTGCAGATATCCATCACACTGGCGGCCGCTCGAGCATGCATCTAGAGGGCCCAATTCGCCCTATAGTGAGTCGTATTACAATTCACTGGCCGTCGTTTTACAACGTCGTGACTGGGAAAACCCTGGCGTTACCCAACTTAATCGCCTTGCAGCACATCCCCCTTTCGCCAGCTGGCGTAATAGCGAAGAGGCCCGCACCGATCGCCCTTCCCAACAGTTGCGCAGCCTGAATGGCGAATGGACGCGCCCTGTAGCGGCGCATTAAGCGCGGCGGGGTGGTGTTGTACGCGCAGCGTGACGCTACACTGCAGCGCCCTAGCGCCCGCTCTTTCGCTTTCTTTCCCTTTCGT
>Locus5_clone8
GTGGCCAATTTAGGTGAACTATAGAATACTCAAGCTATGCATCAAGCTTGGTACCGAGCTCGGATCCACTAGTAACGGCCGCCAGTGTGCTGGAATTCGCCCTTAAAAACCATAAAACCCTATACCTAATCTATCAAATCTAAAACATAAACATCAACCACGATAAACGATACTACTAAAACCAATCAATAATAAAAAAAAAAAATCACTAATTAAATTCATATTTAAAATAACAACTCTTTTCAAACCAAACTCCAAAACTCTTATCGCAACTAAACGATTTTTAAAAAAAATTCCAACTAAATAACAAAACGTAATATTAAACCTTTCCCGCAATAACTTTTTTTTCTTTCTCCCCTTTCCGACGCGATAACGCCACCAATAACCACTATAAACTATAATAACATCCGTTATACGTTTCATCCCAAATACACAACCAACAAACGACAAATCGCTCTTATCACCTAAACCGACCCTCACCCCCTCCCCTCCCTACTACCTTTAAATACAAATCTACTTACCCCTAACCTCCTTCACTCCAAGGGCGAATTCTGCAGATATCCATCACACTGGCGGCCGCTCGAGCATGCATCTAGAGGGCCCAATTCGCCCTATAGTGAGTCGTATTACAATTCACTGGCCGTCGTTTTACAACGTCGTGACTGGGAAAACCCTGGCGTTACCCAACTTAATCGCCTTGCAGCACATCCCCCTTTCGCCAGCTGGCGTAATAGCGAAGAGGCCCGCACCGATCGCCCTTCCCAACAGTTGCGCAGCCTGAATGGCGAATGGACGCGCCCTGTAGCGGCGCATTAAGCGCGGCGGGTGGTGGTGTACGCGCAGCGTGACCGCTACACTGCAGCGCCCTAGCGCCCGCTCCTTTTCGCTTTCTTCCCTTTCCAT
>Locus5_clone9
GTCGCCATTTAGGTGACCTATAGAATACTCAAGCTATGCATCAAGCTTGGTACCGAGCTCGGATCCACTAGTAACGGCCGCCAGTGTGCTGGAATTCGCCCTTAAAAACCATAAAACCCTATACCTAATCTATCAAATCTAAAACATAAACATCAACCACGATAAACGATACTACTAAAACCAATCAATAAAAAAAAAAAAAATCACTAATTAAATTCATATTTAAAATAACAACTCTTTTCAAACCAAACTCCAAAACTCTTATCGCAACTAAACGATTTTTAAAAAAAATTCCAACTAAATAACAAAACGTAATATTAAACCTTTCCCGCGATAACTTTTTTTTCTTTCTCCCCTTTCCGACGCAATAACGCCACCAATAACCACTATAAACTATAATAACATCCGTTATACGTTTCATCCCAAATACACAACCAACAAACGACAAATCGCTCTTATCACCTAAACCGACCCTCACCCCCTCCCCTCCCTACTACCTTTGAATACAAATCTACTTACCCCTAACCTCCTTCACTCCAAGGGCGAATTCTGCAGATATCCATCACACTGGCGGCCGCTCGAGCATGCATCTAGAGGGCCCAATTCGCCCTATAGTGAGTCGTATTACAATTCACTGGCCGTCGTTTTACAACGTCGTGACTGGGAAAACCCTGGCGTTACCCAACTTAATCGCCTTGCAGCACATCCCCCTTTCGCCAGCTGGCGTAATAGCGAAGAGGCCCGCACCGATCGCCCTTCCCAACAGTTGCGCAGCCTGAATGGCGAATGGACGCGCCCTGTAGCGGCGCATTAGCGCGCGGGTGTGGTGGTACGCGCAGCGTGACGCTACACTGCAGCGCCTAGCGCCCGCTCCTTTCGCTTTCTTTCCCTTCCTTTCTCGGCA
>Locus5_clone10
GTGCCATTTTAGGTGAACTATAGAATACTCAAGCTATGCATCAAGCTTGGTACCGAGCTCGGATCCACTAGTAACGGCCGCCAGTGTGCTGGAATTCGCCCTTAAAAACCATAAAACCCTATACCTAATCTATCAAATCTAAAACATAAACATCAACCACAATAAACAATACTACTAAAACCAACCAATAAAAAAAAAAAAAAATCACTAATTAAATTCATATTTAAAATAACAACTCTTTTCAAACCAAACTCCAAAACTCTTATCGCAACTAAACGATTTTTAAAAAAAATTCCAACTAAATAACAAAACGTAATATTAAACCTTTCCCGCGATAACTTTTTTTTCTTTCTCCCCTTTCCGACGCAATAACGCCACCAATAACCACTATAAACTATAATAACATCCGTTATACGTTTCATCCCAAATACACAACCAACAAACGACAAATCGCTCTTATCACCTAAACCGACCCTCACCCCCTCCCCTCCCTACTACCTTTAAATACAAATCTACTTACCCCTAACCTCCTTCACTCCAAGGGCGAATTCTGCAGATATCCATCACACTGGCGGCCGCTCGAGCATGCATCTAGAGGGCCCAATTCGCCCTATAGTGAGTCGTATTACAATTCACTGGCCGTCGTTTTACAACGTCGTGACTGGGAAAACCCTGGCGTTACCCAACTTAATCGCCTTGCAGCACATCCCCCTTTCGCCAGCTGGCGTAATAGCGAAGAGGCCCGCACCGATCGCCCTTTCCCAACAGTTGCGCAGCCTGAATGGCGAATGGACGCGCCCTGTAGCGGCGCATAGCGCGCGTGTGTTGTACGCGCAGCGTGACGGCTACACTGCAGCGCCCTAGCGCCCGCCTCCTTCGCTTTCTTCCCTTTCCGTT
>Locus5_clone11
CTCCATTTTAGGTGACACTATAGAATACTCAAGCTATGCATCAAGCTTGGTACCGAGCTCGGATCCACTAGTAACGGCCGCCAGTGTGCTGGAATTCGCCCTTAAAAACCATAAAACCCTATACCTAATCTATCAAATCTAAAACATAAACATCAACCACAATAAACAATACTACTAAAACCAATCAATAAAAAAAAAAAAAAATCACTAATTAAATTCATATTTAAAATAACAACTCTTTTCAAACCAAACTCCAAAACTCTTATCACAACTAAACAATTTTTAAAAAAAATTCCAACTAAATAACAAAACATAATATTAAACCTTTCCCACAATAACTTTTTTTTTCTTTCTCCCCTTTCCAACGCAATAACACCACCAATAACCACTATAAACTATAATAACATCCGTTATACGTTTCATCCCAAATACACAACCAACAAACGACAAATCGCTCTTATCACCTAAACCGACCCTCACCCCCTCCCCTCCCTACTACCTTTAAATACAAATCTACTTACCCCTAACCTCCTTCACTCCGGGGGCGAATTCTGCAGATATCCATCACACTGGCGGCCGCTCGAGCATGCATCTAGAGGGCCCAATTCGCCCTATAGTGAGTCGTATTACAATTCAGTGGCCGTCGTTTTACAACGTCGTGAGTGGAAAAACCGTGGCGTTACCCAACTAATCGCCGTGCAGCACATCCCCCTTTCGCCAGCTGGCGTAATAGCGAAGAGGCCCGCACCGATCGCCCTTCCCAACAGTTGCGCAGCCTGAATGGCAAATGGAACGCCCCTTGTACGCGGCCATAAGCGCCGCGGGGTGGTGGGGTTAACGCGCACGTGAACGGTTACCTGCAAGGGCCTTAGGCCGTCCCACGTTTTTCTCGTTCTTCGCCAGT
>Locus5_clone12
CTCCCAATTATGTGACCTATAGAATACTCAAGCTATGCATCAAGCTTGGTACCGAGCTCGGATCCACTAGTAACGGCCGCCAGTGTGCTGGAATTCGCCCTTAAAAACCATAAAACCCTATACCTAATCTATCAAATCTAAAACATAAACATCAACCACGATAAACGATACTACTAAAACCAATCAATAAAAAAAAAAAAAAATCACTAATTAAATTCATATTTAAAATAACAACTCTTTTCAAACCAAACTCCAAAACTCTTATCGCAACTAAACGATTTTTAAAAAAAATTCCAACTAAATAACAAAACGTAATATTAAACCTTTCCCGCGATAACTTTTTTTTTCTTTCTCCCCTTTCCGACGCAATAACGCCACCAATAACCACTATAAACTATAATAACATCCGTTATACGTTTCATCCCAAATACACAACCAACGAACGACAAATCGCTCTTATCACCTAAACCGACCCTCACCCCCTCCCCTCCCTACTACCTTTAAATACAAATCTACTTACCCCTAACCTCCTTCACTCCAAGGGCGAATTCTGCAGATATCCATCACACTGGCGGCCGCTCGAGCATGCATCTAGAGGGCCCAATTCGCCCTATAGTGAGTCGTATTACAATTCACTGGCCGTCGTTTTACAACGTCGTGACTGGGAAACCCTGGCGTTACCCAACTTAATCGCCTTGCAGCACATCCCCCTTTCGCCAGCTGGCGTAATAGCGAAGAGGCCCGCACCGATCGCCCTTCCCAACAGTTGCGCAGCCTGAATGGCGAATGGACGCGCCCTGTAGCGGCGCATTAAGCGCGGCGGGGTGTGGTGGTACGCGCAGCGTGACGCTACACTGCAGCGCCCTAGCGCCCGCTCCTTTCGCTTTCTTCCCTTTCCTTTTCTCG
>Locus5_clone13
CACCATTTTAGGTGAACTATAGAATACTCAAGCTATGCATCAAGCTTGGTACCGAGCTCGGATCCACTAGTAACGGCCGCCAGTGTGCTGGAATTCGCCCTTAAAAACCATAAAACCCTATACCTAATCTATCAAATCTAAAACATAAACATCAACCACGATAAACGATACTACTAAAACCAATCAATAAAAAAAAAAAAAATCACTAATTAAATTCATATTTAAAATAACAACTCTTTTCAAACCAAACTCCAAAACTCTTATCGCAACTAAACGATTTTTAAAAAAAATTCCAACTAAATAACAAAACGTAATATTAAACCTTTCCCGCGATAACTTTTTTTTTCTTTCTCCCCTTTCCGACGCAATAACGCCACCAATAACCACTATAAACTATAATAACATCCGTTATACGTTTCATCCCAAATACACAACCAACAAACGACAAATCGCTCTTATCACCTAAACCGACCCTCACCCCCTCCCCTCCCTACTACCTTTAAATACAAATCTACTTACCCCTAACCTCCTTCACTCCAAGGGCGAATTCTGCAGATATCCATCACACTGGCGGCCGCTCGAGCATGCATCTAGAGGGCCCAATTCGCCCTATAGTGAGTCGTATTACAATTCACTGGCCGTCGTTTTACAACGTCGTGACTGGGAAAACCCTGGCGTTACCCAACTTAATCGCCTTGCAGCACATCCCCCTTTCGCCAGCTGGCGTAATAGCGAAGAGGCCCGCACCGATCGCCCTTCCCAACAGTTGCGCAGCCTGAATGGCGAATGGACGCGCCCTGTAGCGGCGCATAAGCGCGCGGGTGTGGTGGTACGCGCAGCGTGACGCTACACTGCAGCGCCCTAGCGCCGCTCTTTCGCTTCTCCCTTCCTTTCTCGCCACGT
>Locus6_clone1
CCCCATTTTAGGTGACACTATAGAATACTCAAGCTATGCATCAAGCTTGGTACCGAGCTCGGATCCACTAGTAACGGCCGCCAGTGTGCTGGAATTCGCCCTTAAAAACCATAAAACCCTATACCTAATCTATCAAATCTATCTTTTCCTCTCACGTAACACAAATCGAATACGACCGATAAACGTATAAACAAAACAAAACCGCATAAATTCCATTTTTCTCAAACCAGATTCAAACCTCATTCATATATAAAAATAAATCGAATATATACATTTACATATACCATATAAACAAACATCGAACATTCCCCAATAAATATACATCCTACATTTACGTACGTCAATAACATCAACTCAAAACACCACCAACTAAAATCAAATAACTTATTAAAATACTTTTATACGCTTATTTTACTATTCGAAAACAACTAAAACCCCATCAACGTATTACCTTTCAACCTCAAACTTCAAACCGTAATCCGCTATTATTTCCAAATCTACTTACCCCTAACCTCCTTCACTCCAAGGGCGAATTCTGCAGATATCCATCACACTGGCGGCCGCTCGAGCATGCATCTAGAGGGCCCAATTCGCCCTATAGTGAGTCGTATTACAATTCACTGGCCGTCGTTTTACAACGTCGTGACTGGGAAAACCCTGGCGTTACCCAACTTAATCGCCTTGCAGCACATCCCCCTTTCGCCAGCTGGCGTAATAGCGAAGAGGCCCGCACCGATCGCCCTTCCCAACAGTTGCGCAGCCTGAATGGCGAATGGACGCGCCCTGTAGCGGCGCATTAAGCGCGGCGGGTGTGGTGGTTACGCGCAGCGTGACGCTACACTGCAGCGCCCTAGCGCCCGCTCTTTCGCTTTTCTTCCTTTCCTTTCCTCGCCCACGTTCGCCCGGCC
>Locus6_clone2
CTCCCATTTAGGTGAACTATAGAATACTCAAGCTATGCATCAAGCTTGGTACCGAGCTCGGATCCACTAGTAACGGCCGCCAGTGTGCTGGAATTCGCCCTTAAAAACCATAAAACCCTATACCTAATCTATCAAATCTATCTTTTCCTCTCACGTAACACAAATCGAATACGACCGATAAACGTATAAACAAAACAAAACCGCATAAATTCCATTTTTCTCAAACCAAATTCAAACCTCATTCATATACAAAAATAAATCGAATATATACATTTACATATACCATATAAACAAACATCAAACATTCCCCAATAAATATACATCCTACATTTACGTACGTCAATAACATCAACTCAAAACACCACCAACTAAAATCAAATAACTTATTAAAATACTTTTATACGCTTATTTTACTATTCGAAAACAACTAAAACCCCATCAACGTATTACCTTTCAACCTCAAACTTCAAACCGTAATCCGCTATTATTTCCAAATCTACTTACCCCTAACCTCCTTCACTCCAAGGGCGAATTCTGCAGATATCCATCACACTGGCGGCCGCTCGAGCATGCATCTAGAGGGCCCAATTCGCCCTATAGTGAGTCGTATTACAATTCACTGGCCGTCGTTTTACAACGTCGTGACTGGGAAAACCCTGGCGTTACCCAACTTAATCGCCTTGCAGCACATCCCCCTTTCGCCAGCTGGCGTAATAGCGAAGAGGCCCGCACCGATCGCCCTTCCCAACAGTTGCGCAGCCTGAATGGCGAATGGACGCGCCCTGTAGCGGCGCATTAGCGCGGCGGGTGTGGTGGTTACGCGCAGCGTGACGCTACACTGCAGCGCCCTAGCGCCCGCTCTTCGCTTTCTTCCCTTCTTTTCCTCGCCCACGTTTCGCCCGGGCATC
>Locus6_clone3
CTCCCATTTTACGTGACACTATAGAATACTCAAGCTATGCATCAAGCTTGGTACCGAGCTCGGATCCACTAGTAACGGCCGCCAGTGTGCTGGAATTCGCCCTTAAAAACCATAAAACCCTATACCTAATCTATCAAATCTATCTTTTCCTCTCACGTAACACAAATCGAATACGACCGATAAACGTATAAACAAAACAAAACCGCATAAATTCCATTTTTCTCAAACCAAATTCAAACCTCATTCATATATAAAAATAAATCAAATATATACATTTACATATACCATATAAACAAACATCAAACATTCCCCAATAAATATACATCCTACATTTACATACATCAATAACATCAACTCAAAACACCACCAACTAAAATCAAATAACTTATTAAAATACTTTTATACACTTATTTTACTATTCAAAAACAACTAAAACCCCATCAACGTATTACCTTTCAACCTCAAACTTCAAACCGTAATCCGCTGTTATTTCCAAATCTACTTACCCCTAACCTCCTTCACTCCAAGGGCGAATTCTGCAGATATCCATCACACTGGCGGCCGCTCGAGCATGCATCTAGAGGGCCCAATTCGCCCTATAGTGAGTCGTATTACAATTCACTGGCCGTCGTTTTACAACGTCGTGACTGGGAAACCCTGGCGTTACCCAACTTAATCGCCTTGCAGCACATCCCCCTTTCGCCAGCTGGCGTAATAGCGAAGAGGCCCGCACCGATCGCCCTTCCCAACAGTTGCGCAGCCTGAATGGCGAATGGACGCGCCCTGTAGCGGCGCATAGCGCGGCGGGGTGGTGGTGGTTACGCGCAGCGTGACCGCTACACTGCAGCGCCCTAGCGCCGCTCTTCGCTTCTCCCTTCGTTTCTCGCCACGTTTCGCCGGCTTTCCG
>Locus6_clone4
AACCCAATTTTAGGTGAACTATAGAATACTCAAGCTATGCATCAAGCTTGGTACCGAGCTCGGATCCACTAGTAACGGCCGCCAGTGTGCTGGAATTCGCCCTTAAAAACCATAAAACCCTATACCTAATCTATCAAATCTATCTTTTCCTCTCACGTAACACAAATCGAATACGACCGATAAACGTATAAACAAAACAAAACCGCATAAATTCCATTTTTCTCAAACCAGATTCAAACCTCATTCATATATAAAAATAAATCGAATATATACATTTACATATACCATATAAACAAACATCGAACATTCCCCAATAAATATACATCCTACATTTACGTACGTCAATAACATCAACTCAAAACACCACCAACTAAAATCAAATAACTTATTAAAATACTTTTATACGCTTATTTTACTATTCGAAAACAACTAAAACCCCATCAACGTATTACCTTTCAACCTCAAACTTCAAACCGTAATCCGCTATTATTTCCAAATCTACTTACCCCTAACCTCCTTCACTCCAAGGGCGAATTCTGCAGATATCCATCACACTGGCGGCCGCTCGAGCATGCATCTAGAGGGCCCAATTCGCCCTATAGTGAGTCGTATTACAATTCACTGGCCGTCGTTTTACAACGTCGTGACTGGGAAAACCCTGGCGTTACCCAACTTAATCGCCTTGCAGCACATCCCCCTTTCGCCAGCTGGCGTAATAGCGAAGAGGCCCGCACCGATCGCCCTTCCCAACAGTTGCGCAGCCTGAATGGCGAATGGACGCGCCCTGTAGCGGCGCATTAAGCGCGGCGGGTGTGGTGGTTACGCGCAGCGTGACCGCTACACTTGCAGCGCCCTAGCGCCGCCTCCTTCGCTTTCTTCCCTTCCTTTTCCTCGCCAACGTTCGCCGGGCAAC
>Locus6_clone5
CTGCCATTTAGGTGAACTATAGAATACTCAAGCTATGCATCAAGCTTGGTACCGAGCTCGGATCCACTAGTAACGGCCGCCAGTGTGCTGGAATTCGCCCTTAAAAACCATAAAACCCTATACCTAATCTATCAAATCTATCTTTTCCTCTCACGTAACACAAATCGAATACGACCGATAAACGTATAAACAAAACAAAACCGCATAAATTCCATTTTTCTCAAACCAAATTCAAACCTCACTCATATATAAAAATAAATCGAATATATACATTTACATATACCATATAAACAAACATCGAACATTCCCCAATAAATATACATCCTACATTTACGTACGTCAATAACATCAACTCAAAACACCACCAACTAAAATCAAATAACTTATTAAAATACTTTTATACGCTTATTTTACTATTCGAAAACAACTAAAACCCCATCAACGTATTACCTTTCAACCTCAAACTTCAAACCGTAATCCGCTATTATTTCCAAATCTACTTACCCCTAACCTCCTTCACTCCAAGGGCGAATTCTGCAGATATCCATCACACTGGCGGCCGCTCGAGCATGCATCTAGAGGGCCCAATTCGCCCTATAGTGAGTCGTATTACAATTCACTGGCCGTCGTTTTACAACGTCGTGACTGGGAAAACCCTGGCGTTACCCAACTTAATCGCCTTGCAGCACATCCCCCTTTCGCCAGCTGGCGTAATAGCGAAGAGGCCCGCACCGATCGCCCTTCCCAACAGTTGCGCAGCCTGAATGGCGAATGGACGCGCCCTGTAGCGGCGCATAGCGCGGCGGGGTGTGGTGGTTACGCGCAGCGTGACGCTACACTGCAGCGCCTAGCGCCCGCTCTTCGCTTTCTTCCCTTCCTTTCTCGCCACGTTCGCCCGGCT
>Locus6_clone6
GCTAGATTTTTGGGTGACACTATAGAATACTCAAGCTATGCATCAAGCTTGGTACCGAGCTCGGATCCACTAGTAACGGCCGCCAGTGTGCTGGAATTCGCCCTTAAAAACCATAAAACCCTATACCTAATCTATCAAATCTATCTTTTCCTCTCACGTAACACAAATCGAATACGACCGATAAACGTATAAACAAAACAAAACCGCATAAATTCCATTTTTCTCAAACCAAATTCAAACCTCATTCATATATAAAAATAAATCGAATATATACATTTACATATACCATATAAACAAACATCGAACATTCCCCAATAAATATACATCCTACATTTACGTACGTCAATAACATCAACTCAAAACACCACCAACTAAAATCAAATAACTTATTAAAATACTTTTATACGCTTATTTTACTATTCAAAAACAACTAAAACCCCATCAACATATTACCTTTCAACCTCAAACTTCAAACCATAACCCACTATTATTTCCAAATCTACTTACCCCTAACCTCCTTCACTCAAGGGCGAATTCTGCAGATATCCATCACACTGGCGGCCGCTCGAGCATGCATCTAGAGGGCCCAATTCGCCCTATAGTGAGTCGTATTACAATTCACTGGCCGTCGTTTTACAACGTCGTGACTGGGAAAACCCTGGCGTTACCCAACTTAATCGCCTTGCAGCACATCCCCCTTTCGCCAGCTGGCGTAATAGCGAAGAGGCCCGCACCGATCGCCCTTCCCAACAGTTGCGCAGCCTGAATGGCGAATGGACGCGCCCTGTAGCGGCGCATTAAGCGCGGCGGGTGTGGTGGTTACGCGCAGCGTGACGCTACACTGCAGCGCCCTAGCGCCCGCTCCTTTCGCTTTCTTCCCTTCCTTTCTCGCCCACGTTTCGCCCGG
>Locus6_clone7
GGTGCGATTTAGGTGAACTATAGAATACTCAAGCTATGCATCAAGCTTGGTACCGAGCTCGGATCCACTAGTAACGGCCGCCAGTGTGCTGGAATTCGCCCTTAAAAACCATAAAACCCTATACCTAATCTATCAAATCTATCTTTTCCTCTCACGTAACACAAATCGAATACGACCGATAAACGTATAAACAAAACAAAACCGCATAAATTCCATTTTTCTCAAACCAAATTCAAACCTCATTCATATATAAAAATAAATCGAATATATACATTTACATATACCATATAAACAAACATCGAACATTCCCCAATAAATATACATCCTACATTTACGTACGTCAATAACATCAACTCAAAACACCACCAACTAAAATCAAATAACTTATTAAAATACTTTTATACGCTTATTTTACTATTCGAAAACAACTAAAACCCCATCAACGTATTACCTTTCAACCTCAAACTTCAAACCGTAATCCACTATTATTTCCAAATCTACTTACCCCTAACCTCCTTCACTCCAAGGGCGAATTCTGCAGATATCCATCACACTGGCGGCCGCTCGAGCATGCATCTAGAGGGCCCAATTCGCCCTATAGTGAGTCGTATTACAATTCACTGGCCGTCGTTTTACAACGTCGTGACTGGGAAAACCCTGGCGTTACCCAACTTAATCGCCTTGCAGCACATCCCCCTTTCGCCAGCTGGCGTAATAGCGAAGAGGCCCGCACCGATCGCCCTTCCCAACAGTTGCGCAGCCTGAATGGCGAATGGACGCGCCCTGTAGCGGCGCATTAAGCGCGGCGGGTGTGGTGGTTACGCGCAGCGTGACGCTACACTTGCAGCGCCCTAGCGCCCGCTCCTTTCGCTTTCTTTCCCTTCCTTTTCTCG
>Locus7_clone1
GTGCATTTACGTGACACTATAGAATACTCAAGCTATGCATCAAGCTTGGTACCGAGCTCGGATCCACTAGTAACGGCCGCCAGTGTGCTGGAATTCGCCCTTAAAAACCATAAAACCCTATACCTAATCTATCAAATCTATACTAAATACATTAACCGATACTAAATACATTAACCGCTACGCAACTACACTACTTTTTATTTTTATCTAAACCGCTAAAAACACAACAATCCACGTTTTTATATCTTACTAACAACAACATAACACAAAATTTCTATTTTATATCCATTCCAACTAAAACCAAAATATTTCATATCTCATAAAAACAAAACAAACTACCTCTAACTACAATCTTCCTATTAACTTATACAAAATAAAACTACTCAAAAAAACTCCGTACGCTCTACTACCAACTAACGATCGAAAAATAAAATAAACAACAAAAATCAAACACTAACGAATACTCAAAAATAATTAAATAAATATCGTCATAACAACATTTTAAATCAAATCTACTTACCCCTAACCTCCTTCACTCCAAGGGCGAATTCTGCAGATATCCATCACACTGGCGGCCGCTCGAGCATGCATCTAGAGGGCCCAATTCGCCCTATAGTGAGTCGTATTACAATTCACTGGCCGTCGTTTTACAACGTCGTGACTGGGAAAACCCTGGCGTTACCCAACTTAATCGCCTTGCAGCACATCCCCCCTTTCGCCAGCTGGCGTAATAGCGAAGAGGCCCGCACCGATCGCCCTTCCCAACAGTTGCGCAGCCTGAAATGGCGAATGGACGCGCCCTGTAGCGGCGCATTAAGCGCGGCCGGGGTGTGGTGTTACGCGCAGCGTGACGCTACACTTGCCAGCGCCCTAGCGCCCGCTCCTTTCGCTTTTCTTTCCCTTCCGTCTG
>Locus7_clone2
CTGCATTTAGGTGAACTATAGAATACTCAAGCTATGCATCAAGCTTGGTACCGAGCTCGGATCCACTAGTAACGGCCGCCAGTGTGCTGGAATTCGCCCTTAAAAACCATAAAACCCTATACCTAATCTATCAAATCTATACTAAATACATTAACCGATACTAAATACATTAACCGCTACGCAACTACACTACTTTTTATTTTTATCTAAACCGCTAAAAACACAACAATCCACGTTTTTATATCTTACTAACAACAACATAACACAAAATTTCTATTTTATATCCATTCCAACTAAAACCGAAATATTTCATATCTCATAAAAACAAAACAAACTACCTCTAACTACAATCTTCCTATTAACTTATACAAAATAAAACTACTCAAAAAAACTCCGTACGCTCTACTACCAACTAACGATCGAAAAATAAAATAAACAACAAAAATCAAACACTAACGAATACTCAAAAATAATTAAATAAATATCGTCATAACAACATTTTAAATCAAATCTACTTACCCCTAACCTCCTTCACTCCAAGGGCGAATTCTGCAGATATCCATCACACTGGCGGCCGCTCGAGCATGCATCTAGAGGGCCCAATTCGCCCTATAGTGAGTCGTATTACAATTCACTGGCCGTCGTTTTACAACGTCGTGACTGGGAAAACCCTGGCGTTACCCAACTTAATCGCCTTGCAGCACATCCCCCTTTCGCCAGCTGGCGTAATAGCGAAGAGGCCCGCACCGATCGCCCTTTCCCAACAGTTGCGCAGCCTGAATGGCGAATGGACGCGCCCTGTAGCGGCGCATAGCGCGGCGGGTGTGGTGTACGCGCAGCGTGACGCTACACTGCAGCGCCCTAGCGCGCTCTTCGCTTTCTTCCTTCGATC
>Locus7_clone3
GTGCATTTTAGGTGAACTATAGAATACTCAAGCTATGCATCAAGCTTGGTACCGAGCTCGGATCCACTAGTAACGGCCGCCAGTGTGCTGGAATTCGCCCTTAAAAACCATAAAACCCTATACCTAATCTATCAAATCTATACTAAATACATTAACCAATACTAAATACATTAACCACTACACAACTACACTACTTTTTATTTTTATCTAAACCACTAAAAACACAACAATCCACATTTTTATATCTTACTAACAACAACATAACACAAAATTTCTATTTTATATCCATTCCAACTAAAACCGAAATATTTCATATCTCATAAAAACAAAACAAACTACCTCTAACTACAATCTTCCTATTAACTTATACAAAATAAAACTACTCAAAAAAACTCCGTACACTCTACTACCAACTAACGATCGAAAAATAAAATAAACAACAAAAATCAAACACTAACGAATACTCAAAAATAATTAAATAAATATCGTCATAACAACATTTTAAATCAAATCTACTTACCCCTAACCTCCTTCACTCCAAGGGCGAATTCTGCAGATATCCATCACACTGGCGGCCGCTCGAGCATGCATCTAGAGGGCCCAATTCGCCCTATAGTGAGTCGTATTACAATTCACTGGCCGTCGTTTTACAACGTCGTGACTGGGAAAACCCTGGCGTTACCCAACTTAATCGCCTTGCAGCACATCCCCCCTTTCGCCAGCTGGCGTAATAGCGAAGAGGCCCGCACCGATCGCCCTTCCCAACAGTTGCGCAGCCTGAATGGCGAATGGACGCGCCCTGTAGCGGCGCATTAAGCGCGGCGGGGTGTGGTGGTTACGCGCAGCGTGACGCTACACTTGCCAGCGCCCTAGCGCCCGCTCCTTTCGCTTTCTTCCCTTTCCTTTCTCGGC
>Locus7_clone4
CGCCATTTAGGTGACACTATAGAATACTCAAGCTATGCATCAAGCTTGGTACCGAGCTCGGATCCACTAGTAACGGCCGCCAGTGTGCTGGAATTCGCCCTTAAAAACCATAAAACCCTATACCTAATCTATCAAATCTATACTAAATACATTAACCGATACTAAATACATTAACCGCTACGCAACTACACTACTTTTTATTTTTATCTAAACCGCTAAAAACACAACAATCCACGTTTTTATATCTTACTAACAACAACATAACACAAAATTTCTATTTTATATCCATTCCAACTAAAACCGAAATATTTCATATCTCATAAAAACAAAACAAACTACCTCTAACTACAATCTTCCTATTAACTTATACAAAATAAAACTACTCAAAAAAACTCCGTACGCTCTACTACCAACTAACGATCGAAAAATAAAATAAACAACAAAAATCAAACACTAACGAATACTCAAAAATAATTAAATAAATATCGTCATAACAACATTTTAAATCAAATCTACTTACCCCTAACCTCCTTCACTCCAAGGGCGAATTCTGCAGATATCCATCACACTGGCGGCCGCTCGAGCATGCATCTAGAGGGCCCAATTCGCCCTATAGTGAGTCGTATTACAATTCACTGGCCGTCGTTTTACAACGTCGTGACTGGGAAAACCCTGGCGTTACCCAACTTAATCGCCTTGCAGCACATCCCCCTTTCGCCAGCTGGCGTAATAGCGAAGAGGCCCGCACCGATCGCCCTTCCCACAGTTGCGCAGCCTGAATGGCGAATGGACGCGCCCTGTAGCGCGCATAAGCGCGGCGGGGTGTGGTGGTACGCGCAGCGTGACGCTACACTGCAGCGCCTAGCGCCCGCCTCTTCGCTTTCTTCCCTCTTTCCTCGCCCACGT
>Locus7_clone5
CAGCATTTCGTGACCTATAGAATACTCAAGCTATGCATCAAGCTTGGTACCGAGCTCGGATCCACTAGTAACGGCCGCCAGTGTGCTGGAATTCGCCCTTAAAAACCATAAAACCCTATACCTAATCTATCAAATCTATACTAAATACATTAACCAATACTAAATACATTAACCGCTACGCAACTACACTACTTTTTATTTTTATCTAAACCACTAAAAACACAACAATCCACGTTTTTATATCTTACTAACAACAACATAACACAAAATTTCTATTTTATATCCATTCCAACTAAAACCAAAATATTTCATATCTCATAAAAACAAAACAAACTACCTCTAACTACAATCTTCCTATTAACTTATACAAAATAAAACTACTCAAAAAAACTCCGTACGCTCTACTACCAACTAACGATCGAAAAATAAAATAAACAACAAAAATCAAACACTAACGAATACTCAAAAATAATTAAATAAATATCGTCATAACAACATTTTAAATCAAATCTACTTACCCCTAACCTCCTTCACTCCAAGGGCGAATTCTGCAGATATCCATCACACTGGCGGCCGCTCGAGCATGCATCTAGAGGGCCCAATTCGCCCTATAGTGAGTCGTATTACAATTCACTGGCCGTCGTTTTACAACGTCGTGACTGGGAAAACCCTGGCGTTACCCAACTTAATCGCCTTGCAGCACATCCCCCTTTCGCCAGCTGGCGTAATAGCGAAGAGGCCCGCACCGATCGCCCTTCCCAACAGTTGCGCAGCCTGAATGGCGAATGGACGCGCCCTGTAGCGGCGCATTAAGCGCGGCGGGGTGGTGGTGTTACGCGCAGCGTGACGCTACACTGCAGCGCCCTAGCGCCGCTCTTTCGCTTTTCTTCCCTTCCTTTTCTCGG
>Locus7_clone6
CTGCATTTACGTGAACTATAGAATACTCAAGCTATGCATCAAGCTTGGTACCGAGCTCGGATCCACTAGTAACGGCCGCCAGTGTGCTGGAATTCGCCCTTAAAAACCATAAAACCCTATACCTAATCTATCAAATCTATACTAAATACATTAACCGATACTAAATACATTAACCGCTACGCAACTACACTACTTTTTATTTTTATCTAAACCGCTAAAAACACAACAATCCACGTTTTTATATCTTACTAACAACAACATAACACAAAATTTCTATTTTATATCCATTCCAACTAAAACCGAAATATTTCATATCTCATAAAAACAAAACAAACTACCTCTAACTACAATCTTCCTATTAACTTATACAAAATAAAACTACTCAAAAAAACTCCGTACGCTCTACTACCAACTAACGATCGAAAAATAAAATAAACAACAAAAATCAAACACTAACGAATACTCAAAAATAATTAAATAAATATCGTCATAACAACATTTTAAATCAAATCTACTTACCCCTAACCTCCTTCACTCCAAGGGCGAATTCTGCAGATATCCATCACACTGGCGGCCGCTCGAGCATGCATCTAGAGGGCCCAATTCGCCCTATAGTGAGTCGTATTACAATTCACTGGCCGTCGTTTTACAACGTCGTGACTGGGAAAACCCTGGCGTTACCCAACTTAATCGCCTTGCAGCACATCCCCCTTTCGCCAGCTGGCGTAATAGCGAAGAGGCCCGCACCGATCGCCCTTCCCAACAGTTGCGCAGCCTGAATGGCGAATGGACGCGCCCTGTAGCGGCGCATAAGCGCGGCGGGTGGTGGTGTACGCGCAGCGTGACGCTACACTGCAGCGCCCTAGCGCCCGCTCCTTTCGCTTTCTTCCCCTTCCTTTCT
>Locus7_clone7
CGCCCATTATGTGACACTATAGAATACTCAAGCTATGCATCAAGCTTGGTACCGAGCTCGGATCCACTAGTAACGGCCGCCAGTGTGCTGGAATTCGCCCTTAAAAACCATAAAACCCTATACCTAATCTATCAAATCTATACTAAATACATTAACCGATACTAAATACATTAACCACTACGCAACTACACTACTTTTTATTTTTATCTAAACCACTAAAAACACAACAATCCACGTTTTTATATCTTACTAACAACAACATAACACAAAATTTCTATTTTATATCCATTCCAACTAAAACCAAAATATTTCATATCTCATAAAAACAAAACAAACTACCTCTAACTACAATCTTCCTATTAACTTATACAAAATAAAACTACTCAAAAAAACTCCATACACTCTACTACCAACTAACAATCGAAAAATAAAATAAACAACAAAAATCAAACACTAACAAATACTCAAAAATAATTAAATAAATATCATCATAACAACATTTTAAATCAAATCTACTTACCCCTAACCTCCTTCACTCCAAGGGCGAATTCTGCAGATATCCATCACACTGGCGGCCGCTCGAGCATGCATCTAGAGGGCCCAATTCGCCCTATAGTGAGTCGTATTACAATTCACTGGCCGTCGTTTTACAACGTCGTGACTGGGAAAACCCTGGCGTTACCAACTTAATCGCCTTGCAGCACATCCCCCTTTCGCAGCTGGCGTATAGCGAGAGCCCGCACGATCGCCCTCCCACAGTGCGCAGCTGATGCGATGACGCGCCTGTAGCGCGCATAGCGCGCGTGTGTGTTACGGCAGCTGACGCTTAACTGCAGCGTCTAACGCGCTCTCGCTTCTGTTC
>Locus7_clone8
ATGCATTTAGGTGAACTATAGAATACTCAAGCTATGCATCAAGCTTGGTACCGAGCTCGGATCCACTAGTAACGGCCGCCAGTGTGCTGGAATTCGCCCTTAAAAACCATAAAACCCTATACCTAATCTATCAAATCTATACTAAATACATTAACCGATACTAAATACATTAACCGCTACGCAACTACACTACTTTTTATTTTTATCTAAACCGCTAAAAACACAACAATCCACGTTTTTATATCTTACTAACAACAACATAACACAAAATTTCTATTTTATATCCATTCCAACTAAAACCGAAATATTTCATATCTCATAAAAACAAAACAAACTACCTCTAACTACAATCTTCCTATTAACTTATACAAAATAAAACTACTCAAAAAAACTCCATACACTCTACTACCAACTAACGATCAAAAAATAAAATAAACAACAAAAATCAAACACTAACAAATACTCAAAAATAATTAAATAAATATCATCATAACAACATTTTAAATCAAATCTACTTACCCCTAACCTCCTTCACTCCAAGGGCGAATTCTGCAGATATCCATCACACTGGCGGCCGCTCGAGCATGCATCTAGAGGGCCCAATTCGCCCTATAGTGAGTCGTATTACAATTCACTGGCCGTCGTTTTACAACGTCGTGACTGGGAAAACCCTGGCGTTACCCAACTTAATCGCCTTGCAGCACATCCCCCTTTCGCCAGCTGGCGTAATAGCGAAGAGGCCCGCACCGATCGCCCTTCCCAACAGTTGCGCAGCCTGAATGGCGAATGGACGCGCCCTGTAGCGCGCATTAAGCGCGCGGGTGTGTGCTACGCGCAGCGTGACGCTACACTTGCAGCGCCCTAGCGCCCGCCTCCTTTCGCTTTTCTTCCCATC
>Locus7_clone9
GAGCATTTAGGTGACCTATAGAATACTCAAGCTATGCATCAAGCTTGGTACCGAGCTCGGATCCACTAGTAACGGCCGCCAGTGTGCTGGAATTCGCCCTTGGAGTGAAGGAGGTTAGGGGTAAGTAGATTTGATTTAAAATGTTGTTATGACGATATTTATTTAATTATTTTTGAGTATTCGTTAGTGTTTGATTTTTGTTGTTTATTTTATTTTTCGATCGTTAGTTGGTAGTAGAGCGTACGGAGTTTTTTTGAGTAGTTTTATTTTGTATAAGTTAATAGGAAGATTGTAGTTAGAGGTAGTTTGTTTTGTTTTTATGAGATATGAAATATTTCGGTTTTAGTTGGAATGGATATAAAATAGAAATTTTGTGTTATGTTGTTGTTAGTAAGATATAAAAACGTGGATTGTTGTGTTTTTAGCGGTTTAGATAAAAATAAAAAGTAGTGTAGTTGCGTAGCGGTTAATGTATTTAGTATCGGTTAATGTATTTAGTATAGATTTGATAGATTAGGTATAGGGTTTTATGGTTTTTAAGGGCGAATTCTGCAGATATCCATCACACTGGCGGCCGCTCGAGCATGCATCTAGAGGGCCCAATTCGCCCTATAGTGAGTCGTATTACAATTCACTGGCCGTCGTTTTACAACGTCGTGACTGGGAAAACCCTGGCGTTACCCAACTTAATCGCCTTGCAGCACATCCCCCTTTCGCCAGCTGGCGTAATAGCGAAGAGGCCCGCACCGATCGCCCTTCCCAACAGTTGCGCAGCCTGAATGGCGATGGACGCGCCCTGTAGCGCGCATTAAGCGCGGCGGGGTGTGGTGGTTTACGGCGCAG
>Locus7_clone10
CGCCTTTTTACGTGACACTATAGAATACTCAAGCTATGCATCAAGCTTGGTACCGAGCTCGGATCCACTAGTAACGGCCGCCAGTGTGCTGGAATTCGCCCTTAAAAACCATAAAACCCTATACCTAATCTATCAAATCTATACTAAATACATTAACCGATACTAAATACATTAACCGCTACGCAACTACACTACTTTTTATTTTTATCTAAACCGCTAAAAACACAACAATCCACGTTTTTATATCTTACTAACAACAACATAACACAAAATTTCTATTTTATATCCATTCCAACTAAAACCGAAATATTTCATATCTCATAAAAACAAAACAAACTACCTCTAACTACAATCTTCCTATCAACTTATACAAAATGAAGCTACTCAAAAAAACTCCGTACGCTCTACTACCAACTAACGATCGAAAAATAAAATAAACAACAAAAATCAAACACTAACGAATACTCAAAAATAATTAAATAAATATCGTCATAACAACATTTTAAATCAAATCTACTTACCCCTAACCTCCTTCACTCCAAGGGCGAATTCTGCAGATATCCATCACACTGGCGGCCGCTCGAGCATGCATCTAGAGGGCCCAATTCGCCCTATAGTGAGTCGTATTACAATTCACTGGCCGTCGTTTTACAACGTCGTGACTGGGAAAACCCTGGCGTTACCCAACTTAATCGCCTTGCAGCACATCCCCCTTTCGCCAGCTGGCGTAATAGCGAAGAGGCCCGCACCGATCGCCCTTCCCACAGTTGCGCAGCCTGAATGGCGAATGGACGCGCCCTGTAGCGCGCATAAGCGCGGCGGGGTGTGGTGGTTACGCGCAGCGTGACCGCTACACTTGCCCAGCG
>Locus7_clone11
ATCCAATTTTAGGTGACACTATAGAATACTCAAGCTATGCATCAAGCTTGGTACCGAGCTCGGATCCACTAGTAACGGCCGCCAGTGTGCTGGAATTCGCCCTTAAAAACCATAAAACCCTATACCTAATCTATCAAATCTACACTAAATACATTAACCGATACTAAATACATTAACCGCTACGCAACTACACTACTTTTTATTTTTATCTAAACCGCTAAAAACACAACAATCCACGTTTTTATATCTTACTAACAACAACATAACACAAAATTTCTATTTTATATCCATTCCAACTAAAACCGAAATATTTCATATCTCATAAAAACAAAACAAACTACCTCTAACTACAATCTTCCTATTAACTTATACAAAATAAAACTACTCAAAAAAACTCCGTACGCTCTACTACCAACTAACGATCGAAAAATAAAATAAACAACAAAAATCAAACACTAACGAATACTCAAAAATAATTAAATAAATATCGTCATAACAACATTTTAAATCAAATCTACTTACCCCTAACCTCCTTCACTCCAAGGGCGAATTCTGCAGATATCCATCACACTGGCGGCCGCTCGAGCATGCATCTAGAGGGCCCAATTCGCCCTATAGTGAGTCGTATTACAATTCACTGGCCGTCGTTTTACAACGTCGTGACTGGGAAAACCCTGGCGTTACCCAACTTAATCGCCTTGCAGCACATCCCCCTTTCGCCAGCTGGCGTAATAGCGAAGAGGCCCGCACCGATCGCCCTTCCCAACAGTTGCGCAGCCTGAATGGCGAATGGACGCGCCCTGTAGCGGCGCATTAAGCGCGGCGGGTGGTGGTGGTTACGCGCAGCGTGACGCTACACTTGCAGCGCCCTAGCGGCCCGCTCCTTTCGCTTTTCTTTCCCTTTCCAGTC
>Locus7_clone12
CGGCCATTTAGGTGAACTATAGAATACTCAAGCTATGCATCAAGCTTGGTACCGAGCTCGGATCCACTAGTAACGGCCGCCAGTGTGCTGGAATTCGCCCTTAAAAACCATAAAACCCTATACCTAATCTATCAAATCTATACTAAATACATTAACCGATACTAAATACATTAACCGCTACGCAACTACACTACTTTTTATTTTTATCTAAACCGCTAAAAACACAACAATCCACGTTTTTATATCTTACTAACAACAACATAACACAAAATTTCTATTTTATATCCATTCCAACTAAAACCGAAATATTTCATATCTCATAAAAACAAAACAAACTACCTCTAACTACAATCTTCCTATTAACTTATACAAAATAAAACTACTCAAAAAAACTCCGTACGCTCTACTACCAACTAACGATCGAAAAATAAAATAAACAACAAAAATCAAACACTAACGAATACTCAAAAATAATTAAATAAATATCGTCATAACAACATTTTAAATCAAATCTACTTACCCCTAACCTCCTTCACTCCAAGGGCGAATTCTGCAGATATCCATCACACTGGCGGCCGCTCGAGCATGCATCTAGAGGGCCCAATTCGCCCTATAGTGAGTCGTATTACAATTCACTGGCCGTCGTTTTACAACGTCGTGACTGGGAAAACCCTGGCGTTACCCAACTTAATCGCCTTGCAGCACATCCCCCTTTCGCCAGCTGGCGTAATAGCGAAGAGGCCCGCACCGATCGCCCTTCCCAACAGTTGCGCAGCCTGAATGGCGAATGGACGCGCCCTGTAGCGGCGCATTAAGCGCGGCGGGGTGTGTATACGCGCAGCGTGACGCTACACTTTGCCAGCGCCTAGCGCCCGCTCCTTTCGCTTTCTTCCCTTTCCAT
>Locus7_clone13
CGCATTTTACGTGACCTATAGAATACTCAAGCTATGCATCAAGCTTGGTACCGAGCTCGGATCCACTAGTAACGGCCGCCAGTGTGCTGGAATTCGCCCTTAAAAACCATAAAACCCTATACCTAATCTATCAAATCTATACTAAATACATTAACCGATACTAAATACATTAACCGCTACGCAACTACACTACTTTTTATTTTTATCTAAACCGCTAAAAACACAACAATCCACGTTTTTATATCTTACTAACAACAACATAACACAAAATTTCTATTTTACATCCATTCCAACTAAAACCGAAATATTTCATATCTCATAAAAACAAAACAAACTACCTCTAACTACAATCTTCCTATTAACTTATACAAAATAAAACTACTCAAAAAAACTCCATACGCTCTACTACCAACTAACAATCAAAAAATAAAATAAACAACAAAAATCAAACACTAACGAATACTCAAAAATAATTAAATAAATATCGTCATAACAACATTTTAAATCAAATCTACTTACCCCTAACCTCCTTCACTCCAAGGGCGAATTCTGCAGATATCCATCACACTGGCGGCCGCTCGAGCATGCATCTAGAGGGCCCAATTCGCCCTATAGTGAGTCGTATTACAATTCACTGGCCGTCGTTTTACAACGTCGTGACTGGGAAAACCCTGGCGTTACCCAACTTAATCGCCTTGCAGCACATCCCCCTTTCGCCAGCTGGCGTAATAGCGAAGAGGCCCGCACCGATCGCCCTTCCCAACAGTTGCGCAGCCTGAATGGCGAATGGACGCGCCCTGTAGCGGCGCATTAAGCGCGGCGGGGTGTGGTGATACGCGCAGCGTGACGCTACACTGCAGCGCCCTAGCGCCCGCTCCTTCGCTTTCTTCCCTTTCCCATCT
>Locus7_clone14
GACGCCATTTAGGTGACCTATAGAATACTCAAGCTATGCATCAAGCTTGGTACCGAGCTCGGATCCACTAGTAACGGCCGCCAGTGTGCTGGAATTCGCCCTTAAAAACCATAAAACCCTATACCTAATCTATCAAATCTATACTAAATACATTAACCGATACTAAATACATTAACCGCTACGCAACTACACTACTTTTTATTTTTATCTAAACCGCTAAAAACACAACAATCCACGTTTTTATATCTTACTAACAACAACATAACACAAAATTTCTATTTTATATCCATTCCAACTAAAACCGAAATATTTCATATCTCATAAAAACAAAACAAACTACCTCTAACTACAATCTTCCTATTAACTTATACAAAATAAAACTACTCAAAAAAACTCCGTACGCTCTACTACCAACTAACGATCGAAAAATAAAATAAACAACAAAAATCAAACACTAACGAATACTCAAAAATAATTAAATAAATATCGTCATAACAACATTTTAAATCAAATCTACTTACCCCTAACCTCCTTCACTCCAAGGGCGAATTCTGCAGATATCCATCACACTGGCGGCCGCTCGAGCATGCATCTAGAGGGCCCAATTCGCCCTATAGTGAGTCGTATTACAATTCACTGGCCGTCGTTTTACAACGTCGTGACTGGGAAAACCCTGGCGTTACCCAACTTAATCGCCTTGCAGCACATCCCCCTTTCGCCAGCTGGCGTAATAGCGAAGAGGCCCGCACCGATCGCCCTTCCCAACAGTTGCGCAGCCTGAATGGCGAATGGACGCGCCCTGTAGCGGCGCATTAAGCGCGCGGGTGTGTGATACGCGCAGCGTGACGCTACACTTGCCAGCGCCCTAGCGCCCGCTCCTTTCGCTTTCTTCCCGT
>Locus7_clone15
GTTGGCATTTTAGGTGAACTATAGAATACTCAAGCTATGCATCAAGCTTGGTACCGAGCTCGGATCCACTAGTAACGGCCGCCAGTGTGCTGGAATTCGCCCTTAAAAACCATAAAACCCTATACCTAATCTATCAAATCTATACTAAATACATTAACCGATACTAAATACATTAACCGCTACGCAACTACACTACTTTTTATTTTTATCTAAACCGCTAAAAACACAACAATCCACGTTTTTATATCTTACTAACAACAACATAACACAAAATTTCTATTTTATATCCATTCCAACTAAAACCGAAATATTTCATATCTCATAAAAACAAAACAAACTACCTCTAACTACAATCTTCCTATTAACTTATACAAAATAAAACTACTCAAAAAAACTCCGTACGCTCTACTACCAACTAACGATCGAAAAATAAAATAAACAACAAAAATCAAACACTAACGAATACTCAAAAATAATTAAATAAATATCGTCATAACAACATTTTAAATCAAATCTACTTACCCCTAACCTCCTTCACTCCAAGGGCGAATTCTGCAGATATCCATCACACTGGCGGCCGCTCGAGCATGCATCTAGAGGGCCCAATTCGCCCTATAGTGAGTCGTATTACAATTCACTGGCCGTCGTTTTACAACGTCGTGACTGGGAAAACCCTGGCGTTACCCAACTTAATCGCCTTGCAGCACATCCCCCTTTCGCCAGCTGGCGTAATAGCGAAGAGGCCCGCACCGATCGCCCTTCCCAACAGTTGCGCAGCCTGAATGGCGAATGGACGCGCCCTGTAGCGGCGCATTAAGCGCGGCGGGTGGTGGTGTACGCGCAGCGTGACGCTACACTGCAGCGCCCTAGCGCCGCTCCTTTCGCTTTCTTCCCTTCCCATTC
>Locus7_clone16
GTGCCTTTTTAGGTGACCTATAGAATACTCAAGCTATGCATCAAGCTTGGTACCGAGCTCGGATCCACTAGTAACGGCCGCCAGTGTGCTGGAATTCGCCCTTAAAAACCATAAAACCCTATACCTAATCTATCAAATCTATACTAAATACATTAACCGATACTAAATACATTAACCGCTACGCAACTACACTACTTTTTATTTTTATCTAAACCGCTAAAAACACAACAATCCACGTTTTTATATCTTACTAACAACAACATAACACAAAATTTCTATTTTATATCCATTCCAACTAAAACCAAAATATTTCATATCTCATAAAAACAAAACAAACTACCTCTAACTACAATCTTCCTATTAACTTATACAAAATAAAACTACTCAAAAAAACTCCATACACTCTACTACCAACTAACAATCAAAAAATAAAATAAACAACAAAAATCAAACACTAACAAATACTCAAAAATAATTAAATAAATATCATCATAACAACATTTTAAATCAAATCTACTTACCCCTAACCTCCTTCACTCCAAGGGCGAATTCTGCAGATATCCATCACACTGGCGGCCGCTCGAGCATGCATCTAGAGGGCCCAATTCGCCCTATAGTGAGTCGTATTACAATTCACTGGCCGTCGTTTTACAACGTCGTGACTGGGAAACCCTGGCGTTACCCAACTTAATCGCCTTGCAGCACATCCCCCTTTCGCCAGCTGGCGTAATAGCGAAGAGGCCCGCACCGATCGCCCTTCCCAACAGTTGCGCAGCCTGAATGGCGAATGGACGCGCCCTGTAGCGGCGCATTAGCGCGGCGGGGTGTGTGTACGCGCAGCGTGACGCTACACTTGCCAGCGCCTAGCGCCCGCTCCTTTCGCCTTTTCTTTCCCGTC
>Locus7_clone17
GTGGCAATTAGGTGACCTATAGAATACTCAAGCTATGCATCAAGCTTGGTACCGAGCTCGGATCCACTAGTAACGGCCGCCAGTGTGCTGGAATTCGCCCTTAAAAACCATAAAACCCTATACCTAATCTATCAAATCTATACTAAATACATTAACCGATACTAAATACATTAACCGCTACGCAACTACACTACTTTTTATTTTTATCTAAACCGCTAAAAACACAACAATCCACGTTTTTATATCTTACTAACAACAACATAACACAAAATTTCTATTTTATATCCATTCCAACTAAAACCGAAATATTTCATATCTCATAAAAACAAAACAAACTACCTCTAACTACAATCTTCCTATTAACTTATACAAAATAAAACTACTCAAAAAAACTCCGTACGCTCTACTACCAACTAACGATCGAAAAATAAAATAAACAACAAAAATCAAACACTAACGAATACTCAAAAATAATTAAATAAATATCGTCATAACAACATTTTAAATCAAATCTACTTACCCCTAACCTCCTTCACTCCAAGGGCGAATTCTGCAGATATCCATCACACTGGCGGCCGCTCGAGCATGCATCTAGAGGGCCCAATTCGCCCTATAGTGAGTCGTATTACAATTCACTGGCCGTCGTTTTACAACGTCGTGACTGGGAAAACCCTGGCGTTACCCAACTTAATCGCCTTGCAGCACATCCCCCTTTCGCCAGCTGGCGTAATAGCGAAGAGGCCCGCACCGATCGCCCTTCCCAACAGTTGCGCAGCCTGAATGGCGAATGGACGCGCCCTGTAGCGGCGCATTAAGCGCGGCGGGTGGTGGTGTACGCGCAGCGTGACGCTACACTTGCAGCGCCCTAGCGCCCGCTCCTTCGCTTTTCTTCCCTTCCC
>Locus7_clone18
CTCCATTTAGGTGACCTATAGAATACTCAAGCTATGCATCAAGCTTGGTACCGAGCTCGGATCCACTAGTAACGGCCGCCAGTGTGCTGGAATTCGCCCTTAAAAACCATAAAACCCTATACCTAATCTATCAAATCTATACTAAATACATTAACCGATACTAAATACATTAACCGCTACGCAACTACACTACTTTTTATTTTTATCTAAACCGCTAAAAACACAACAATCCACGTTTTTATATCTTACTAACAACAACATAACACAAAATTTCTATTTTATATCCATTCCAACTAAAACCGAAATATTTCATATCTCATAAAAACAAAACAAACTACCTCTAACTACAATCTTCCTATTAACTTATACAAAATAAAACTACTCAAAAAAACTCCGTACGCTCTACTACCAACTAACGATCGAAAAATAAAATAAACAACAAAAATCAAACACTAACGAATACTCAAAAATAATTAAATAAATATCGTCATAACAACATTTTAAATCAAATCTACTTACCCCTAACCTCCTTCACTCCAAGGGCGAATTCTGCAGATATCCATCACACTGGCGGCCGCTCGAGCATGCATCTAGAGGGCCCAATTCGCCCTATAGTGAGTCGTATTACAATTCACTGGCCGTCGTTTTACAACGTCGTGACTGGGAAAACCCTGGCGTTACCCAACTTAATCGCCTTGCAGCACATCCCCCTTTCGCCAGCTGGCGTAATAGCGAAGAGGCCCGCACCGATCGCCCTTCCCAACAGTTGCGCAGCCTGAATGGCGAATGGACGCGCCCTGTAGCGGCGCATTAAGCGCGGCGGGGTGTGGTGTTACGCGCAGCGTGACGCTACACTTGCCAGCGCCCTAGCGCCCGCTCCTTTCGCTTTCTTCCCTTCCCGTCC
>Locus7_clone19
CTGCCATTTTAGGTGAACTATAGAATACTCAAGCTATGCATCAAGCTTGGTACCGAGCTCGGATCCACTAGTAACGGCCGCCAGTGTGCTGGAATTCGCCCTTAAAAACCATAAAACCCTATACCTAATCTATCAAATCTATACTAAATACATTAACCGATACTAAATACATTAACCGCTACGCAACTACACTACTTTTTATTTTTATCTAAACCGCTAAAAACACAACAATCCACGTTTTTATATCTTACTAACAACAACACAACACAAAATTTCTATTTTATATCCATTCCAACTAAAACCGAAATATTTCATATCTCATAAAAACAAAACAAACTACCTCTAACTACAATCTTCCTATTAACTTATACAAAATAAAACTACTCAAAAAAACTCCGTACGCTCTACTACCAACTAACGATCGAAAAATAAAATAAACAACAAAAATCAAACACTAACGAATACTCAAAAATAATTAAATAAATATCGTCATAACAACATTTTAAATCAAATCTACTTACCCCTAACCTCCTTCACTCCAAGGGCGAATTCTGCAGATATCCATCACACTGGCGGCCGCTCGAGCATGCATCTAGAGGGCCCAATTCGCCCTATAGTGAGTCGTATTACAATTCACTGGCCGTCGTTTTACAACGTCGTGACTGGGAAAACCCTGGCGTTACCCAACTTAATCGCCTTGCAGCACATCCCCCTTTCGCCAGCTGGCGTAATAGCGAAGAGGCCCGCACCGATCGCCCTTCCCAACAGTTGCGCAGCCTGAATGGCGAATGGACGCGCCCTGTAGCGGCGCATTAAGCGCGCGTGTGTGTACGCGCAGCGTGACCGCTACACTTGCAGCGCCCTAGCGCCCGCCTCCTTTCGCTTTCTTCCCTTCCCTTTCTC
>Locus7_clone20
CTCCATTTAGGTGAACTATAGAATACTCAAGCTATGCATCAAGCTTGGTACCGAGCTCGGATCCACTAGTAACGGCCGCCAGTGTGCTGGAATTCGCCCTTAAAAACCATAAAACCCTATACCTAATCTATCAAATCTATACTAAATACATTAACCGATACTAAATACATTAACCGCTACGCAACTACACTACTTTTTATTTTTATCTAAACCGCTAAAAACACAACAATCCACGTTTTTATATCTTACCAACAACAACATAACACAAAATTTCTATTTTATATCCATTCCAACTAAAACCGAAATATTTCATATCTCATAAAAACAAAACAAACTACCTCTAACTACAATCTTCCTATTAACTTATACAAAATAAAACTACTCAAAAAAACTCCGTACGCTCTACTACCAACTAACGATCGAAAAATAAAATAAACAACAAAAATCAAACACTAACGAATACTCAAAAATAATTAAATAAATATCGTCATAACAACATTTTAAATCAAATCTACTTACCCCTAACCTCCTTCACTCCAAGGGCGAATTCTGCAGATATCCATCACACTGGCGGCCGCTCGAGCATGCATCTAGAGGGCCCAATTCGCCCTATAGTGAGTCGTATTACAATTCACTGGCCGTCGTTTTACAACGTCGTGACTGGGAAAACCCTGGCGTTACCCAACTTAATCGCCTTGCAGCACATCCCCCTTTCGCCAGCTGGCGTAATAGCGAAGAGGCCCGCACCGATCGCCCTTCCCAACAGTTGCGCAGCCTGAATGGCGAATGGACGCGCCCTGTAGCGGCGCATTAAGCGCGGCGGGGTGGTGTTGTTACGCGCAGCGTGACGCTACACTTGCAGCGCCCTAGCGCCCGCTCCTTTCGCTTTTCTTCCCTTTCC
>Locus7_clone21
CTGCCATTTAGGTGACCTATAGAATACTCAAGCTATGCATCAAGCTTGGTACCGAGCTCGGATCCACTAGTAACGGCCGCCAGTGTGCTGGAATTCGCCCTTAAAAACCATAAAACCCTATACCTAATCTATCAAATCTATACTAAATACATTAACCGATACTAAATACATTAACCGCTACGCAACTACACTACTTTTTATTTTTATCTAAACCGCTAAAAACACAACAATCCACGTTTTTATATCTTACTAACAACAACATAACACAAAATTTCTATTTTATATCCATTCCAACTAAAACCGAAATATTTCATATCTCATAAAAACAAAACAAACTACCTCTAACTACAATCTTCCTATTAACTTATACAAAATAAAACTACTCAAAAAAACTCCGTACGCTCTACTACCAACTAACGATCGAAAAATAAAATAAACAACAAAAATCAAACACTAACGAATACTCAAAAATAATTAAATAAATATCGTCATAACAACATTTTAAATCAAATCTACTTACCCCTAACCTCCTTCACTCCAAGGGCGAATTCTGCAGATATCCATCACACTGGCGGCCGCTCGAGCATGCATCTAGAGGGCCCAATTCGCCCTATAGTGAGTCGTATTACAATTCACTGGCCGTCGTTTTACAACGTCGTGACTGGGAAAACCCTGGCGTTACCCAACTTAATCGCCTTGCAGCACATCCCCCTTTCGCCAGCTGGCGTAATAGCGAAGAGGCCCGCACCGATCGCCCTTCCCAACAGTTGCGCAGCCTGAATGGCGAATGGACGCGCCCTGTAGCGGCGCATTAAGCGCGGCGGGGTGGTGGTGGTTACGCGCAGCGTGACGCTACACTTTGCCAGCGCCCTAGCGCCCGCTCCTTTCGCTTTCTTCCCTTCCCATC
>Locus7_clone22
CTCCATTAGGTGACCTATAGAATACTCAAGCTATGCATCAAGCTTGGTACCGAGCTCGGATCCACTAGTAACGGCCGCCAGTGTGCTGGAATTCGCCCTTAAAAACCATAAAACCCTATACCTAATCTATCAAATCTATACTAAATACATTAACCAATACTAAATACATTAACCGCTACGCAACTACACTACTTTTTATTTTTATCTAAACCGCTAAAAACACAACAATCCACGTTTTTATATCTTACTAACAACAACATAACACAAAATTTCTATTTTATATCCATTCCAACTAAAACCGAAATATTTCATATCTCATAAAAACAAAACAAACTACCTCTAACTACAATCTTCCTATTAACTTATACAAAATAAAACTACTCAAAAAAACTCCGTACGCTCTACTACCAACTAACGATCGAAAAATAAAATAAACAACAAAAATCAAACACTAACGAATACTCAAAAATAATTAAATAAATATCGTCATAACAACATTTTAAATCAAATCTACTTACCCCTAACCTCCTTCACTCCAAGGGCGAATTCTGCAGATATCCATCACACTGGCGGCCGCTCGAGCATGCATCTAGAGGGCCCAATTCGCCCTATAGTGAGTCGTATTACAATTCACTGGCCGTCGTTTTACAACGTCGTGACTGGGAAAACCCTGGCGTTACCCAACTTAATCGCCTTGCAGCACATCCCCCTTTCGCCAGCTGGCGTAATAGCGAAGAGGCCCGCACCGATCGCCCTTCCCAACAGTTGCGCAGCCTGAATGGCGAATGGACGCGCCCTGTAGCGGCGCATAAGCGCGCAGTGTGTGATACGCGCAGCGTGACGCTACACTTGCAGCGCCCTAGCGCCCGCTCTTTCGCTTTCTTCCCTTCCCAT
>Locus8_clone1
CATGCATTTTAGGTGACACTATAGAATACTCAAGCTATGCATCAAGCTTGGTACCGAGCTCGGATCCACTAGTAACGGCCGCCAGTGTGCTGGAATTCGCCCTTAAAAACCATAAAACCCTATACCTAATCTATCAAATCTATCCGAATTACTACATACCGCGATACGTCCGTCCTCCTTCGAAATCACAATAACGTCTCTCCGTAAAACGAAAAAATCCATAATAAAACCCAAATCTAATAAAATCTATACCGCTATAATCGCTACGAAAAAAACGAAAAAATCCGTAACCAAACCGAAAAAACGATTAAAAAAACTCAAAACAAAAACCTTCCGAATCTCGTCAAATCTCCTCCTTCTAAACCTTCGAACAACCACTTCTTCATCCAAAAATCTTTACTTAAATATTAAAAATAAAAAAAACCGTAAACAAATAAACGAATCCCATAAAACTATATCCTAAAATACGACACTATACGAAGTTAACCAAATCTACTTACCCCTAACCTCCTTCACTCCAAGGGCGAATTCTGCAGATATCCATCACACTGGCGGCCGCTCGAGCATGCATCTAGAGGGCCCAATTCGCCCTATAGTGAGTCGTATTACAATTCACTGGCCGTCGTTTTACAACGTCGTGACTGGGAAAACCCTGGCGTTACCCAACTTAATCGCCTTGCAGCACATCCCCCTTTCGCCAGCTGGCGTAATAGCGAAGAGGCCCGCACCGATCGCCCTTCCCAACAGTTGCGCAGCCTGAATGGCGAATGGACGCGCCCTGTAGCGGCGCATTAAGCGCGGCGGTGTGGTGGTTACGCGCAGCGTGACCGGCTACACTTGCAGCGCCCTAGCGGCCCGCTCTTTTCGCTTTTCTTCCCTTTCCTTTCTCGCCCACGTTTCGCCCGGCATC
>Locus8_clone2
CTGCCCATTTAGGTGAACTATAGAATACTCAAGCTATGCATCAAGCTTGGTACCGAGCTCGGATCCACTAGTAACGGCCGCCAGTGTGCTGGAATTCGCCCTTAAAAACCATAAAACCCTATACCTAATCTATCAAATCTATCCGAATTACTACATACCGCGATACGTCCGTCCTCCTTCGAAATCACAATAACGTCTCTCCGTAAAACGAAAAAATCCATAATAAAACCCAAATCTAATAAAATCTATACCGCTATAATCGCTACGAAAAAAACGAAAAAATCCGTAACCAAACCGAAAAAACGATTAAAAAAACTCAAAACAAAAACCTTCCGAATCTCGTCAAATCTCCTCCTTCTAAACCTTCGAACAACCACTTCTTCATCCAAAAATCTTTACTTAAATATTAAAAATAAAAAAAACCGTAAACAAATAAACGAATCCCATAAAACTATATCCTAAAATACGACGCTATACGAAATTAACCAAATCTACTTACCCCTAACCTCCTTCACTCCAAGGGCGAATTCTGCAGATATCCATCACACTGGCGGCCGCTCGAGCATGCATCTAGAGGGCCCAATTCGCCCTATAGTGAGTCGTATTACAATTCACTGGCCGTCGTTTTACAACGTCGTGACTGGGAAAACCCTGGCGTTACCCAACTTAATCGCCTTGCAGCACATCCCCCTTTCGCCAGCTGGCGTAATAGCGAAGAGGCCCGCACCGATCGCCCTTCCCAACAGTTGCGCAGCCTGAATGGCGAATGGACGCGCCCTGTAGCGGCGCATTAAGCGCGGCGGGTGTGTGGTTACGCGCAGCGTGACCGCTACACTTGCAGCGCCCTAGCGCCGCTCTTCGCTTCTCCCTTCATTTCTCGCCACGTTTCGCCGGGCC
>Locus8_clone3
CACCCATTTAGGTGAACTATAGAATACTCAAGCTATGCATCAAGCTTGGTACCGAGCTCGGATCCACTAGTAACGGCCGCCAGTGTGCTGGAATTCGCCCTTAAAAACCATAAAACCCTATACCTAATCTATCAAATCTATCCGAATTACTACATACCGCGATACGTCCGTCCTCCTTCAAAATCACAATAACGTCTCTCCGTAAAACGAAAAAATCCATAATAAAACCCAAATCTAATAAAATCTATACCGCTATAATCGCTACGAAAAAAACGAAAAAATCCGTAACCAAACCGAAAAAACGATTAAAAAAACTCAAAACAAAAACCTTCCGAATCTCGTCAAATCTCCTCCTTCTAAACCTTCGAACAACCACTTCTTCATCCAAAAATCTTTACTTAAATATTAAAAATAAAAAAAACCGTAAACAAATAAACGAATCCCATAAAACTATATCCTAAAATACGACGCTATACGAAATTAACCAAATCTACTTACCCCTAACCTCCTTCACTCCAAGGGCGAATTCTGCAGATATCCATCACACTGGCGGCCGCTCGAGCATGCATCTAGAGGGCCCAATTCGCCCTATAGTGAGTCGTATTACAATTCACTGGCCGTCGTTTTACAACGTCGTGACTGGGAAAACCCTGGCGTTACCCAACTTAATCGCCTTGCAGCACATCCCCCTTTCGCCAGCTGGCGTAATAGCGAAGAGGCCCGCACCGATCGCCCTTCCCAACAGTTGCGCAGCCTGAATGGCGAATGGACGCGCCCTGTAGCGGCGCATTAAGCGCGGCGGGGTGTGGTGGTTACGCGCAGCGTGACCGCTACACTTGCAGCGCCCTAGCGCCCGCTCTTTCGCTTTCTTCCCTTCTTTTCTCGCCACGTTCGCCGGCTTTCCCCGTCA
>Locus8_clone4
ACGCTTTTTTAGGTGAACTATAGAATACTCAAGCTATGCATCAAGCTTGGTACCGAGCTCGGATCCACTAGTAACGGCCGCCAGTGTGCTGGAATTCGCCCTTAAAAACCATAAAACCCTATACCTAATCTATCAAATCTATCCGAATTACTACATACCGCGATACGTCCGTCCTCCTTCGAAATCACAATAACGTCTCTCCGTAAAACGAAAAAATCCATAATAAAACCCAAATCTAATAAAATCTATACCGCTATAATCGCTACGAAAAAAACGAAAAAATCCGTAACCAAACCGAAAAAACGATTAAAAAAACTCAAAACAAAAACCTTCCGAATCTCGTCAAATCTCCTCCTTCTAAACCTTCGAACAACCACTTCTTCATCCAAAAATCTTTACTTAAATATTAAAAATAAAAAAAACCGTAAACAAATAAACGAATCCCATAAAACTATATCCTAAAATACGACGCTATACGAAATTAACCAAATCTACTTACCCCTAACCTCCTTCACTCCAAGGGCGAATTCTGCAGATATCCATCACACTGGCGGCCGCTCGAGCATGCATCTAGAGGGCCCAATTCGCCCTATAGTGAGTCGTATTACAATTCACTGGCCGTCGTTTTACAACGTCGTGACTGGGAAAACCCTGGCGTTACCCAACTTAATCGCCTTGCAGCACATCCCCCTTTCGCCAGCTGGCGTAATAGCGAAGAGGCCCGCACCGATCGCCCTTCCCAACAGTTGCGCAGCCTGAATGGCGAATGGACGCGCCCTGTAGCGGCGCATTAAGCGCGGCGGGTGTGGTGGTTACGCGCAGCGTGACCGCTACACTTGCCAGCGCCCTAGCGCCCGCTCCTTTCGCTTTCTTCCCTTCCTTTCTCGCCACGTTCGCCGGCTT
>Locus8_clone5
TTTGCCATTTAGTGTGACCTATAGAATACTCAAGCTATGCATCAAGCTTGGTACCGAGCTCGGATCCACTAGTAACGGCCGCCAGTGTGCTGGAATTCGCCCTTAAAAACCATAAAACCCTATACCTAATCTATCAAATCTATCCGAATTACTACATACCGCGATACGTCCGTCCTCCTTCGAAATCACAATAACGTCTCTCCGTAAAACGAAAAAATCCATAATAAAACCCAAATCTAATAAAATCTATACCGCTATAATCGCTACGAAAAAAACGAAAAAATCCGTAACCAAACCGAAAAAACGATTAAAAAAACTCAAAACAAAAACCTTCCGAATCTCGTCAAATCTCCTCCTTCTAAACCTTCGAACAACCACTTCTTCATCCAAAAATCTTTACTTAAATATTAAAAATAAAAAAAACCGTAAACAAATAAACGAATCCCATAAAACTATATCCTAAAATACGACACTATACGAAGTTAACCAAATCTACTTACCCCTAACCTCCTTCACTCCAAGGGCGAATTCTGCAGATATCCATCACACTGGCGGCCGCTCGAGCATGCATCTAGAGGGCCCAATTCGCCCTATAGTGAGTCGTATTACAATTCACTGGCCGTCGTTTTACAACGTCGTGACTGGGAAAACCCTGGCGTTACCCAACTTAATCGCCTTGCAGCACATCCCCCTTTCGCCAGCTGGCGTAATAGCGAAGAGGCCCGCACCGATCGCCCTTCCCAACAGTTGCGCAGCCTGAATGGCGAATGGACGCGCGCATGTAGCGGCGCATTCAGCGCTGCCGGCTGTGTGATACGCGCAGCGTGACCGCTACACTTGCCAGCGTCCTAGCCGCCCGCTCGTTTTCGCCTTCTTC
>Locus9_clone1
GGGCATTTAGGTGAACTATAGAATACTCAAGCTATGCATCAAGCTTGGTACCGAGCTCGGATCCACTAGTAACGGCCGCCAGTGTGCTGGAATTCGCCCTTAAAAACCATAAAACCCTATACCTAATCTATCAAATCTATTCAAAACGAATCACTACCGTCGTCTTAAAATTCGACCGCCGCTTCTCCACCTACAAAAAAAACTACGTTTTCTACGACTACAACCAACCGCTATCTCTCCCGATAAATATAAAACCATACAACTTCGACATCGTCCTAACCGACCCGCCGTACCTATCCGAAAAATATCTAAACAAAATAACCGAAACCATCAAATACTTAAGCAAAAACAAAATACTACTATACACAAATAAAAAAAAAAAACTCCCTAACCTAAACCTACACGCTATTCCGTCAATCTCGCGTATCTATCTAAACTGACCGTTACTCTACTCTACTCTACTACAAAAACCATCATAAAAAATCTCGCCAAAAAACTACTAAATATTAAAATATACAACTTTAAACCCCAAATCTACTTACCCCTAACCTCCTTCACTCCAAGGGCGAATTCTGCAGATATCCATCACACTGGCGGCCGCTCGAGCATGCATCTAGAGGGCCCAATTCGCCCTATAGTGAGTCGTATTACAATTCACTGGCCGTCGTTTTACAACGTCGTGACTGGGAAAACCCTGGCGTTACCCAACTTAATCGCCTTGCAGCACATCCCCCTTTCGCCAGCTGGCGTAATAGCGAAGAGGCCCGCACCGATCGCCCTTCCCAACAGTTTGCGCAGCCTGAATGGCGAATGGACGCGCCCTGTAGCGCGCATTAGCGCGCGATGTGTGTTTACGCGCAGCGTGACCGCTACACTTGCCAGGCGCCCTTAGGCGTCGGCT
>Locus9_clone2
GTGCCATTTTAGGTGACACTATAGAATACTCAAGCTATGCATCAAGCTTGGTACCGAGCTCGGATCCACTAGTAACGGCCGCCAGTGTGCTGGAATTCGCCCTTAAAAACCATAAAACCCTATACCTAATCTATCAAATCTATTCAGAGCGAGTCACTACCGTCGTCTTAAAATTCGACCGCCGCTTCTCCACCTACAAAAAAAACTACGTTTTCTACGACTACAACCAACCGCTATCTCTCCCGATAAATATAAAACCATACAACTTCAACATCATCCTAACCAACCCACCGTACCTATCCAAAAAATATCTAAACAAAATAACCAAAACCATCAAATACTTAAACAAAAACAAAATACTACTATACACAAATAAAAAAAAAAAACTCCCTAACCTAAACCTACACACTATTCCGTCAATCTCACATATCTATCTAAACTAACCGTTACTCTACTCTACTCTACTACAAAAACCATCATAAAAAATCTCGCCAAAAAACTACTAAATATTAAAATATACAACTTTAAACCCCAAATCTACTTACCCCTAACCTCCTTCACTCCAAGGGCGAATTCTGCAGATATCCATCACACTGGCGGCCGCTCGAGCATGCATCTAGAGGGCCCAATTCGCCCTATAGTGAGTCGTATTACAATTCACTGGCCGTCGTTTTACAACGTCGTGACTGGGAAAACCCTGGCGTTACCCAACTTAATCGCCTTGCAGCACATCCCCCTTTCGCCAGCTGGCGTAATAGCGAAGAGGCCCGCACCGATCGCCCTTCCCAACAGTTGCGCAGCTGAATGGCGAATGGACGCGCCCTGTAGCGCGCAATAGCGCGCAGTGTGTGTACGCGCAGCGTGACGCTACACTGCAGCGCCCTTAGGCACGGCC
>Locus9_clone3
CGGCCATTTTAGGTGAACTATAGAATACTCAAGCTATGCATCAAGCTTGGTACCGAGCTCGGATCCACTAGTAACGGCCGCCAGTGTGCTGGAATTCGCCCTTAAAAACCATAAAACCCTATACCTAATCTATCAAATCTATTCAAAACAAATCACTACCGTCGTCTTAAAATTCAACCGCCACTTCTCCACCTACAAAAAAAACTACGTTTTCTACGACTACAACCAACCGCTATCTCTCCCGATAAATATAAAACCATACAACTTCGACATCGTCCTGACCGACCCGCCGTACCTATCCGAAAAATATCTAAACAAAATAACCGAAACCATCAAATACTTAAACAAAAACAAAATACTACTATACACAAATAAAAAAAAAAAACTCCCTAACCTAAACCTACACGCTATTCCGTCAATCTCGCGTATCTATCTAAACTAACCGTTACTCTACTCTACTCTACTACAAAAACCATCATAAAAAATCTCGCCAAAAAACTACTAAATATTAAAATATACAACTTTAAACCCCAAATCTACTTACCCCTAACCTCCTTCACTCCAAGGGCGAATTCTGCAGATATCCATCACACTGGCGGCCGCTCGAGCATGCATCTAGAGGGCCCAATTCGCCCTATAGTGAGTCGTATTACAATTCACTGGCCGTCGTTTTACAACGTCGTGACTGGGAAAACCCTGGCGTTACCCAACTTAATCGCCTTGCAGCACATCCCCCTTTCGCCAGCTGGCGTAATAGCGAAGAGGCCCGCACCGATCGCCCTTTCCCAACAGTTGCGCAGCTGAATGGCGAATGGACGCGCCTGTAGCCGCGCATAGCGCGCGGGTGTGGTTATACGCGCAGCGTGACCGCTACACTTGCAGCGCCCTAGGCATG
>Locus9_clone4
CGCCATTAGGTGAACTATAGAATACTCAAGCTATGCATCAAGCTTGGTACCGAGCTCGGATCCACTAGTAACGGCCGCCAGTGTGCTGGAATTCGCCCTTAAAAACCATAAAACCCTATACCTAATCTATCAAATCTATTCAAAACGAATCACTACCGTCGTCTTAAAATTCAACCGCCGCTTCTCCACCTACAAAAAAAACTACGTTTTCTACGACTACAACCAACCGCTATCTCTCCCGATAAATATAAAACCATACAACTTCGACATCGTCCTAACCGACCCGCCGTACCCATCCAAAAAATATCTAAACAAAATAACCGAAACCATCAAATACTTAAACAAAAACAAAATACTACTATACACAAATAAAAAAAAAAAACTCCCTAACCTAAACCTACACGCTATTCCGTCAATCTCGCGTATCTATCTAAACTAACCGTTACTCTACTCTACTCTACTACAAAAACCATCATAAAAAATCTCGCCAAAAAACTACTAAATATTAAAATATACAACTTTAAACCCCAAATCTACTTACCCCTAACCTCCTTCACTCCAAGGGCGAATTCTGCAAATATCCATCACACTGGCGGCCGCTCGAGCATGCATCTAGAGGGCCCAATTCGCCCTATAGTGAGTCGTATTACAATTCACTGGCCGTCGTTTTACAACGTCGTGACTGGGAAACCCTGCGTTACCCAACTTATCGCCTTGCAGCACATCCCCTTTCGCAGCTGGCGTATAGCGAGAGCCGCACGGATCGGCCTCCACAGGTGCCAGCTGATGCCGATGAACGCGCCTGTAGCGCGCATAGCG
>Locus9_clone5
CGCCCATTTTACGTGACCTATAGAATACTCAAGCTATGCATCAAGCTTGGTACCGAGCTCGGATCCACTAGTAACGGCCGCCAGTGTGCTGGAATTCGCCCTTAAAAACCATAAAACCCTATACCTAATCTATCAAATCTATTCAAAACAAATCACTACCATCATCTTAAAATTCAACCACCACCTCTCCACCTACAAAAAAAACTACATTTTCTACAACTACAACCAACCACTATCTCTCCCAATAAATATAAAACCATACAACTTCAACATCATCCTAACCAACCCACCATACCTATCCGAAAAATATCTAAACAAAATAACCGAAACCATCAAATACTTAAACAAAAACAAAATACTACTATACACAAATAAAAAAAAAAAACTCCCTAACCTAAACCTACACGCTATTCCGTCAATCTCGCGTATCTATCTAAACTAACCGTTACTCTACTCTACTCTACTACAAAAACCATCATAAAAAATCTCGCCAAAAAACTACTAAATATTAAAATATACAGCTTTAAACCCCAAATCTACTTACCCCTAACCTCCTTCACTCCAAGGGCGAATTCTGCAGATATCCATCACACTGGCGGCCGCTCGAGCATGCATCTAGAGGGCCCAATTCGCCCTATAGTGAGTCGTATTACAATTCACTGGCCGTCGTTTTACAACGTCGTGACTGGGAAAACCCTGGCGTTACCCAACTTAATCGCCTTGCAGCACATCCCCCTTTCGCCAGCTGGCGTAATAGCGAAGAGGCCCGCACCGATCGCCCTTCCCAACAGTGCGCAGCTGATGGCGAATGGACGCGCCCTGTAGCGCGCATAGCGCGCGATGTGTGTACGCGCAGCGTGACCGCTACACTTGCCAGGCGCCCCTTAG
>Locus9_clone6
CTGCATTTACGTGACCTATAGAATACTCAAGCTATGCATCAAGCTTGGTACCGAGCTCGGATCCACTAGTAACGGCCGCCAGTGTGCTGGAATTCGCCCTTAAAAACCATAAAACCCTATACCTAATCTATCAAATCTATTCAAAACGAATCACTACCGTCGTCTTAAAATTCGACCGCCGCTTCTCCACCTACAAAAAAAACTACGTTTTCTACGACTACAACCAACCACTATCTCTCCCGATAAATATAAAACCATACAACTTCGACATCGTCCCGACCGACCCGCCGTACCTATCCGAAAAATATCTAAACAAAATAACCGAAACCATCAAATACTTAAACAAAAACAAAATACTACTATACACAAATAAAAAAAAAAAACTCCCTAACCTAAACCTACACGCTATTCCGTCAATCTCGCGTATCTATCTAAACTAACCGTTACTCTACTCTACTCTACTACAAAAACCATCATAAAAAATCTCGCCAAAAAACTACTAAATATTAAAATATACAACTTTAAACCCCAAATCTACTTACCCCTAACCTCCTTCACTCCAAGGGCGAATTCTGCAGATATCCATCACACTGGCGGCCGCTCGAGCATGCATCTAGAGGGCCCAATTCGCCCTATAGTGAGTCGTATTACAATTCACTGGCCGTCGTTTTACAACGTCGTGACTGGGAAAACCCTGGCGTTACCCAACTTAATCGCCTTGCAGCACATCCCCCTTTCGCCAGCTGGCGTAATAGCGAGAGGCCCGCACCGATCGCCCTTCCCACAGTTGCGCAGCTGATGCGATGACGCGCCTGTAGCGCGCATAGCGCGCGTGTGTGTACGCGCAGCGTGACGCTACACTGCAGCGCCTAGGCGCTCT
>Locus9_clone7
GTGGCCATTTAGGTGAACTATAGAATACTCAAGCTATGCATCAAGCTTGGTACCGAGCTCGGATCCACTAGTAACGGCCGCCAGTGTGCTGGAATTCGCCCTTAAAAACCATAAAACCCTATACCTAATCTATCAAATCTATTCAAAACGAATCACTACCGTCGTCTTAAAATTCGACCGCCGCTTCTCCACCTACAAAAAAAACTACGTTTTCTACGACTACAACCAACCGCTATATCTCCCGATAAATATAAAACCATACAACTTCGACATCGTCCTGACCGACCCGCCGTACCTATCCGAAAAATATCTAAACAAAATAACCGAAACCATCAAATACTTAAACAAAAACAAAATACTACTATACACAAATAAAAAAAAAAACTCCCTAACCTAAACCTACACGCTATTCCGCCAATCTCGCGTATCTATCTAAACTAACCGTTACTCTACTCTACTCTACTACAAAAACCATCATAAAAAATCTCGCCAAAAAACTACTAAATATTAAAATATACAACTTTAAACCCCAAATCTACTTACCCCTAACCTCCTTCACTCCAAGGGCGAATTCTGCAGATATCCATCACACTGGCGGCCGCTCGAGCATGCATCTAGAGGGCCCAATTCGCCCTATAGTGAGTCGTATTACAATTCACTGGCCGTCGTTTTACAACGTCGTGACTGGGAAAACCCTGGCGTTACCCAACTTAATCGCCTTGCAGCACATCCCCCTTTCGCCAGCTGGCGTAATAGCGAAGAGGCCCGCACCGATCGCCCTTTCCCAACAGTTGCGCAGCCTGAATGGCGAATGGACGCGCCCTGTAGCCGCGCATAGGCGCGGCGGGGTGTGGTGGTACGCGCAGCGTGACCGCTACACTTGCCAGGCGCCCTA
>Locus9_clone8
GTGCCATTTTAGGTGACCTATAGAATACTCAAGCTATGCATCAAGCTTGGTACCGAGCTCGGATCCACTAGTAACGGCCGCCAGTGTGCTGGAATTCGCCCTTAAAAACCATAAAACCCTATACCTAATCTATCAAATCTATTCAAAACGAATCACTACCGTCGTCTTAAAATTCGACCGCCGCTTCTCCACCTACAAAAAAAACTACGTTTTCTACAACTACAACCAACCGCTATCTCTCCCGATAAATATAAAACCATACAACTTCGACATCGTCCTGACCGACCCGCCGTACCTATCCGAAAAATATCTAAACAAAATAACCGAAACCATCAAATACTTAAACAAAAACAAAATACTACTATACACAAATAAAAAAAAAAACTCCCTAACCTAAACCTACACGCTATTCCGTCAATCTCGCGTATCTATCTAAACTAACCGTTACTCTACTCTACTCTACTACAAAAACCATCATAAAAAATCTCGCCAAAAAACTACTAAATATTAAAATATACAACTTTAAACCCCAAATCTACTTACCCCTAACCTCCTTCACTCCAAGGGCGAATTCTGCAGATATCCATCACACTGGCGGCCGCTCGAGCATGCATCTAGAGGGCCCAATTCGCCCTATAGTGAGTCGTATTACAATTCACTGGCCGTCGTTTTACAACGTCGTGACTGGGAAAACCCTGGGCGTTACCCAACTTAATCGCCTTGCAGCACATCCCCCTTTCGCCAGCTGGCGTAATAGCGAAGAGGCCCGCACCGATCGCCCTTTCCCAACAGTTGCGCAGCCTGAATGGCGAATGGACGCGCCCTGTAGCGCGCATAGCGCGCGGGTGTGGTGTACGCGCAGCGTGACGCTAACACTTGCCAGGCGCCC
>Locus10_clone1
CTCCCATTTAGGTGAACTATAGAATACTCAAGCTATGCATCAAGCTTGGTACCGAGCTCGGATCCACTAGTAACGGCCGCCAGTGTGCTGGAATTCGCCCTTAAAAACCATAAAACCCTATACCTAATCTATCAAATCTACTTCCACCTATACGCACATAAACGCTCCAACTTAAAAATTCCTCCCAAAATCAAAAAAAACAAAAAAACTAAAATAATCTCACCCCGTCCTTCGAATTAACGTCAAAAAATCTCATTTTTCTCTTAATCACTTTCCAACCACGTCCATCCCCAAAAAAAATTAATAATAATCCCCGCGACAAAATTTAAAAAAATCCACGTCAAATCCTCCTCTATAACTCCCGATAATCGATTTCCGAAAATATTCCGTACGTACTTACTCGTTAAAAAAACCCTCTTAATCTCCCTTTCCGTCTTATCAAAATTTAAACTTTCCTTAAACTTCCAACCCACCTTATCTATCCCTCTTTAACCCGAAAACCATATCAAATCTACTTACCCCTAACCTCCTTCACTCCAAGGGCGAATTCTGCAGATATCCATCACACTGGCGGCCGCTCGAGCATGCATCTAGAGGGCCCAATTCGCCCTATAGTGAGTCGTATTACAATTCACTGGCCGTCGTTTTACAACGTCGTGACTGGGAAAACCCTGGCGTTACCCAACTTAATCGCCTTGCAGCACATCCCCCTTTCGCCAGCTGGCGTAATAGCGAAGAGGCCCGCACCGATCGCCCTTCCCAACAGTTGCGCAGCCTGAATGGCGAATGGACGCGCCCTGTAGCGGCGCATAGCGCGCGGGTGTGTTGTACGCGCAGCGTGACGCTACACTGCAGCGCCTAGCGCCCGCTCCTTCGCTTTCTTTCCTTTCATGT
>Locus10_clone2
CGCCATTTTAGGTGACCTATAGAATACTCAAGCTATGCATCAAGCTTGGTACCGAGCTCGGATCCACTAGTAACGGCCGCCAGTGTGCTGGAATTCGCCCTTAAAAACCATAAAACCCTATACCTAATCTATCAAATCTACTTCCACCTATACGCACGTAAACGCTCCAACTTAAAAATTCCTCCCAAAATCAAAAAAAACAAAAAAACTGAAATAATCTCACCCCGTCCTTCGAATTAACGTCAAAAAATCTCATTTTTCTCTTAATCACTTTCCAACCACATCCATCCCCAAAAAAAATTAATAATAATCCCCACAACAAAATTTAAAAAAATCCACGTCAAATCCTCCTCTATAACTCCCGATAATCGATTTCCAAAAATATTCCGTACGTACTTACTCGTTAAAAAAACCCTCTTAATCTCCCTTTCCGTCTTATCAAAATTTAAACTTTCCTTAAACTTCCAACCCACCTTATCTATCCCTCTTTAACCCGAAAACCATATCAAATCTACTTACCCCTAACCTCCTTCACTCCAAGGGCGAATTCTGCAGATATCCATCACACTGGCGGCCGCTCGAGCATGCATCTAGAGGGCCCAATTCGCCCTATAGTGAGTCGTATTACAATTCACTGGCCGTCGTTTTACAACGTCGTGACTGGGAAAACCCTGGCGTTACCCAACTTAATCGCCTTGCAGCACATCCCCCTTTCGCCAGCTGGCGTAATAGCGAAGAGGCCCGCACCGATCGCCCTTCCCAACAGTTGCGCAGCCTGAATGGCGAATGGACGCGCCCTGTAGCGCGCATAGCGCGGCGGGGTGGTGGTGGTACGCGCAGCGTGACCGCTACACTGCAGCGCCCTTAGCGCCCGCCTCCTTCGCTTTCTCCCATCCTTTTCCTCCGCCCCACGAT
>Locus10_clone3
CAGCCATTTAGGTGACACTATAGAATACTCAAGCTATGCATCAAGCTTGGTACCGAGCTCGGATCCACTAGTAACGGCCGCCAGTGTGCTGGAATTCGCCCTTAAAAACCATAAAACCCTATACCTAATCTATCAAATCTACTTCCACCTATACGCACGTAAACGCTCCAACTTAAAAATTCCTCCCAAAATCAAAAAAAACAAAAAAACTAAAATAATCTCACCCCGTCCTTCGAATTAACGTCAAAAAATCTCATTTTTCTCTTAATCACTTTCCAACCACGTCCATCCCCAAAAAAAATTAATAATAATCCCCGCGACAAAATTTAAAAAAATCCACGTCAAATCCTCCTCTATAACTCCCGATAATCGATTTCCGAAAATATTCCGTACGTACTTACTCGTTAAAAGAACCCTCTTAATCTCCCTTTCCGTCTTATCAAAATTTAAACTTTCCTTAAACTTCCAACCCACCTTATCTATCCCTCTTTAACCCAAAAACCATATCAAATCTACTTACCCCTAACCTCCTTCACTCCAAGGGCGAATTCTGCAGATATCCATCACACTGGCGGCCGCTCGAGCATGCATCTAGAGGGCCCAATTCGCCCTATAGTGAGTCGTATTACAATTCACTGGCCGTCGTTTTACAACGTCGTGACTGGGAAAACCCTGGCGTTACCCAACTTAATCGCCTTGCAGCACATCCCCCTTTCGCCAGCTGGCGTAATAGCGAAGAGGCCCGCACCGATCGCCCTTCCCAACAGTTGCGCAGCCTGAATGGCGAATGGACGCGCCCTGTAGCGGCGCATTAGGCGCGGCGGGTGTGGGTGTACGCGCAGCGTGACGCTACACTGCAGCGCCTAGCGCCCGCCTCCTTTCGCTTTCTTCCTTCCTTTCTCGC
>Locus10_clone4
GTGCCATTAGGTGACACTATAGAATACTCAAGCTATGCATCAAGCTTGGTACCGAGCTCGGATCCACTAGTAACGGCCGCCAGTGTGCTGGAATTCGCCCTTAAAAACCATAAAACCCTATACCTAATCTATCAAATCTACTTCCACCTATACGCACGTAAACGCTCCAACTTAAAAATTCCTCCCAAAATCAAAAAAAACAAAAAAACTAAAATAATCTCACCCCGTCCTTCGAATTAACGTCAAAAAATCTCATTTTTCTCTTAATCACTTTCCAACCACGTCCATCCCCAAAAAAAATTAATAATAATCCCCGCGACAAAATTTAAAAAAATCCACGTCAAATCCTCCTCTATAACTCCCGATAATCGATTTCCGAAAATATTCCGTACGTACTTACTCGTTAAAAAAACCCTCTTAATCTCCCTTTCCGTCTTATCAAAATTTAAACTTTCCTTAAACTTCCAACCCACCTTATCTATCCCTCTTTAACCCGAAAACCATATCAAATCTACTTACCCCTAACCTCCTTCACTCCAAGGGCGAATTCTGCAGATATCCATCACACTGGCGGCCGCTCGAGCATGCATCTAGAGGGCCCAATTCGCCCTATAGTGAGTCGTATTACAATTCACTGGCCGTCGTTTTACAACGTCGTGACTGGGAAAACCCTGGCGTTACCCAACTTAATCGCCTTGCAGCACATCCCCCTTTCGCCAGCTGGCGTAATAGCGAAGAGGCCCGCACCGATCGCCCTTCCCAACAGTTGCGCAGCCTGAATGGCGAATGGACGCGCCCTGTAGCGGCGCATTAAGCGCGGCGGGTGTGGTGGTACGCGCAGCGTGACCGCTACACTGCAGCGCCTAGCGCCCGCCTCCTTTTCGCTTTCTTTCCCTTCCCTTTCTGGCACG
>Locus10_clone5
CCCCATTTTACGTGACCTATAGAATACTCAAGCTATGCATCAAGCTTGGTACCGAGCTCGGATCCACTAGTAACGGCCGCCAGTGTGCTGGAATTCGCCCTTAAAAACCATAAAACCCTATACCTAATCTATCAAATCTACTTCCACCTATACGCACGTAAACGCTCCAACTTAAAAATTCCTCCCAAAATCAAAAAAAACAAAAAAACTAAAATAATCTCACCCCGTCCTTCGAATTAACGTCAAAAAATCTCATTTTTCTCTTAATCACTTTCCAACCACGTCCATCCCCAAAAAAAATTAATAATAATCCCCGCGACAAAATTTAAAAAAATCCACGTCAAATCCTCCTCTATAACTCCCGATAATCGATTTCCAAAAATATTCCATACATACTTACTCGTTAAAAAAACCCTCTTAATCTCCCTTTCCGTCTTATCAAAATTTAAACTTTCCTTAAACTTCCAACCCACCTTATCTATCCCTCTTTAACCCGAAAACCATATCAAATCTACTTACCCCTAACCTCCTTCACTCCAAGGGCGAATTCTGCAGATATCCATCACACTGGCGGCCGCTCGAGCATGCATCTAGAGGGCCCAATTCGCCCTATAGTGAGTCGTATTACAATTCACTGGCCGTCGTTTTACAACGTCGTGACTGGGAAAACCCTGGCGTTACCCAACTTAATCGCCTTGCAGCACATCCCCCTTTCGCCAGCTGGCGTAATAGCGAAGAGGCCCGCACCGATCGCCCTTCCCACAGTTGCGCAGCCTGATGGCGAATGGACGCGCCCTGTAGCGCGCATAGCGCGCGGGTGTGGTGGTTACGCGCAGCGTGACGCTACACTGCAGCGTCTAGCGTCGCTCTTTCGCTTCTCCCTTCGTTTCCTCGCCCACGGT
>Locus10_clone6
ATGCATTTTAGGTGAACTATAGAATACTCAAGCTATGCATCAAGCTTGGTACCGAGCTCGGATCCACTAGTAACGGCCGCCAGTGTGCTGGAATTCGCCCTTAAAAACCATAAAACCCTATACCTAATCTATCAAATCTACTTCCACCTATACACACATAAACACTCCAACTTAAAAATTCCTCCCAAAACCAAAAAAAACAAAAAAACTAAAATAATCTCACCCCATCCTTCAAATTAACATCAAAAAATCTCATTTTTCTCTTAATCACTTTCCAACCACATCCATCCCCAAAAAAAATTAATAATAATCCCCACAACAAAATTTAAAAAAATCCACATCAAATCCTCCTCTATAACTCCCAATAATCAATTTCCAAAAATATTCCATACATACTTACTCATTAAAAAAACCCTCTTAATCTCCCTTTCCATCTTATCAAAATTTAAACTTTCCTTAAACTTCCAACCCACCTTATCTATCCCTCTTTAACCCAAAAACCATATCAAATCTACTTACCCCTAACCTCCTTCACTCCAAGGGCGAATTCTGCAGATATCCATCACACTGGCGGCCGCTCGAGCATGCATCTAGAGGGCCCAATTCGCCCTATAGTGAGTCGTATTACAATTCACTGGCCGTCGTTTTACAACGTCGTGACTGGGAAAACCCTGGCGTTACCCAACTTAATCGCCTTGCAGCACATCCCCCTTTCGCCAGCTGGCGTAATAGCGAAGAGGCCCGCACCGATCGCCCTTCCCACAGTTGCGCAGCCTGAATGGCGAATGGACGCGCCCTGTAGCGCGCATAGCGCGCGGGTGTGGTGGTTACGCGCAGCGTGACGCTACACTGCAGCGCCTAGCGCCCGCCTCCTTCGCTTTCTTCCTCCTTTCTCGCAACG
>Locus10_clone7
CTCCCATTACGTGACCTATAGAATACTCAAGCTATGCATCAAGCTTGGTACCGAGCTCGGATCCACTAGTAACGGCCGCCAGTGTGCTGGAATTCGCCCTTAAAAACCATAAAACCCTATACCTAATCTATCAAATCTACTTCCACCTATACACACATAAACACTCCAACTTAAAAATTCCTCCCAAAACCAAAAAAAACAAAAAAACTAAAATAATCTCACCCCATCCTTCAAATTAACATCAAAAAATCTCATTTTTCTCTTAATCACTTTCCAACCACATCCATCCCCAAAAAAAATTAATAATAATCCCCACAACAAAATTTAAAAAAATCCACATCAAATCCTCCTCTATAACTCCCAATAATCAATTTCCAAAAATATTCCATACATACTTACTCATTAAAAAAACCCTCTTAATCTCCCTTTCCATCTTATCAAAATTTAAACTTTCCTTAAACTTCCAACCCACCTTATCTATCCCTCTTTAACCCAAAAACCATATCAAATCTACTTACCCCTAACCTCCTTCACTCCAAGGGCGAATTCTGCAGATATCCATCACACTGGCGGCCGCTCGAGCATGCATCTAGAGGGCCCAATTCGCCCTATAGTGAGTCGTATTACAATTCACTGGCCGTCGTTTTACAACGTCGTGACTGGGAAAACCCTGGCGTTACCCAACTTAATCGCCTTGCAGCACATCCCCCTTTCGCCAGCTGGCGTAATAGCGAAGAGGCCCGCACCGATCGCCCTTCCCAACAGTTGCGCAGCCTGAATGGCGAATGGACGCGCCCTGTAGCGCGCATAGCGCGCGGGTGTGGTGTACGCGCAGCGTGACGCTACACTGCAGCGCCTAGCGCCGCTCTTCGCTTTCTTCCTCATCTG
>Locus10_clone8
CCCCCATTAGGTGACACTATAGAATACTCAAGCTATGCATCAAGCTTGGTACCGAGCTCGGATCCACTAGTAACGGCCGCCAGTGTGCTGGAATTCGCCCTTAAAAACCATAAAACCCTATACCTAATCTATCAAATCTACTTCCACCTATACGCACGTAAACGCTCCAACTTAAAAATTCCTCCCAAAATCAAAAAAAACAAAAAAACTAAAATAATCTCACCCCGTCCTTCGAATTAACGTCAAAAAATCTCATTTTTCTCTTAATCACTTTCCAACCACGTCCATCCCCAAAAAAAATTAATAATAATCCCCGCGACAAAATTTAAAAAAATCCACGTCAAATCCTCCTCTATAACTCCCGATAATCGATTTCCGAAAATATTCCGTACGTACTTACTCGTTAAAAAAACCCTCTTAATCTCCCTTTCCGTCTTATCAAAATTTAAACTTTCCTTAAACTTCCAACCCACCTTATCTATCCCTCTTTAACCCGAAAACCATATCAAATCTACTTACCCCTAACCTCCTTCACTCCAAGGGCGAATTCTGCAGATATCCATCACACTGGCGGCCGCTCGAGCATGCATCTAGAGGGCCCAATTCGCCCTATAGTGAGTCGTATTACAATTCACTGGCCGTCGTTTTACAACGTCGTGACTGGGAAAACCCTGGCGTTACCCAACTTAATCGCCTTGCAGCACATCCCCCTTTCGCCAGCTGGCGTAATAGCGAAGAGGCCCGCACCGATCGCCCTTCCCAACAGTTGCGCAGCCTGAATGGCGAATGGACGCGCCCTGTAGCGGCGCATAGCGCGGCGGGTGGTGGTGGTTACGCGCAGCGTGACGCTACACTGCAGCGCCTAGCGCCGCTCTTCGCTTTCTTCCCTTCCTTTCTCGCCACGTTT
>Locus10_clone9
CTGCATTTAGGTGACACTATAGAATACTCAAGCTATGCATCAAGCTTGGTACCGAGCTCGGATCCACTAGTAACGGCCGCCAGTGTGCTGGAATTCGCCCTTAAAAACCATAAAACCCTATACCTAATCTATCAAATCTACTTCCACCTATACGCACGTAAACGCTCCAACTTAAAAATTCCTCCCAAAATCAAAAAAAACAAAAAAACTAAAATAATCTCACCCCGTCCTTCGAATTAACGTCAAAAAATCTCATTTTTCTCTTAATCACTTTCCAACCACGTCCATCCCCAAAAAAAATTAATAATAATCCCCGCGACAAAATTTAAAAAAATCCACGTCAAATCCTCCTCTATAACTCCCGATAATCGATTTCCGAAAATATTCCGTACGTACTTACTCGTTAAAAAAACCCTCTTAATCTCCCTTTCCGTCTTATCAAAATTTAAACTTTCCTTAAACTTCCAACCCACCTTATCTATCCCTCTTTAACCCGAAAACCATATCAAATCTACTTACCCCTAACCTCCTTCACTCCAAGGGCGAATTCTGCAGATATCCATCACACTGGCGGCCGCTCGAGCATGCATCTAGAGGGCCCAATTCGCCCTATAGTGAGTCGTATTACAATTCACTGGCCGTCGTTTTACAACGTCGTGACTGGGAAAACCCTGGCGTTACCCAACTTAATCGCCTTGCAGCACATCCCCCTTTCGCCAGCTGGCGTAATAGCGAAGAGGCCCGCACCGATCGCCCTTCCCACAGTTGCGCAGCCTGAATGGCGAATGGACGCGCCCTGTAGCGGCGCATAGCGCGGCGGGGTGGTGGTGCTACGCGCAGCGTGACGCTACACTGCAGCGCCCTAGCGCCGCTCTTCGCTTTCTTCCCTTCCTTTCTCGCA
>Locus10_clone10
ATGCATTTAGGTGAACTATAGAATACTCAAGCTATGCATCAAGCTTGGTACCGAGCTCGGATCCACTAGTAACGGCCGCCAGTGTGCTGGAATTCGCCCTTAAAAACCATAAAACCCTATACCTAATCTATCAAATCTACTTCCACCTATACACACATAAACACTCCAACTTAAAAATTCCTCCCAAAATCAAAAAAAACAAAAAAACTAAAATAATCTCACCCCATCCTTCAAATTAACATCAAAAAATCTCATTTTTCTCTTAATCACTTTCCAACCACATCCATCCCCAAAAAAAATTAATAATAATCCCCACGACAAAATTTAAAAAAATCCACATCAAATCCTCCTCTATAACTCCCAATAATCAATTTCCAAAAATATTCCATACATACTTACTCGTTAAAAAAACCCTCTTAATCTCCCTTTCCGTCTTATCAAAATTTAAACTTTCCTTAAACTTCCAACCCACCTTATCTATCCCTCTTTAACCCGAAAACCATATCAAATCTACTTACCCCTAACCTCCTTCACTCCAAGGGCGAATTCTGCAGATATCCATCACACTGGCGGCCGCTCGAGCATGCATCTAGAGGGCCCAATTCGCCCTATAGTGAGTCGTATTACAATTCACTGGCCGTCGTTTTACAACGTCGTGACTGGGAAAACCCTGGCGTTACCCAACTTAATCGCCTTGCAGCACATCCCCCTTTCGCCAGCTGGCGTAATAGCGAAGAGGCCCGCACCGATCGCCCTTCCCAACAGTTGCGCAGCCTGAATGGCGAATGGACGCGCCCTGTAGCGCGCATAGCGCGCGGGTGGTGGTGTACGCGCAGCGTGACCGCTACACTGCAGCGCCCTAGCGCCCGCTCTTCGCTTTTCTTCCCTTCGTCTG
>Locus10_clone11
CTGCCATTTAGGTGACCTATAGAATACTCAAGCTATGCATCAAGCTTGGTACCGAGCTCGGATCCACTAGTAACGGCCGCCAGTGTGCTGGAATTCGCCCTTAAAAACCATAAAACCCTATACCTAATCTATCAAATCTACTTCCACCTATACGCACGTAAACGCTCCAACTTAAAAATTCCTCCCAAAATCAAAAAAAACAAAAAAACTAAAATAATCTCACCCCGTCCTTCGAATTAACGTCAAAAAATCTCATTTTTCTCTTAATCACTTTCCAACCACGTCCATCCCCAAAAAAAATTAATAATAATCCCCGCAACAAAATTTAAAAAAATCCACGTCAAATCCTCCTCTATAACTCCCGATAATCGATTTCCAAAAATATTCCGTACGTACTTACTCGTTAAAAAAACCCTCTTAATCTCCCTTTCCGTCTTATCAAAATTTAAACTTTCCTTAAACTTCCAACCCACCTTATCTATCCCTCTTTAACCCGAAAACCATATCAAATCTACTTACCCCTAACCTCCTTCACTCCAAGGGCGAATTCTGCAGATATCCATCACACTGGCGGCCGCTCGAGCATGCATCTAGAGGGCCCAATTCGCCCTATAGTGAGTCGTATTACAATTCACTGGCCGTCGTTTTACAACGTCGTGACTGGGAAAACCCTGGCGTTACCCAACTTAATCGCCTTGCAGCACATCCCCCTTTCGCCAGCTGGCGTAATAGCGAAGAGGCCCGCACCGATCGCCCTTCCCAACAGTTGCGCAGCCTGAATGGCGAATGGACGCGCCCTGTAGCGCGCATTAGCGCGCGGGTGGTGTGGTACGCGCAGCGTGACGCTACACTGCAGCGCCTAGCGCCCGCCTCTTCGCTTTCTTCCTTCCCTTTCTCGTCG
>Locus10_clone12
CTGCCATTTTAGGTGAACTATAGAATACTCAAGCTATGCATCAAGCTTGGTACCGAGCTCGGATCCACTAGTAACGGCCGCCAGTGTGCTGGAATTCGCCCTTAAAAACCATAAAACCCTATACCTAATCTATCAAATCTACTTCCACCTATACGCACGTAAACGCTCCAACTTAAAAATTCCTCCCAAAATCAAAAAAAACAAAAAAACTAAAATAATCTCACCCCGTCCTTCGAATTAACGTCAAAAAATCTCATTTTTCTCTTAATCACTTTCCAACCACGTCCATCCCCAAAAAAAATTAATAATAATCCCCGCGACAAAATTTAAAAAAATCCACGTCAAACCCTCCTCTATAACTCCCGATAATCGATTTCCGAAAATATTCCGTACGTACTTACTCGTTAAAAAAACCCTCTTAATCTCCCTTTCCGTCTTATCAAAATTTAAACTTTCCTTAAACTTCCAACCCACCTTATCTATCCCTCTTTAACCTGAAAACCATATCAAATCTACTTACCCCTAACCTCCTTCACTCCAAGGGCGAATTCTGCAGATATCCATCACACTGGCGGCCGCTCGAGCATGCATCTAGAGGGCCCAATTCGCCCTATAGTGAGTCGTATTACAATTCACTGGCCGTCGTTTTACAACGTCGTGACTGGGAAAACCCTGGCGTTACCCAACTTAATCGCCTTGCAGCACATCCCCCTTTCGCCAGCTGGCGTAATAGCGAAGAGGCCCGCACCGATCGCCCTTCCCAACAGTTGCGCAGCCTGAATGGCGAATGGACGCGCCCTGTAGCGCGCATAGCGCGCGGGTGTGGTGTTACGCGCAGCGTGACGCTACACTGCAGCGCCCTAGCGCCCGCTCCTTTCGCTTTCTTCCCTTCGTTTCTCGTCA
>Locus10_clone13
CACCCATTTTAGGTGACACTATAGAATACTCAAGCTATGCATCAAGCTTGGTACCGAGCTCGGATCCACTAGTAACGGCCGCCAGTGTGCTGGAATTCGCCCTTAAAAACCATAAAACCCTATACCTAATCTATCAAATCTACTTCCACCTATACGCACGTAAACGCTCCAACTTAAAAATTCCTCCCAAAATCAAAAAAAACAAAAAAACTAAAATAATCTCACCCCGTCCTTCGAATTAACATCAAAAAATCTCATTTTTCTCTTAATCACTTTCCAACCACGTCCATCCCCAAAAAAAATTAATAATAATCCCCGCGACAAAATTTAAAAAAATCCCCGTCAAATCCTCCTCTATAACTCCCGAAAATCGATTTCCGAAAATATTCCGTAAGTACTTACTCGTTAAAAAAACCCTCTTAATCTCCCTTTCCGTCTTAACAAAATTTAAACTTTCCTTAAACTTCCAACCCACCTTATCTATCCCTCTTTAACCCGAAAACCATATCAAATCTACTTACCCCTTACCTCCTTCAATCCAAGGGGGAATTCTGGAGATATCCATCCAACTGGCGGCTGCTCGAGCATGCATCTAAAGGGGCCCATTCCGCCTATAGTGAGTCGTAATACAATTCACTGGCCGTCGTTTTAAAAGTCGTGACTGGGAAAACCCTGGGCGTACCCAACTTAATCGCCCTGCAGCACCATCCCCCTTTCGCCAGCTGGCGTAATAAGCGAAGAAGGCCCGCAACGATCGCCCTTCCCAACAGTTGCGCAGCTGAATGGCGAATGACGCGCCCTGTAGCGGCGCATAGCGCGGCGGGTGTGGTTGTAACGCGCAGCGTGACGCTTAACTTGGCAGCGCCTAGCGACGCTCTTCGCGTCTCCGTTCTTTCTCGCCACG
>Locus10_clone14
CCGCCATTTAGGTGAACTATAGAATACTCAAGCTATGCATCAAGCTTGGTACCGAGCTCGGATCCACTAGTAACGGCCGCCAGTGTGCTGGAATTCGCCCTTAAAAACCATAAAACCCTATACCTAATCTATCAAATCTACTTCCACCTATACGCACGTAAACGCTCCAACTTAAAAATTCCTCCCAAAATCAAAAAAAACAAAAAAACTAAAATAATCTCACCCCGTCCTTCGAATTAACGTCAAAAAATCTCATTTTTCTCTTAATCACTTTCCAACCACGTCCATCCCCAAAAAAAATTAATAATAATCCCCGCGACAAAATTTAAAAAAATCCACGTCAAATCCTCCTCTATAACTCCCGATAATCGATTTCCGAAAATATTCCGTACGTACTTACTCGTTAAAAAAACCCTCTTAATCTCCCTTTCCGTCTTATCAAAATTTAAACTTTCCTTAAACTTCCAACCCACCTTATCTATCCCTCTTTAACCCGAAAACCATATCAAATCTACTTACCCCTAACCTCCTTCACTCCAAGGGCGAATTCTGCAGATATCCATCACACTGGCGGCCGCTCGAGCATGCATCTAGAGGGCCCAATTCGCCCTATAGTGAGTCGTATTACAATTCACTGGCCGTCGTTTTACAACGTCGTGACTGGGAAAACCCTGGCGTTACCCAACTTAATCGCCTTGCAGCACATCCCCCTTTCGCCAGCTGGCGTAATAGCGAAGAGGCCCGCACCGATCGCCCTTCCCACAGTTGCGCAGCCTGAATGGCGAATGGACGCGCCCTGTAGCGCGCATAGCGCGGCGGTGTGGTGGTTACGCGCAGCGTGACGCTACACTGCAGCGCCTAGCGCCCGCCTCTTCGCTTTCTTCCCTTCCTTTCTCGCA
>Locus10_clone15
CGCCATTTACGTGAACTATAGAATACTCAAGCTATGCATCAAGCTTGGTACCGAGCTCGGATCCACTAGTAACGGCCGCCAGTGTGCTGGAATTCGCCCTTAAACCATAAAACCCTATACCTAATCTATCAAATCTACTTCCACCTATACGCACGTAAACGCTCCAACTTAAAAATTCCTCCCAAAATCAAAAAAAACAAAAAAACTAAAATAATCTCACCCCGTCCTTCGAATTAACGTCAAAAAATCTCATTTTTCTCTTAATCACTTTCCAACCACGTCCATCCCCAAAAAAAATTAATAATAATCCCCGCGACAAAATTTAAAAAAATCCACGTCAAGTCCTCCTCTACAACTCCCGATAATCGATTTCCGAAAATATTCCGTACGTACTTACTCGTTAAAAAAACCCTCTTAATCTCCCTTTCCGTCTTATCAAAATTTAAACTTTCCTTAAACTTCCAACCCACCTTATCTATCCCTCTTTAACCCGAAAACCATATCAAATCTACTTACCCCTAACCTCCTTCACTCCAAGGGCGAATTCTGCAGATATCCATCACACTGGCGGCCGCTCGAGCATGCATCTAGAGGGCCCAATTCGCCCTATAGTGAGTCGTATTACAATTCACTGGCCGTCGTTTTACAACGTCGTGACTGGGAAAACCCTGGCGTTACCCAACTTAATCGCCTTGCAGCACATCCCCCTTTCGCCAGCTGGCGTAATAGCGAAGAGGCCCGCACCGATCGCCCTTCCCACAGTTGCGCAGCCTGAATGGCGAATGGACGCGCCCTGTAGCGCGCATAGCGCGCGGGTGTGGTGTACGCGCAGCGTGACGCTACACTGCAGCGCCTAGCGCCGCTCTTTCGCTTTCTTCCTTCCTTTTCTCG
>Locus10_clone16
GTTCCCCATTTTAGGTGACACTATAGAATACTCAAGCTATGCATCAAGCTTGGTACCGAGCTCGGATCCACTAGTAACGGCCGCCAGTGTGCTGGAATTCGCCCTTAAAAACCATAAAACCCTATACCTAATCTATCAAATCTACTTCCACCTATACACACGTAAACGCTCCAACTTAAAAATTCCTCCCAAAATCAAAAAAAACAAAAAAACTAAAATAATCTCACCCCATCCTTCAAATTAACATCAAAAAATCTCATTTTTCTCTTAATCACTTTCCAACCACATCCATCCCCAAAAAAAATTAATAATAATCCCCGCAACAAAATTTAAAAAAATCCACGTCAAATCCTCCTCTATAACTCCCGATAATCGATTTCCGAAAATATTCCGTACGTACTTACTCGTTAAAAAAACCCTCTTAATCTCCCTTTCCGTCTTATCAAAATTTAAACTTTCCTTAAACTTCCAACCCACCTTATCTATCCCTCTTTAACCCGAAAACCATATCAAATCTACTTACCCCTAACCTCCTTCACTCCAAGGGCGAATTCTGCAGATATCCATCACACTGGCGGCCGCTCGAGCATGCATCTAGAGGGCCCAATTCGCCCTATAGTGAGTCGTATTACAATTCACTGGCCGTCGTTTTACAACGTCGTGACTGGGAAAACCCTGGCGTTACCCAACTTAATCGCCTTGCAGCACATCCCCCTTTCGCCAGCTGGCGTAATAGCGAAGAGGCCCGCACCGATCGCCCTTCCCAACAGTTGCGCAGCCTGAATGGCGAATGGACGCGCCCTGTAGCGGCGCATTAAGCGCGGCGGGTTGTGGTGGTACGCGCAGCGTGACGCTACACTTGCAGCGCCCTAGCGCCCGCTCCTTTCGCTTTCTTCCCTTTCCTTTTCTTCGCC
>Locus10_clone17
GAGCCCCATTTTGGTGACCTATAGAATACTCAAGCTATGCATCAAGCTTGGTACCGAGCTCGGATCCACTAGTAACGGCCGCCAGTGTGCTGGAATTCGCCCTTAAAAACCATAAAACCCTATACCTAATCTATCAAATCTACTTCCACCTATACGCACGTAAACGCTCCAACTTAAAAATTCCTCCCAAAATCAAAAAAAACAAAAAAACTAAAATAATCTCACCCCGTCCTTCGAATTAACGTCAAAAAATCTCATTTTTCTCTTAATCACTTTCCAACCACGTCCATCCCCAAAAAAAATTAATAATAATCCCCGCAACAAAATTTAAAAAAATCCACGTCAAATCCTCCTCTATAACTCCCGATAATCGATTTCCGAAAATATTCCGTACGTACTTACTCGTTAAAAAAACCCTCTTAATCTCCCTTTCCGTCTTATCAAAATTTAAACTTTCCTTAAACTTCCAACCCACCTTATCTATCCCTCTTTAACCCAAAAACCATATCAAATCTACTTACCCCTAACCTCCTTCACTCCAAGGGCGAATTCTGCAGATATCCATCACACTGGCGGCCGCTCGAGCATGCATCTAGAGGGCCCAATTCGCCCTATAGTGAGTCGTATTACAATTCACTGGCCGTCGTTTTACAACGTCGTGACTGGGAAACCCTGGCGTTACCCAACTTAATCGCCTTGCAGCACATCCCCCTTTCGCCAGCTGGCGTAATAGCGAAGAGGCCCGCACCGATCGCCCTTCCCAACAGTTGCGCAGCCTGAATGGCGAATGGACGCGCCCTGTAGCGGCGCATTAAGCGCGCGGGTGTGGTGTACGCGCAGCGTGACGCTACACTTGCAGCGCCCTAGCGCCCGCTCCTTTCGCTTTCTTCCCTTCCCTTATG
>Locus10_clone18
CTCCCATTAGGTGACCTATAGAATACTCAAGCTATGCATCAAGCTTGGTACCGAGCTCGGATCCACTAGTAACGGCCGCCAGTGTGCTGGAATTCGCCCTTAAAAACCATAAAACCCTATACCTAATCTATCAAATCTACTTCCACCTATACGCACGTAAACGCTCCAACTTAAAAATTCCTCCCAAAATCAAAAAAAACAAAAAAACTAAAATAATCTCACCCCGTCCTTCAAATTAACGTCAAAAAATCTCATTTTTCTCTTAATCACTTTCCAACCACATCCATCCCCAAAAAAAATTAATAATAATCCCCGCGACAAAATTTAAAAAAATCCACGTCAAATCCTCCTCTATAACTCCCGATAATCGATTTCCGAAAATATTCCGTACGTACTTACTCGTTAAAAAAACCCTCTTAATCTCCCTTTCCGTCTTATCAAAATTTAAACTTTCCTTAAACTTCCAACCCACCTTATCTATCCCTCTTTAACCCGAAAACCATATCAAATCTACTTACCCCTAACCTCCTTCACTCCAAGGGCGAATTCTGCAGATATCCATCACACTGGCGGCCGCTCGAGCATGCATCTAGAGGGCCCAATTCGCCCTATAGTGAGTCGTATTACAATTCACTGGCCGTCGTTTTACAACGTCGTGACTGGGAAAACCCTGGCGTTACCCAACTTAATCGCCTTGCAGCACATCCCCCTTTCGCCAGCTGGCGTAATAGCGAAGAGGCCCGCACCGATCGCCCTTCCCAACAGTTGCGCAGCCTGAATGGCGAATGGACGCGCCCTGTAGCGGCGCATTAAGCGCGGCGGGTGGTGGTGGTTACGCGCAGCGTGACGCTACACTGCAGCGCCCTAGCGCCGCCTCCTTTCGCTTTCTTCCCTTCCTTTTCCCCGCCCACGTTTCGC
>Locus10_clone19
GGGGGCAATTTTAGGTGAACTATAGAATACTCAAGCTATGCATCAAGCTTGGTACCGAGCTCGGATCCACTAGTAACGGCCGCCAGTGTGCTGGAATTCGCCCTTAAAAACCATAAAACCCTATACCTAATCTATCAAATCTACTTCCACCTATACACACGTAAACGCTCCAACTTAAAAATTCCTCCCAAAATCAAAAAAAACAAAAAAACTAAAATAATCTCACCCCATCCTTCAAATTAACGTCAAAAAATCTCATTTTTCTCTTAATCACTTTCCAACCACGTCCATCCCCAAAAAAAATTAATAATAATCCCCGCGACAAAATTTAAAAAAATCCACGTCAAATCCTCCTCTATAACTCCCGATAATCGATTTCCGAAAATATTCCGTACGTACTTACTCGTTAAAAAAACCCTCTTAATCTCCCTTTCCGTCTTATCAAAATTTAAACTTTCCTTAAACTTCCAACCCACCTTATCTATCCCTCTTTAACCCAAAAACCATATCAAATCTACTTACCCCTAACCTCCTTCACTCCAAGGGCGAATTCTGCAGATATCCATCACACTGGCGGCCGCTCGAGCATGCATCTAGAGGGCCCAATTCGCCCTATAGTGAGTCGTATTACAATTCACTGGCCGTCGTTTTACAACGTCGTGACTGGGAAAACCCTGGCGTTACCCAACTTAATCGCCTTGCAGCACATCCCCCTTTCGCCAGCTGGCGTAATAGCGAAGAGGCCCGCACCGATCGCCCTTCCCAACAGTTGCGCAGCCTGAATGGCGAATGGACGCGCCCTGTAGCGGCGCATTAAGCGCGCGGGTGTGGTGTACGCGCAGCGTGACGCTACACTTTGCCAGCGCCCTAGCGCCCGCTCCTTTCGCTTTCTTTCCTTTCC
>Locus10_clone20
GTTGCCAATTAAGGTGACCTATAGAATACTCAAGCTATGCATCAAGCTTGGTACCGAGCTCGGATCCACTAGTAACGGCCGCCAGTGTGCTGGAATTCGCCCTTAAAAACCATAAAACCCTATACCTAATCTATCAAATCTACTTCCACCTATACGCACGTAAACGCTCCAACTTAAAAATTCCTCCCAAAATCAAAAAAAACAAAAAAACTAAAATAATCTCACCCCGTCCTTCGAATTAACATCAAAAAATCTCATTTTTCTCTTAATCACTTTCCAACCACGTCCATCCCCAAAAAAAATTAATAATAATCCCCGCGACAAAATTTAAAAAAATCCACGTCAAATCCTCCTCTATAACTCCCGATAATCGATTTCCGAAAATATTCCGTACGTACTTACTCGTTAAAAAAACCCTCTTAATCTCCCTTTCCATCTTATCAAAATTTAAACTTTCCTTAAACTTCCAACCCACCTTATCTATCCCTCTTTAACCCGAAAACCATATCAAATCTACTTACCCCTAACCTCCTTCACTCCAAGGGCGAATTCTGCAGATATCCATCACACTGGCGGCCGCTCGAGCATGCATCTAGAGGGCCCAATTCGCCCTATAGTGAGTCGTATTACAATTCACTGGCCGTCGTTTTACAACGTCGTGACTGGGAAAACCCTGGCGTTACCCAACTTAATCGCCTTGCAGCACATCCCCCTTTCGCCAGCTGGCGTAATAGCGAAGAGGCCCGCACCGATCGCCCTTCCCAACAGTTGCGCAGCCTGAATGGCGAATGGACGCGCCCTGTAGCGGCGCATTAAGCGCGGCGGGTGTGGTGTACGCGCAGCGTGACGCTACACTTGCAGCGCCCTAGCGCCCGCTCCTTTTCGCTTTCTTCCCTTTCCTTTTCTT
>Locus10_clone21
GATGGCCATTTAGGTGACACTATAGAATACTCAAGCTATGCATCAAGCTTGGTACCGAGCTCGGATCCACTAGTAACGGCCGCCAGTGTGCTGGAATTCGCCCTTAAAAACCATAAAACCCTATACCTAATCTATCAAATCTACTTCCACCTATACGCACGTAAACGCTCCAACTTAAAAATTCCTCCCAAAATCAAAAAAAACAAAAAAACTAAAATAATCTCACCCCGTCCTTCGAATTAACGTCAAAAAATCTCATTTTTCTCTTAATCACTTTCCAACCACGTCCATCCCCAAAAAAAATTAATAATAATCCCCGCGACAAAATTTAAAAAAATCCACGTCAAATCCTCCTCTATAACTCCCGATAATCGATTTCCGAAAATATTCCGTACGTACTTACTCGTTAAAAAAACCCTCTTAATCTCCCTTTCCGTCTTATCAAAATTTAAACTTTCCTTAAACTTCCAACCCACCTTATCTATCCCTCTTTAACCCGAAAACCATATCAAATCTACTTACCCCTAACCTCCTTCACTCCAAGGGCGAATTCTGCAGATATCCATCACACTGGCGGCCGCTCGAGCATGCATCTAGAGGGCCCAATTCGCCCTATAGTGAGTCGTATTACAATTCACTGGCCGTCGTTTTACAACGTCGTGACTGGGAAAACCCTGGCGTTACCCAACTTAATCGCCTTGCAGCACATCCCCCTTTCGCCAGCTGGCGTAATAGCGAAGAGGCCCGCACCGATCGCCCTTCCCAACAGTTGCGCAGCCTGAATGGCGAATGGACGCGCCCTGTAGCGGCGCATTAAGCGCGGCGGGTGTGGTGTACGCGCAGCGTGACGCTACACTGCCAGCGCCCTAGCGCCCCGCTCCTTTCGCTTTTCTTCCCTTCCC
>Locus10_clone22
CTGCCAATTTACGTGAACTATAGAATACTCAAGCTATGCATCAAGCTTGGTACCGAGCTCGGATCCACTAGTAACGGCCGCCAGTGTGCTGGAATTCGCCCTTAAAAACCATAAAACCCTATACCTAATCTATCAAATCTACTTCCACCTATACGCACGTAAACGCTCCAACTTAAAAATTCCTCCCAAAATCAAAAAAAACAAAAAAACTAAAATAATCTCACCCCGTCCTTCGAATTAACGTCAAAAAATCTCATTTTTCTCTTAATCACTTTCCAACCACGTCCATCCCCAAAAAAAATTAATAATAATCCCCGCGACAAAATTTAAAAAAATCCACGTCAAATCCTCCTCTATAACTCCCGATAATCGATTTCCGAAAATATTCCGTACGTACTTACTCGTTAAAAAAACCCTCTTAATCTCCCTTTCCGTCTTATCAAAATTTAAACTTTCCTTAAACTTCCAACCCACCTTATCTATCCCTCTTTAACCCGAAAACCATATCAAATCTACTTACCCCTAACCTCCTTCACTCCAAGGGCGAATTCTGCAGATATCCATCACACTGGCGGCCGCTCGAGCATGCATCTAGAGGGCCCAATTCGCCCTATAGTGAGTCGTATTACAATTCACTGGCCGTCGTTTTACAACGTCGTGACTGGGAAAACCCTGGCGTTACCCAACTTAATCGCCTTGCAGCACATCCCCCTTTCGCCAGCTGGCGTAATAGCGAAGAGGCCCGCACCGATCGCCCTTCCCAACAGTTGCGCAGCCTGAATGGCGAATGGACGCGCCCTGTAGCGGCGCATTAAGCGCGGCGGGTGTGGTGGTACGCGCAGCGTGACGCTACACTGCAGCGCCCTAGCGCCGCCTCCTTTCGCTTTCTTCCCTTTCCCTTTTCTCGGCC
>Locus10_clone23
GATGCATTTTAGGTGAACTATAGAATACTCAAGCTATGCATCAAGCTTGGTACCGAGCTCGGATCCACTAGTAACGGCCGCCAGTGTGCTGGAATTCGCCCTTAAAAACCATAAAACCCTATACCTAATCTATCAAATCTACTTCCACCTATACGCACGTAAACGCTCCAACTTAAAAATTCCTCCCAAAATCAAAAAAAACAAAAAAACTAAAATAATCTCACCCCGTCCTTCGAATTAACGTCAAAAAATCTCATTTTTCTCTTAATCACTTTCCAACCACGTCCATCCCCAAAAAAAATTAATAATAATCCCCGCGACAAAATTTAAAAAAATCCACGTCAAATCCTCCTCTATAACTCCCAATAATCGATTTCCGAAAATATTCCGTACGTACTTACTCGTTAAAAAAACCCTCTTAATCTCCCTTTCCGTCTTATCAAAATTTAAACTTTCCTTAAACTTCCAACCCACCTTATCTATCCCTCTTTAACCCGAAAACCATATCAAATCTACTTACCCCTAACCTCCTTCACTCCAAGGGCGAATTCTGCAGATATCCATCACACTGGCGGCCGCTCGAGCATGCATCTAGAGGGCCCAATTCGCCCTATAGTGAGTCGTATTACAATTCACTGGCCGTCGTTTTACAACGTCGTGACTGGGAAAACCCTGGCGTTACCCAACTTAATCGCCTTGCAGCACATCCCCCTTTCGCCAGCTGGCGTAATAGCGAAGAGGCCCGCACCGATCGCCCTTCCCAACAGTTGCGCAGCCTGAATGGCGAATGGACGCGCCCTGTAGCGGCGCATTAAGCGCGGCGGGTGTGGTGTACGCGCAGCGTGACGCTACACTTGCAGCGCCCTAGCGCCGCTCCTTTCGCTTTCTTCCCTTTCCATCTG
>Locus10_clone24
CACCATTTTACGTGACCTATAGAATACTCAAGCTATGCATCAAGCTTGGTACCGAGCTCGGATCCACTAGTAACGGCCGCCAGTGTGCTGGAATTCGCCCTTAAAAACCATAAAACCCTATACCTAATCTATCAAATCTACTTCCACCTATACACACATAAACGCTCCAACTTAAAAATTCCTCCCAAAATCAAAAAAAACAAAAAAACTAAAATAATCTCACCCCGTCCTTCGAATTAACGTCAAAAAATCTCATTTTTCTCTTAATCACTTTCCAACCACATCCATCCCCAAAAAAAATTAATAATAATCCCCGCGACAAAATTTAAAAAAATCCACGTCAAATCCTCCTCTATAACTCCCGATAATCGATTTCCGAAAATATTCCGTACGTACTTACTCGTTAAAAAAACCCTCTTAATCTCCCTTTCCGTCTTATCAAAATTTAAACTTTCCTTAAACTTCCAACCCACCTTATCTATCCCTCTTTAACCCGAAAACCATATCAAATCTACTTACCCCTAACCTCCTTCACTCCAAGGGCGAATTCTGCAGATATCCATCACACTGGCGGCCGCTCGAGCATGCATCTAGAGGGCCCAATTCGCCCTATAGTGAGTCGTATTACAATTCACTGGCCGTCGTTTTACAACGTCGTGACTGGGAAAACCCTGGCGTTACCCAACTTAATCGCCTTGCAGCACATCCCCCTTTCGCCAGCTGGCGTAATAGCGAAGAGGCCCGCACCGATCGCCCTTCCCAACAGTTGCGCAGCCTGAATGGCGAATGGACGCGCCCTGTAGCGGCGCATTAAGCGCGGCGGGGTGTGGTGGTTACGCGCAGCGTGACGCTACACTGCAGCGCCCTAGCGCCGCCTCCTTTCGCTTTCTTCCCTTCCTTTCTCCGCCCACGGTTT
>Locus10_clone25
GTCCCCTTTTGGGTGAACTATAGAATACTCAAGCTATGCATCAAGCTTGGTACCGAGCTCGGATCCACTAGTAACGGCCGCCAGTGTGCTGGAATTCGCCCTTAAAAACCATAAAACCCTATACCTAATCTATCAAATCTACTTCCACCTATACGCACGTAAACGCTCCAACTTAAAAATTCCTCCCAAAATCAAAAAAAACAAAAAAACTAAAATAATCTCACCCCATCCTTCAAATTAACGTCAAAAAATCTCATTTTTCTCTTAATCACTTTCCAACCACGTCCATCCCCAAAAAAAATTAATAATAATCCCCGCGACAAAATTTAAAAAAATCCACGTCAAATCCTCCTCTATAACTCCCGATAATCGATTTCCGAAAATATTCCGTACGTACTTACTCGTTAAAAAAACCCTCTTAATCTCCCTTTCCGTCTTATCAAAATTTAAACTTTCCTTAAACTTCCAACCCACCTTATCTATCCCTCTTTAACCCGAAAACCATATCAAATCTACTTACCCCTAACCTCCTTCACTCCAAGGGCGAATTCTGCAGATATCCATCACACTGGCGGCCGCTCGAGCATGCATCTAGAGGGCCCAATTCGCCCTATAGTGAGTCGTATTACAATTCACTGGCCGTCGTTTTACAACGTCGTGACTGGGAAAACCCTGGCGTTACCCAACTTAATCGCCTTGCAGCACATCCCCCTTTCGCCAGCTGGCGTAATAGCGAAGAGGCCCGCACCGATCGCCCTTCCCAACAGTTGCGCAGCCTGAATGGCGAATGGACGCGCCCTGTAGCGGCGCATTAAGCGCGGCGGGTGTGTTGTACGCGCAGCGTGACGCTACACTTGCAGCGCCCTAGCGCCCGCTCCTTTCGCTTTTCTTTCCCTTCCC
>Locus10_clone26
GGTGCCATTTAGGTGAACTATAGAATACTCAAGCTATGCATCAAGCTTGGTACCGAGCTCGGATCCACTAGTAACGGCCGCCAGTGTGCTGGAATTCGCCCTTAAAAACCATAAAACCCTATACCTAATCTATCAAATCTACTTCCACCTATACGCACGTAAACGCTCCAACTTAAAAATTCCTCCCAAAATCAAAAAAAACAAAAAAACTAAAATAATCTCACCCCGTCCTTCGAATTAACGTCAAAAAATCTCATTTTTCTCTTAATCACTTTCCAACCACGTCCATCCCCAAAAAAAATTAATAATAATCCCCGCGACAAAATTTAAAAAAATCCACGTCAAATCCTCCTCTATAACTCCCGATAATCAATTTCCGAAAATATTCCGTACGTACTTACTCGTTAAAAAAACCCTCTTAATCTCCCTTTCCATCTTATCAAAATTTAAACTTTCCTTAAACTTCCAACCCACCTTATCTATCCCTCTTTAACCCGAAAACCATATCAAATCTACTTACCCCTAACCTCCTTCACTCCAAGGGCGAATTCTGCAGATATCCATCACACTGGCGGCCGCTCGAGCATGCATCTAGAGGGCCCAATTCGCCCTATAGTGAGTCGTATTACAATTCACTGGCCGTCGTTTTACAACGTCGTGACTGGGAAAACCCTGGCGTTACCCAACTTAATCGCCTTGCAGCACATCCCCCTTTCGCCAGCTGGCGTAATAGCGAAGAGGCCCGCACCGATCGCCCTTCCCAACAGTTGCGCAGCCTGAATGGCGAATGGACGCGCCCTGTAGCGGCGCATTAAGCGCGCGGGTTGTGTTGTACGCGCAGCGTGACGCTACACTGCAGCGCCCTAGCGCCCGCTCCTTTCGCTTTTCTTCCCTTCCCAT
>Locus10_clone27
CAGCATTTAGGTGACCTATAGAATACTCAAGCTATGCATCAAGCTTGGTACCGAGCTCGGATCCACTAGTAACGGCCGCCAGTGTGCTGGAATTCGCCCTTAAAAACCATAAAACCCTATACCTAATCTATCAAATCTACTTCCACCTATACGCACGTAAACGCTCCAACTTAAAAATTCCTCCCAAAATCAAAAAAAACAAAAAAACTAAAATAATCTCACCCCGTCCTTCGAATTAACGTCAAAAAATCTCATTTTTCTCTTAATCACTTTCCAACCACGTCCATCCCCAAAAAAAATTAATAATAATCCCCGCGACAAAATTTAAAAAAATCCACGTCAAATCCTCCTCTATAACTCCCGATAATCGATTTCCGAAAATATTCCGTACGTACTTACTCGTTAAAAAAACCCTCTTAATCTCCCTTTCCGTCTTATCAAAATTTAAACTTTCCTTAAACTTCCAACCCACCTTATCTATCCCTCTTTAACCCGAAAACCATATCAAATCTACTTACCCCTAACCTCCTTCACTCCAAGGGCGAATTCTGCAGATATCCATCACACTGGCGGCCGCTCGAGCATGCATCTAGAGGGCCCAATTCGCCCTATAGTGAGTCGTATTACAATTCACTGGCCGTCGTTTTACAACGTCGTGACTGGGAAAACCCTGGCGTTACCCAACTTAATCGCCTTGCAGCACATCCCCCTTTCGCCAGCTGGCGTAATAGCGAAGAGGCCCGCACCGATCGCCCTTCCCAACAGTTGCGCAGCCTGAATGGCGAATGGACGCGCCCTGTAGCGGCGCATAAGCGCGCAGTGTGTGCTACGCGCAGCGTGACGCTACACTGCAGCGCCCTAGCGCCGCTCCTTTCGCTTTCTTCCCTTCGATC
>Locus10_clone28
CATCCATTTAGGTGACCTATAGAATACTCAAGCTATGCATCAAGCTTGGTACCGAGCTCGGATCCACTAGTAACGGCCGCCAGTGTGCTGGAATTCGCCCTTAAAAACCATAAAACCCTATACCTAATCTATCAAATCTACTTCCACCTATACGTACGTAAACGCTCCAACTTAAAAATTCCTCCCAAAATCAAAAAAAACAAAAAAACTAAAATAATCTCACCCCGTCCTTCGAATTAACATCAAAAAATCTCATTTTTCTCTTAATCACTTTCCAACCACATCCATCCCCAAAAAAAATTAATAATAATCCCCGCGACAAAATTTAAAAAAATCCACGTCAAATCCTCCTCTATAACTCCCGATAATCGATTTCCGAAAATATTCCGTACGTACTTACTCGTTAAAAAAACCCTCTTAATCTCCCTTTCCGTCTTATCAAAATTTAAACTTTCCTTAAACTTCCAACCCACCTTATCTATCCCTCTTTAACCCGAAAACCATATCAAATCTACTTACCCCTAACCTCCTTCACTCCAAGGGCGAATTCTGCAGATATCCATCACACTGGCGGCCGCTCGAGCATGCATCTAGAGGGCCCAATTCGCCCTATAGTGAGTCGTATTACAATTCACTGGCCGTCGTTTTACAACGTCGTGACTGGGAAAACCCTGGCGTTACCCAACTTAATCGCCTTGCAGCACATCCCCCTTTCGCCAGCTGGCGTAATAGCGAAGAGGCCCGCACCGATCGCCCTTCCCAACAGTTGCGCAGCCTGAATGGCGAATGGACGCGCCCTGTAGCGGCGCATTAAGCGCGGCGGGTGTGGTGGTACGCGCAGCGTGACGCTACACTTGCAGCGCCCTAGCGCCCGCCTCCTTTCGCTTTCTTTCCCTTTCCTTTTCTTCGGCC
>Locus10_clone29
CTCCATTTTAGGTGAACTATAGAATACTCAAGCTATGCATCAAGCTTGGTACCGAGCTCGGATCCACTAGTAACGGCCGCCAGTGTGCTGGAATTCGCCCTTAAAAACCATAAAACCCTATACCTAATCTATCAAATCTACTTCCACCTATACGCACGTAAACGCTCCAACTTAAAAATTCCTCCCAAAATCAAAAAAAACAAAAAAACTAAAATAATCTCACCCCATCCTTCAAATTAACATCAAAAAATCTCATTTTTCTCTTAATCACTTTCCAACCACATCCATCCCCAAAAAAAATTAATAATAATCCCCACAACAAAATTTAAAAAAATCCACATCAAATCCTCCTCTATAACTCCCAATAATCAATTTCCAAAAATATTCCATACATACTTACTCATTAAAAAAACCCTCTTAATCTCCCTTTCCATCTTATCAAAATTTAAACTTTCCTTAAACTTCCAACCCACCTTATCTATCCCTCTTTAACCCAAAAACCATATCAAATCTACTTACCCCTAACCTCCTTCACTCCAAGGGCGAATTCTGCAGATATCCATCACACTGGCGGCCGCTCGAGCATGCATCTAGAGGGCCCAATTCGCCCTATAGTGAGTCGTATTACAATTCACTGGCCGTCGTTTTACAACGTCGTGACTGGGAAAACCCTGGCGTTACCCAACTTAATCGCCTTGCAGCACATCCCCCTTTCGCCAGCTGGCGTAATAGCGAAGAGGCCCGCACCGATCGCCCTTCCCAACAGTTGCGCAGCCTGAATGGCGAATGGACGCGCCCTGTAGCGGCGCATTAAGCGCGGCGGGTGTGGTGGTACGCGCAGCGTGACGCTACACTTGCAGCGCCCTAGCGCCCGCTCCTTTCGCTTTCTTCCCTTTCCTTTTCCTCGCCCAC
>Locus10_clone30
CGCCATTTTAGGTGACCTATAGAATACTCAAGCTATGCATCAAGCTTGGTACCGAGCTCGGATCCACTAGTAACGGCCGCCAGTGTGCTGGAATTCGCCCTTAAAAACCATAAAACCCTATACCTAATCTATCAAATCTACTTCCACCTATACACACATAAACACTCCAACTTAAAAATTCCTCCCAAAATCAAAAAAAACAAAAAAACTAAAATAATCTCACCCCGTCCTTCGAATTAACATCAAAAAATCTCATTTTTCTCTTAATCACTTTCCAACCACATCCATCCCCAAAAAAAATTAATAATAATCCCCACAACAAAATTTAAAAAAATCCACATCAAATCCTCCTCTATAACTCCCAATAATCAATTTCCAAAAATATTCCATACATACTTACTCGTTAAAAAAACCCTCTTAATCTCCCTTTCCATCTTATCAAAATTTAAACTTTCCTTAAACTTCCAACCCACCTTATCTATCCCTCTTTAACCCGAAAACCATATCAAATCTACTTACCCCTAACCTCCTTCACTCCAAGGGCGAATTCTGCAGATATCCATCACACTGGCGGCCGCTCGAGCATGCATCTAGAGGGCCCAATTCGCCCTATAGTGAGTCGTATTACAATTCACTGGCCGTCGTTTTACAACGTCGTGACTGGGAAAACCCTGGCGTTACCCAACTTAATCGCCTTGCAGCACATCCCCCTTTCGCCAGCTGGCGTAATAGCGAAGAGGCCCGCACCGATCGCCCTTCCCAACAGTTGCGCAGCCTGAATGGCGAATGGACGCGCCCTGTAGCGGCGCATTAAGCGCGGCGGGTGGTGGTTGTTACGCGCAGCGTGACGCTACACTTGCAGCGCCCTAGCGCCCGCTCCTTTCGCTTTCTTCCCTTCCCATC
>Locus10_clone31
CTGCATTTTAGGTGACACTATAGAATACTCAAGCTATGCATCAAGCTTGGTACCGAGCTCGGATCCACTAGTAACGGCCGCCAGTGTGCTGGAATTCGCCCTTAAAAACCATAAAACCCTATACCTAATCTATCAAATCTACTTCCACCTATACGCACATAAACGCTCCAACTTAAAAATTCCTCCCAAAATCAAAAAAAACAAAAAAACTAAAATAATCTCACCCCGTCCTTCGAATTAACGTCAAAAAATCTCATTTTTCTCTTAATCACTTTCCAACCACGTCCATCCCCAAAAAAAATTAATAATAATCCCCACAACAAAATTTAAAAAAATCCACGTCAAATCCTCCTCTATAACTCCCGATAATCGATTTCCGAAAATATTCCGTACATACTTACTCGTTAAAAAACCCTCTTAATCTCCCTTTCCGTCTTATCAAAATTTAAACTTTCCTTAAACTTCCAACCCACCTTATCTATCCCTCTTTAACCCGAAAACCATATCAAATCTACTTACCCCTAACCTCCTTCACTCCAAGGGCGAATTCTGCAGATATCCATCACACTGGCGGCCGCTCGAGCATGCATCTAGAGGGCCCAATTCGCCCTATAGTGAGTCGTATTACAATTCACTGGCCGTCGTTTTACAACGTCGTGACTGGGAAACCCTGGCGTTACCCAACTTAATCGCCTTGCAGCACATCCCCCTTTCGCCAGCTGGCGTAATAGCGAAGAGGCCCGCACCGATCGCCCTTCCCAACAGTTGCGCAGCCTGAATGGCGAATGGACGCGCCCTGTAGCGGCGCATTAAGCGCGGCGGGGTGGTGGTGGTACGCGCAGCGTGACGCTACACTTGCAGCGCCCTAGCGCCCGCTCCTTTCGCTTTCTTCCCTTTCCTTTTCTCGG
>Locus10_clone32
GCTCATTAGGTGACCTATAGAATACTCAAGCTATGCATCAAGCTTGGTACCGAGCTCGGATCCACTAGTAACGGCCGCCAGTGTGCTGGAATTCGCCCTTAAAAACCATAAAACCCTATACCTAATCTATCAAATCTACTTCCACCTATACGCACGTAAACGCTCCAACTTAAAAATTCCTCCCAAAATCAAAAAAAACAAAAAAACTAAAATAATCTCACCCCGTCCTTCGAATTAACGTCAAAAAATCTCATTTTTCTCTTAATCACTTTCCAACCACGTCCATCCCCAAAAAAAATTAATAATAATCCCCGCGACAAAATTTAAAAAATCCACGTCAAATCCTCCTCTATAACTCCCGATAATCGATTTCCGAAAATATTCCGTACGTACTTACTCGTTAAAAAAACCCTCTTAATCTCCCTTTCCGTCTTATCAAAATTTAAACTTTCCTTAAACTTCCAACCCACCTTATCTATCCCTCTTTAACCCGAAAACCATATCAAATCTACTTACCCCTAACCTCCTTCACTCCAAGGGCGAATTCTGCAGATATCCATCACACTGGCGGCCGCTCGAGCATGCATCTAGAGGGCCCAATTCGCCCTATAGTGAGTCGTATTACAATTCACTGGCCGTCGTTTTACAACGTCGTGACTGGGAAAACCCTGGCGTTACCCAACTTAATCGCCTTGCAGCACATCCCCCTTTCGCCAGCTGGCGTAATAGCGAAGAGGCCCGCACCGATCGCCCTTCCCAACAGTTGCGCAGCCTGAATGGCGAATGGACGCGCCCTGTAGCGGCGCATTAAGCGCGGCGGGTGTGGTGGATACGCGCAGCGTGACGCTACACTTGCCAGCGTCCTAGCGCCCCGCCTCCTTTTCGGCTTTCTTTCCCTTTCATCTG
>Locus10_clone33
GAAAATTTTAAAGGTGGAACTATAGAATACTCAAGCTATGCATCAAGCTTGGTACCGAGCTCGGATCCACTAGTAACGGCCGCCAGTGTGCTGGAATTCGCCCTTAAAAACCATAAAACCCTATACCTAATCTATCAAATCTACTTCCACCTATACGCACGTAAACGCTCCAACTTAAAAATTCCTCCCAAAATCAAAAAAAACAAAAAAACTAAAATAATCTCACCCCGTCCTTCGAATTAACGTCAAAAAATCTCATTTTTCTCTTAATCACTTTCCAACCACGTCCATCCCCAAAAAAAATTAATAATAATCCCCGCGACAAAATTTAAAAAAATCCACGTCAAGTCCTCCTCTATAACTCCCGATAATCGATTTCCGAAAATATTCCGTACGTACTTACTCATTAAAAAAACCCTCTTAATCTCCCTTTCCGTCTTATCAAAATTTAAACTTTCCTTAAACTTCCAACCCACCTTATCTATCCCTCTTTAACCCGGAAACCATATTCAAATCTACTTTACCCCTAACCTCCTTCACTCCAAGGGCGAATCCTGCTGATATCCATCACACTGGGGGCCGCTCGAGCAGGCATCTAAAGGGCCCAATTCCCCCTATAGTGAGTCGATATTAAAATTCACTGGCCGTCGTTTTACAACGTGCGAGACTGGAGAAAACTCTGGCGTTACCAAATTTAATCGCTCGTGCGCCACATCCCCCTTTTCACCTCTGGCGTAATATAAAAGAGGCTCATCGCGTATCGCTCTTCCCCAGCTTTTGCTCTTCTTTAATGGATAAGGACCTCGCTCTTGTCGCCGCATCATTTCCGCCGCGTCGTGAGTGGTTGCTTACCAGCCTGACGATTAGCATATGCCTAGGCGGCAACCGCTGACATCGTTCATCTCCTTATCGT
>Locus10_clone34
CGCCAATTTAGGTGACCTATAGAATACTCAAGCTATGCATCAAGCTTGGTACCGAGCTCGGATCCACTAGTAACGGCCGCCAGTGTGCTGGAATTCGCCCTTAAAAACCATAAAACCCTATACCTAATCTATCAAATCTACTTCCACCTATACGCACGTAAACGCTCCAACTTAAAAATTCCTCCCAAAATCAAAAAAAACAAACAAACTAAAATAATCTCACCCCGTCCTTCGAATTAACGTCAAAAAATCTCATTTTTCTCTTAATCACTTTCCAACCACGTCCATCCCCAAAAAAAATTAATAATAATCCCCGCGACAAAATTTAAAAAAATCCACGTCAAATCCTCCTCTATAACTCCCGATAATCGATTTCCGAAAATATTCCGTACGTACTTACTCGTTAAAAAAACCCTCTTAATCTCCCTTTCCGTCTTATCAAAATTTAAACTTTCCTTAAACTTCCAACCCACCTTATCTATCCCTCTTTAACCCAAAAACCATATCAAATCTACTTACCCCTAACCTCCTTCACTCCAAGGGCGAATTCTGCAGATATCCATCACACTGGCGGCCGCTCGAGCATGCATCTAGAGGGCCCAATTCGCCCTATAGTGAGTCGTATTACAATTCACTGGCCGTCGTTTTACAACGTCGTGACTGGGAAAACCCTGGCGTTACCCAACTTAATCGCCTTGCAGCACATCCCCCCTTTCGCCAGCTGGCGTAATAGCGAAGAGGCCCGCACCGATCGCCCTTCCCAACAGTTGCGCAGCCTGAATGGCGAATGGACGCGCCCTGTAGCGGCGCATTAAGCGCGGCGGGGTGGTGGTGGTACGCGCAGCGTGACGCTACACTTGCAGCGCCCTAGCGCCCGCTCCTTTCGCTTTCTTCCCTTCCTTTTCTCGGCA
>Locus10_clone35
CGTCCATTTTAGGTGACACTATAGAATACTCAAGCTATGCATCAAGCTTGGTACCGAGCTCGGATCCACTAGTAACGGCCGCCAGTGTGCTGGAATTCGCCCTTAAAAACCATAAAACCCTATACCTAATCTATCAAATCTACTTCCACCTATACGCACGTAAACGCTCCAACTTAAAAATTCCTCCCAAAATCAAAAAAAACAAAAAAACTAAAATAATCTCACCCCGTCCTTCGAATTAACGTCAAAAAATCTCATTTTTCTCTTAATCACTTTCCAACCACGTCCATCCCCAAAAAAAATTAATAATAATCCCCGCGACAAAATTTAAAAAAATCCACGTCAAATCCTCCTCTATAACTCCCGATAATCAAATTTCCGAAAATATTCCGAACGTACTTACTCGTAAAAAAAACCCTCTTAATCTCCCTTTCCGCCTAATCAAAATTTAAACTTTCCTTAAACTTCCAACCCACCTTATCTATCCCTCTTTAACCCGAAAACCATATCAAATCAACTTACCCCAAACCTCCTTCATTCAAGGGGCAAATTCGGCGAAAATCATTACACTGGGGGGCGGCTCGAGCAGGATTCAGGAGGGCCAAATTGGCCTATAGTTGGGCGTAATTACATTTAACGGCCGTCGTTTTACAACGTCGTTGCTGGGAAAACCCTGGCCGTACCCCACCTAATTGGCTTTCAGGCAATCCCCTTTTGCCAGGCTGGCGGTATTGCCAAGAAGGCCCGCACGGTTCGCTTTCAACAGTGGCAAGCCTGAATGGCAAATGGACACGCGCCTGGAACGGGCGATTACGCGCGCGGTGTGGTTAACGCGAGCGGGAACCGTTACCTTGGGCAAGCCTATAGCCGGTCTCTTGCGTTCTCTCCTTCCTTTCGCGACAGGT
>Locus10_clone36
CTCCCAATTTAGGTGACCTATAGAATACTCAAGCTATGCATCAAGCTTGGTACCGAGCTCGGATCCACTAGTAACGGCCGCCAGTGTGCTGGAATTCGCCCTTAAAAACCATAAAACCCTATACCTAATCTATCAAATCTACTTCCACCTATACGCACGTAAACGCTCCAACTTAAAAATTCCTCCCAAAATCAAAAAAAACAAAAAAACTAAAATAATCTCACCCCGTCCTTCGAATTAACGTCAAAAAATCTCATTTTTCTCTTAATCACTTTCCAACCACGTCCATCCCCAAAAAAAATTAATAATAATCCCCGCGACAAAATTTAAAAAAATCCACGTCAAATCCTCCTCTATAACTCCCGATAATCGATTTCCGAAAATATTCCGTACGTACTTACTCGTTAAAAAAACCCTCTTAATCTCCCTTTCCGTCTTATCAAAATTTAAACTTTCCTTAAACTTCCAACCCACCTTATCTATCCCTCTTTAACCCGAAAACCATATCAAATCTACTTACCCCTAACCTCCTTCACTCCAAGGGCGAATTCTGCAGATATCCATCACACTGGCGGCCGCTCGAGCATGCATCTAGAGGGCCCAATTCGCCCTATAGTGAGTCGTATTACAATTCACTGGCCGTCGTTTTACAACGTCGTGACTGGGAAAACCCTGGCGTTACCCAACTTAATCGCCTTGCAGCACATCCCCCTTTCGCCAGCTGGCGTAATAGCGAAGAGGCCCGCACCGATCGCCCTTCCCAACAGTTGCGCAGCCTGAATGGCGAATGGACGCGCCCTGTAGCGGCGCATTAAGCGCGCGGGTGGTGTGTACGCGCAGCGTGACGCTACACTGCAGCGCCCTAGCGCCCGCTCCTTTTCGCTTTCTTCCCTTCCATC
>Locus11_clone1
CTGGCATTTAAGGTGAACTATAGAATACTCAAGCTATGCATCAAGCTTGGTACCGAGCTCGGATCCACTAGTAACGGCCGCCAGTGTGCTGGAATTCGCCCTTAAAAACCATAAAACCCTATACCTAATCTATCAAATCTATACAAAAATTACCACCAAACCTACCAAAAAATCCCACCTCTTACCACACACATATTATATCCCCAAATTACCCTAAATTCCCTAATCAAACACAAACGTACTTTACCTAAATAAAAACCAATAACATACGATCAAATAAAACAAATAAAACAAAACCTCACCTATTATAATCGTAATAAAATAAAAAAAAATAAATTAAATAAATATTATTTTCCACTAATCTATATTAAATATACATTTTCAATCAACTTAACACATTTTCCTAAATTTCTAAAATTAAAATCGCCAAATTTAAACGTTACGCGATCACAACTAAATCTCCGAATAAAACTCGAAAACGCTATACCTCACTTCTAACGATAAAACTCAATATTAACACAAACAAATCTACTTACCCCTAACCTCCTTCACTCCAAGGGCGAATTCTGCAGATATCCATCACACTGGCGGCCGCTCGAGCATGCATCTAGAGGGCCCAATTCGCCCTATAGTGAGTCGTATTACAATTCACTGGCCGTCGTTTTACAACGTCGTGACTGGGAAAACCCTGGCGTTACCCAACTTAATCGCCTTGCAGCACATCCCCCTTTCGCCAGCTGGCGTAATAGCGAAGAGGCCCGCACCGATCGCCCTTCCCAACAGTTGCGCAGCCTGAATGGCGATGGACGCGCCCTGTAGCGGGCGCATTAAGCGCGCGTGTGTTATACGCGCAGCGTGACGCTACACTTGCAGCGCCTTAGCGCCCGCTCCTTCGCTACT
>Locus11_clone2
GTGGCCAATTATGTGACACTATAGAATACTCAAGCTATGCATCAAGCTTGGTACCGAGCTCGGATCCACTAGTAACGGCCGCCAGTGTGCTGGAATTCGCCCTTAAAAACCATAAAACCCTATACCTAATCTATCATATCTATACAAAAATTACCGCCAAACCTACCAAAAAATCCCGCCTCTTACCACACACATATTATATCCCCAAATTACCCTAAATTCCCTAATCAAACACAAACGTACTTTACCTAAATAAAAACCAATAACATACGATCAAATAAAACAAATAAAACAAAACCTCACCTATTATAATCGTAATAAAATAAAAAAAAATAAATTAAATAAATATTATTTTCCACTAATCTATATTAAATATACATTTTCAATCAACTTAACACATTTTCCTAAATTTCTAAAATTAAAATCGCCGAATTTAAACGTTACGCGATCACAACTAAATCTCCGAATAAAACTCGAAAACGCTATACCTCACTTCTAACGATAAAACTCAATATTAACACAAACAAATCTACTTACCCCTAACCTCCTTCACTCCAAGGGCGAATTCTGCAGATATCCATCACACTGGCGGCCGCTCGAGCATGCATCTAGAGGGCCCAATTCGCCCTATAGTGAGTCGTATTACAATTCACTGGCCGTCGTTTTACAACGTCGTGACTGGGAAAACCCTGGCGTTACCCAACTTAATCGCCTTGCAGCACATCCCCCTTTCGCCAGCTGGCGTAATAGCGAAGAGGCCCGCACCGATCGCCCTTCCCAACAGTTGCGCAGCCTGAATGGCGATGGACGCGCCCTGTAGCGGCGCATTAGCGCGCGGGTGTGTATACGCGCAGCGTGACGCTACACTTGCAGCGCCTAGCGCCCGCTCCTTCGCTTTCTTCCCTTCCC
>Locus11_clone3
GCGCATTTAGGTGACACTATAGAATACTCAAGCTATGCATCAAGCTTGGTACCGAGCTCGGATCCACTAGTAACGGCCGCCAGTGTGCTGGAATTCGCCCTTAAAAACCATAAAACCCTATACCTAATCTATCAAATCTATACAAAAATTACCGCCAAACCTACCAAAAAATCCCGCCTCTTACCACACACATATTATATCCCCAAATTACCCTAAATTCCCTAATCAAACACAAACATACTTTACCTAAATAAAAACCAATAACATACAATCAAATAAAACAAATAAAACAAAACCTCACCTATTATAATCGTAATAAAATAAAAAAAAATAAATTAAATAAATATTATTTTCCACTAATCTATATTAAATATACATTTTCAATCAACTTAACACATTTTCCTAAATTTCTAAAATTAAAATCACCGAATTTAAACGTTACGCGATCACAACTAAATCTCCGAATAAAACTCGAAAACGCTATACCTCACTTCTAACGATAAAACTCAATATTAACACAAACAAATCTACTTACCCCTAACCTCCTTCACTCCAAGGGCGAATTCTGCAGATATCCATCACACTGGCGGCCGCTCGAGCATGCATCTAGAGGGCCCAATTCGCCCTATAGTGAGTCGTATTACAATTCACTGGCCGTCGTTTTACAACGTCGTGACTGGGAAAACCCTGGCGTTACCCAACTTAATCGCCTTGCAGCACATCCCCCTTTCGCCAGCTGGCGTAATAGCGAAGAGGCCCGCACCGATCGCCCTTCCCAACAGTTGCGCAGCCTGAATGGCGAATGGACGCGCCCTGTAGCGGCGCATTAGGCGCGCGGGGTGGTGGTGGTTACGCGCAGCGTGACGGCTACACTTGCCAGCGCCTAGCGCCCGCTCCTTTCGCT
>Locus11_clone4
CGCCATTAGGTGAACTATAGAATACTCAAGCTATGCATCAAGCTTGGTACCGAGCTCGGATCCACTAGTAACGGCCGCCAGTGTGCTGGAATTCGCCCTTAAAAACCATAAAACCCTATACCTAATCTATCAAATCTATACAAAAATTACCGCCAAACCTACCAAAAAATCCCGCCTCTTACCACACACATATTATATCCCCAAATTACCCTAAATTCCCTAATCAAACACAAACATACTTTACCTAAATAAAAACCAATAACATACAATCAAATAAAACAAATAAAACAAAACCTCACCTATTATAATCGTAATAAAATAAAAAAAAATAAATTAAATAAATATTATTTTCCACTAATCTATATTAAATATACATTTTCAATCAACTTAACACATTTTCCTAAATTTCTAAAATTAAAATCACCGAATTTAAACGTTACGCGATCACAACTAAATCTCCGAATAAAACTCGAAAACGCTATACCTCACTTCTAACGATAAAACTCAATATTAACACAAACAAATCTACTTACCCCTAACCTCCTTCACTCCAAGGGCGAATTCTGCAGATATCCATCACACTGGCGGCCGCTCGAGCATGCATCTAGAGGGCCCAATTCGCCCTATAGTGAGTCGTATTACAATTCACTGGCCGTCGTTTTACAACGTCGTGACTGGGAAAACCCTGGCGTTACCCAACTTAATCGCCTTGCAGCACATCCCCCTTTCGCCAGCTGGCGTAATAGCGAAGAGGCCCGCACCGATCGCCCTTTCCCAACAGTTGCGCAGCCTGAATGGCGATGACGCGCCCTGTAGCGCGCATAGCGCGCCGTGTGATGCTACGCGCAGCGTGACGCTACACTGCAGCGCCCTAGCGTCGCTCTTTCGCTTTTCTTCCGTCT
>Locus11_clone5
CGCCATTTATGTGAACTATAGAATACTCAAGCTATGCATCAAGCTTGGTACCGAGCTCGGATCCACTAGTAACGGCCGCCAGTGTGCTGGAATTCGCCCTTAAAAACCATAAAACCCTATACCTAATCTATCAAATCTATACAAAAATTACCACCAAACCTACCAAAAAATCCCACCTCTTACCACACACATATTATATCCCCAAATTACCCTAAATTCCCTAATCAAACACAAACGTACTTTACCTAAATAAAAACCAATAACATACGATCAAATAAAACAAATAAAACAAAACCTCACCTATTATAATCGTAATAAAATAAAAAAAAATAAATTAAATAAATATTATTTTCCACTAATCTATATTAAATATACATTTTCAATCAACTTAACACATTTTCCTAAATTTCTAAAATTAAAATCGCCAAATTTAAACGTTACGCGATCACAACTAAATCTCCGAATAAAACTCGAAAACGCTATACCTCACTTCTAACGATAAAACTCAATATTAACACAAACAAATCTACTTACCCCTAACCTCCTTCACTCCAAGGGCGAATTCTGCAGATATCCATCACACTGGCGGCCGCTCGAGCATGCATCTAGAGGGCCCAATTCGCCCTATAGTGAGTCGTATTACAATTCACTGGCCGTCGTTTTACAACGTCGTGACTGGGAAAACCCTGGCGTTACCCAACTTAATCGCCTTGCAGCACATCCCCCTTTCGCCAGCTGGCGTAATAGCGAAGAGGCCCGCACCGATCGCCCTTCCCAACAGTTGCGCAGCCTGAATGGCGAATGGACGCGCCCTGTAGCGGCGCATTAGGCGCGCGGGTGTGGTGGTTACGCGCAGCGTGACCGCTACACTTGCCAGCG
