# Supplementary material for: Unlinking the methylome pattern from nucleotide sequence, revealed by large-scale in vivo genome engineering and methylome editing in medaka fish
Source: PLoS Genet. 2017 Dec 21;13(12):e1007123. doi: 10.1371/journal.pgen.1007123 (PMC5755920; doi:10.1371/journal.pgen.1007123)
Supplement: S1 Dataset — (ZIP) [file pgen.1007123.s015.zip › S1_Dataset/S2_Fig_A_qPCR_amplification_plot_premethylated_lib.csv]

Cycle	SpikeIn_target_R1	SpikeIn_target_R2	SpikeIn_ref_R1	SpikeIn_ref_R2	Injected_target_R1	Injected_target_R2	Injected_ref_R1	Injected_ref_R2
1	-0.00777	-0.01274	9.00E-05	-0.00359	-0.00599	-0.01137	-0.00178	0.00084
2	-0.00446	-0.00716	0.00173	-0.00295	0.00118	-0.00592	0.0021	0.00186
3	-0.00293	-0.00154	0.00285	-0.00036	0.00402	-0.00295	0.00239	-6.00E-05
4	-0.00083	0.00167	0.0019	0.00115	0.0017	0.00041	0.00146	0.00113
5	8.00E-05	0.00149	0.00044	0.00264	0.00049	0.00231	-7.00E-05	0.00108
6	0.00047	0.00294	0.0001	0.00255	0.00129	0.0021	-0.00032	0
7	0.00205	0.00237	-0.00144	-0.00012	0.00231	0.00129	0.00026	0.00095
8	0.00244	0.00029	-0.00054	-0.00075	0.00132	-0.00194	-0.00206	0.00098
9	0.00356	0.00052	0.00027	-0.00159	-0.00122	-0.00288	-0.0021	0.00026
10	0.00377	0.00049	-0.00209	-0.00209	-0.0013	-0.00107	-0.00161	-0.00229
11	0.00222	-0.00096	-0.00365	-0.00186	-0.00115	-3.00E-05	-0.00254	-0.00278
12	-0.00026	-0.00319	-0.0039	-0.00124	-0.00401	-0.00088	-0.00029	-0.00245
13	-0.00366	-0.0045	-0.00312	-0.00225	-0.00682	-0.00218	-0.0008	-0.00427
14	-0.00548	-0.00396	-0.00367	-0.00256	-0.00793	-0.00076	-0.00355	-0.00479
15	-0.00465	-0.00079	-0.00204	-0.00083	-0.00687	-0.00054	-0.00281	-0.00086
16	-0.00323	0.00081	0.00374	0.00146	-0.00463	-0.0006	0.00074	0.00302
17	-0.00216	0.00023	0.00941	0.00586	7.00E-05	0.00093	0.00921	0.00822
18	-0.00254	-0.00252	0.02143	0.01434	0.007	0.00384	0.0232	0.0228
19	-0.00401	-0.00423	0.04747	0.03151	0.01452	0.01031	0.04543	0.04788
20	-0.00271	-0.00329	0.08888	0.06442	0.02545	0.02448	0.08432	0.09026
21	-0.0002	-0.00118	0.16383	0.12641	0.04597	0.05181	0.15657	0.16782
22	0.00424	0.00378	0.28144	0.22547	0.09144	0.09914	0.27015	0.29286
23	0.01064	0.01002	0.43872	0.3642	0.16359	0.1737	0.41341	0.46506
24	0.01985	0.02197	0.60899	0.53098	0.26734	0.28609	0.56689	0.65513
25	0.04154	0.04283	0.75006	0.69279	0.40486	0.43549	0.70578	0.82689
26	0.0839	0.07948	0.86753	0.82497	0.55137	0.5997	0.81974	0.9672
27	0.15921	0.14577	0.96252	0.92354	0.68062	0.74575	0.90332	1.07125
28	0.27267	0.2509	1.02909	0.99739	0.7822	0.85426	0.95709	1.14617
29	0.41852	0.39515	1.07251	1.04895	0.86046	0.93204	0.9948	1.20476
30	0.57736	0.55457	1.09926	1.08805	0.91247	0.99178	1.02746	1.24237
31	0.72684	0.70621	1.12179	1.11703	0.94424	1.03967	1.04728	1.26908
32	0.85135	0.8282	1.13617	1.13117	0.96743	1.06557	1.0617	1.29376
33	0.93768	0.91674	1.14221	1.14541	0.99059	1.07489	1.08019	1.30795
34	0.99216	0.98544	1.14376	1.15228	0.9999	1.08296	1.08763	1.30851
35	1.04322	1.0502	1.14256	1.1532	1.00086	1.09178	1.09081	1.30572
