# Supplementary material for: Unlinking the methylome pattern from nucleotide sequence, revealed by large-scale in vivo genome engineering and methylome editing in medaka fish
Source: PLoS Genet. 2017 Dec 21;13(12):e1007123. doi: 10.1371/journal.pgen.1007123 (PMC5755920; doi:10.1371/journal.pgen.1007123)
Supplement: S1 Dataset — (ZIP) [file pgen.1007123.s015.zip › S1_Dataset/S2_Fig_A_qPCR_amplification_plot_unmethylated_lib.csv]

Cycle	SpikeIn_target_R1	SpikeIn_target_R2	SpikeIn_ref_R1	SpikeIn_ref_R2	Injected_target_R1	Injected_target_R2	Injected_ref_R1	Injected_ref_R2
1	-0.01211	-0.01794	0.001	-0.00442	-0.00659	-0.0069	-0.01405	-0.0197
2	-0.00629	-0.0092	-0.00161	-0.00334	-0.00292	-0.00265	-0.00985	-0.0084
3	-0.00198	-0.00212	-0.00267	-0.00095	-0.00084	0.00103	-0.00719	-0.00497
4	0.00103	0.00012	7.00E-05	-0.00067	0.00124	-0.00105	-0.00845	-0.00605
5	0.00128	0.00017	0.00259	0.00245	-0.00051	-0.00283	-0.00633	-0.00261
6	0.00102	0.00052	0.00264	0.00156	0.0002	-0.00074	-0.0045	0.00021
7	0.00278	0.00201	0.00146	-0.00036	0.00372	0.00216	-0.00093	0.00144
8	0.00384	0.00325	0.00128	0.00159	0.00284	0.0025	0.00214	0.0009
9	-3.00E-05	0.00374	0.00057	0.00144	0.00207	0.00171	0.0007	0.00024
10	-0.00285	0.00352	0.00056	0.00048	0.00091	0.001	-0.00224	0.0007
11	-0.00045	0.00149	0.00054	-0.00199	-0.00255	0.00101	-0.00294	-0.00279
12	-0.00015	-0.00199	-0.00211	-0.00433	-0.00081	-0.00053	0.00332	-0.00353
13	-0.00246	-0.00322	-0.00538	-0.00429	0.00192	-0.00418	0.0013	-0.00124
14	-0.00183	-0.00282	-0.00383	-0.00543	-0.00063	-0.0052	-0.00134	-0.00048
15	0.00147	-0.00292	0.00039	-0.00379	-0.00329	-0.00445	0.00904	0.00454
16	0.00068	-0.00262	0.00551	0.0025	-0.00345	-0.00291	0.02476	0.01821
17	-0.00178	-0.00418	0.01459	0.01018	-0.00422	-0.00056	0.04281	0.03614
18	-0.0036	-0.00373	0.03247	0.02386	-0.00105	0.00151	0.07897	0.06204
19	-0.00393	-0.00266	0.06554	0.04993	0.00227	0.00144	0.14089	0.11454
20	-0.00236	-0.00258	0.12346	0.09903	0.00508	0.00652	0.23414	0.20049
21	-0.00262	0.00028	0.21482	0.18789	0.01809	0.01794	0.36427	0.32938
22	-0.00269	0.0013	0.35291	0.32669	0.03893	0.03573	0.52215	0.49991
23	-0.00045	0.00163	0.52567	0.50548	0.0757	0.06976	0.676	0.66444
24	0.0018	0.00348	0.69692	0.68595	0.14011	0.12887	0.79898	0.79421
25	0.00238	0.00601	0.84822	0.83441	0.23947	0.2206	0.89626	0.89857
26	0.00893	0.01574	0.96595	0.95574	0.37325	0.34983	0.96938	0.98266
27	0.02413	0.03725	1.04773	1.04947	0.5174	0.5074	1.01805	1.0483
28	0.04731	0.07269	1.1038	1.11416	0.64733	0.65758	1.05231	1.09364
29	0.08715	0.12731	1.14689	1.15966	0.75012	0.77067	1.07911	1.11788
30	0.15813	0.21693	1.17364	1.19292	0.82521	0.85212	1.09298	1.13198
31	0.27027	0.35039	1.18683	1.21925	0.88934	0.91724	1.11062	1.14622
32	0.42048	0.52103	1.20082	1.24081	0.94037	0.96975	1.12108	1.15784
33	0.58562	0.69431	1.21323	1.25342	0.96724	1.00032	1.12387	1.16267
34	0.72882	0.84286	1.22436	1.25731	0.97829	1.01709	1.12553	1.16062
35	0.86271	0.99	1.23695	1.26408	0.9879	1.03682	1.11891	1.1582
