# Supplementary material for: Unlinking the methylome pattern from nucleotide sequence, revealed by large-scale in vivo genome engineering and methylome editing in medaka fish
Source: PLoS Genet. 2017 Dec 21;13(12):e1007123. doi: 10.1371/journal.pgen.1007123 (PMC5755920; doi:10.1371/journal.pgen.1007123)
Supplement: S1 Dataset — (ZIP) [file pgen.1007123.s015.zip › S1_Dataset/S2_Fig_B_qPCR_amplification_plot_premethylated_HypoMDs.csv]

Cycles	noIntegrase_target_R1	noIntegrase_target_R2	noIntegrase_ref_R1	noIntegrase_ref_R2	withIntegrase_target_R1	withIntegrase_target_R2	withIntegrase_ref_R1	withIntegrase_ref_R2
1	0.00547	0.00864	0.01718	0.00733	0.02163	-0.00449	-0.0065	-0.00551
2	0.00271	0.00818	0.01208	0.00739	0.01677	-0.00049	-0.00233	-0.00102
3	-0.00009	0.00826	0.00848	0.0068	0.01139	-0.0001	0.00062	0.00134
4	0.00068	0.00532	0.00644	0.00303	0.01023	0.00023	0.00039	0.00238
5	0.00067	0.00133	0.00347	0.00139	0.00891	0.00202	0.00194	0.00158
6	-0.00183	-0.00155	-0.00023	0.00091	0.00578	0.00104	0.00093	0.00038
7	-0.00267	-0.00152	-0.00153	-0.00073	0.00079	-0.00215	0.00063	0.00049
8	-0.00077	0.00192	-0.00104	-0.00123	-0.00131	-0.00106	0.00238	0.00021
9	-0.00085	0.00229	0.00121	-0.00333	0.00069	0.00072	0.00081	0.00113
10	0.00007	0.00114	0.00196	-0.00207	0.00026	-0.00058	-0.00138	0.00026
11	0.00159	-0.00175	0.00031	0.00192	-0.00042	-0.00079	-0.00183	-0.00424
12	-0.00277	-0.00469	-0.00383	-0.00044	-0.00088	-0.00043	-0.00257	-0.00699
13	-0.00166	-0.0018	-0.0047	-0.00252	0.00087	0.0016	-0.00273	-0.00544
14	0.00492	0.00464	-0.00156	-0.00071	0.00467	0.0099	-0.00086	-0.00115
15	0.01185	0.01263	0.00075	-0.00127	0.01343	0.02726	0.00007	0.00343
16	0.0252	0.02909	0.00141	-0.0012	0.03467	0.05646	0.00025	0.00341
17	0.05616	0.06037	0.00377	0.00625	0.06969	0.10754	0.00367	0.00421
18	0.11073	0.1182	0.01188	0.0162	0.1255	0.18875	0.01142	0.01362
19	0.19484	0.20987	0.02919	0.03744	0.21497	0.30466	0.02347	0.02503
20	0.31282	0.33592	0.06189	0.07816	0.33016	0.443	0.04456	0.04752
21	0.44847	0.46842	0.11732	0.13861	0.44204	0.56921	0.07947	0.09041
22	0.57766	0.58287	0.20449	0.23429	0.54177	0.67693	0.1397	0.16221
23	0.69568	0.68091	0.32059	0.36305	0.6292	0.77241	0.23625	0.26926
24	0.79008	0.7629	0.44641	0.50416	0.69888	0.84755	0.35213	0.40213
25	0.85921	0.83203	0.55559	0.63181	0.75444	0.90642	0.46463	0.53685
26	0.91682	0.88325	0.64801	0.73609	0.79433	0.9505	0.56348	0.65653
27	0.96525	0.91793	0.72332	0.82474	0.81992	0.98424	0.64343	0.76571
28	0.99927	0.94933	0.78484	0.89358	0.84054	1.00852	0.70529	0.85329
29	1.02695	0.97465	0.8342	0.93874	0.86414	1.0264	0.75846	0.91313
30	1.0505	0.99122	0.86485	0.97013	0.88191	1.03809	0.80363	0.95666
31	1.064	0.99985	0.8822	0.99592	0.88992	1.04686	0.83256	0.98921
32	1.07338	1.00039	0.88992	1.01029	0.89449	1.05503	0.84011	1.01189
33	1.08677	1.00927	0.89837	1.02173	0.90203	1.07081	0.84854	1.03004
34	1.1101	1.02806	0.90442	1.03702	0.91733	1.08564	0.87171	1.04422
35	1.12433	1.04878	0.91484	1.04537	0.93342	1.09286	0.8843	1.05292
36	1.1262	1.0645	0.92231	1.04405	0.94233	1.09744	0.88796	1.06299
37	1.12291	1.0613	0.91572	1.03577	0.94138	1.09351	0.88948	1.06918
38	1.12909	1.05288	0.91186	1.0395	0.93992	1.09548	0.89291	1.07035
39	1.14072	1.05114	0.91911	1.05812	0.94351	1.09957	0.90074	1.07273
40	1.14644	1.04762	0.92859	1.07498	0.9485	1.10069	0.90612	1.07332
