# Supplementary material for: Unlinking the methylome pattern from nucleotide sequence, revealed by large-scale in vivo genome engineering and methylome editing in medaka fish
Source: PLoS Genet. 2017 Dec 21;13(12):e1007123. doi: 10.1371/journal.pgen.1007123 (PMC5755920; doi:10.1371/journal.pgen.1007123)
Supplement: S1 Dataset — (ZIP) [file pgen.1007123.s015.zip › S1_Dataset/S2_Fig_B_qPCR_amplification_plot_unmethylated_HyperMDs.csv]

Cycles	noIntegrase_target_R1	noIntegrase_target_R2	noIntegrase_ref_R1	noIntegrase_ref_R2	withIntegrase_target_R1	withIntegrase_target_R2	withIntegrase_ref_R1	withIntegrase_ref_R2
1	-0.00154	0.00556	-0.00049	-0.00486	0.01778	0.00806	0.01672	0.01607
2	0.00049	0.00179	0.00019	-0.00226	0.01467	0.00248	0.01378	0.01521
3	0.0014	-0.0002	0.00071	-0.00098	0.01258	0.00007	0.01173	0.01364
4	0.00193	-0.0008	0.00357	0.0019	0.00965	-0.00075	0.00938	0.01346
5	0.00143	-0.0003	0.00315	0.00408	0.00805	-0.00072	0.00906	0.01159
6	-0.00213	-0.00111	-0.00042	0.00409	0.0069	-0.00007	0.00676	0.0067
7	-0.00313	-0.00134	-0.001	-0.00004	0.00296	-0.00093	0.00158	0.00166
8	-0.00184	0.00092	-0.00137	-0.00558	-0.00207	-0.00157	-0.00064	-0.00031
9	0.00003	0.00175	-0.00319	-0.00454	-0.00273	-0.00156	-0.00135	-0.00111
10	0.0014	0.00134	-0.00229	-0.00073	-0.00017	-0.00137	-0.00106	-0.00189
11	-0.0015	-0.00082	-0.00184	-0.00137	0.00201	0.00443	0.00083	0.00007
12	-0.00216	-0.003	-0.00466	-0.00516	0.01003	0.01473	0.00064	0.00159
13	-0.00032	-0.00165	-0.00463	-0.00459	0.03202	0.03408	0.00458	0.00779
14	0.00441	0.00341	0.00069	0.0019	0.0702	0.07838	0.02107	0.02071
15	0.01394	0.01422	0.01108	0.01004	0.13604	0.15266	0.05153	0.04795
16	0.03246	0.03454	0.02342	0.02464	0.24203	0.26642	0.10088	0.10062
17	0.06877	0.07001	0.04626	0.05111	0.37539	0.40947	0.17314	0.18488
18	0.13241	0.13249	0.09224	0.09628	0.51719	0.55716	0.27775	0.30415
19	0.23291	0.23359	0.16669	0.17018	0.6452	0.68727	0.40428	0.43892
20	0.35923	0.36651	0.27757	0.27699	0.74904	0.79642	0.51856	0.57191
21	0.48918	0.51243	0.41436	0.40659	0.83797	0.89021	0.61359	0.68823
22	0.62064	0.64692	0.556	0.54443	0.91624	0.96125	0.6931	0.77444
23	0.74287	0.76844	0.68539	0.67327	0.97427	1.02375	0.7585	0.84406
24	0.84416	0.87981	0.80256	0.78322	1.01118	1.06411	0.81306	0.89924
25	0.93342	0.96678	0.89837	0.87265	1.03921	1.0865	0.85296	0.93292
26	0.99775	1.02816	0.9654	0.93453	1.05172	1.10807	0.87313	0.9549
27	1.03665	1.06989	1.01048	0.98196	1.05452	1.12	0.87431	0.96456
28	1.06657	1.09979	1.03927	1.01892	1.06225	1.12137	0.87545	0.9681
29	1.09162	1.12744	1.06357	1.04234	1.06881	1.12592	0.89173	0.97421
30	1.11029	1.14308	1.07881	1.06065	1.06617	1.14047	0.90252	0.9747
31	1.12686	1.14628	1.09011	1.07436	1.0734	1.14355	0.89943	0.97356
32	1.14319	1.15441	1.09702	1.08003	1.07885	1.1401	0.89531	0.96861
33	1.14771	1.16349	1.09925	1.08056	1.08051	1.14121	0.89794	0.96704
34	1.14597	1.16931	1.11484	1.08899	1.08551	1.13977	0.90338	0.98127
35	1.15334	1.18134	1.12731	1.09897	1.08303	1.13477	0.90601	0.99304
36	1.16395	1.19632	1.13133	1.10225	1.08469	1.13717	0.90753	0.99084
37	1.16879	1.20288	1.13478	1.10221	1.08583	1.14122	0.90639	0.9772
38	1.17327	1.20299	1.1316	1.10234	1.08755	1.13693	0.90612	0.97654
39	1.18224	1.20011	1.13107	1.10662	1.08893	1.13771	0.91384	0.9825
40	1.19231	1.19627	1.13416	1.10969	1.08845	1.1426	0.92452	0.98011
